# Supplementary material for: Crystal structure of N′-[(1E)-1-(6-methyl-2,4-dioxo-3,4-di­hydro-2H-pyran-3-yl­idene)eth­yl]benzene­sulfono­hydrazide
Source: Acta Crystallogr Sect E Struct Rep Online. 2014 Oct 24;70(Pt 11):o1179–80. doi: 10.1107/S1600536814022648 (PMC4257349; doi:10.1107/S1600536814022648)
Supplement: Supplementary file 1 [file e-70-o1179-sup1.cif]

##############################################################################
#                                                                            #
# This CIF contains the data in a paper accepted for publication in          #
# Acta Crystallographica Section E. It conforms to the requirements of       #
# Notes for Authors for Acta Crystallographica Section E, and has been       #
# peer reviewed under the auspices of the IUCr Commission on Journals.       #
#                                                                            #
# Full details of the Crystallographic Information File format               #
# are given in the paper "The Crystallographic Information File (CIF):       #
# a New Standard Archive File for Crystallography" by S. R. Hall, F. H.      #
# Allen and I. D. Brown [Acta Cryst. (1991), A47, 655-685].                  #
#                                                                            #
# The current version of the core CIF dictionary is obtainable from          #
# ftp://ftp.iucr.org/pub/cif_core.dic.                                       #
#                                                                            #
# Software is freely available for graphical display of the structure(s)     #
# in this CIF. For information consult the CIF software page                 #
# http://www.iucr.org/resources/cif/software.                                #
#                                                                            #
# This file may be used for bona fide research purposes within the           #
# scientific community so long as proper attribution is given to the journal # 
# article from which it was obtained.                                        #
#                                                                            #
##############################################################################
data_I
_database_code_depnum_ccdc_archive 'CCDC 1029366'
_audit_creation_method     SHELXL-2013
_journal_date_recd_electronic     2014-10-01
_journal_date_accepted     2014-10-15
_journal_name_full     'Acta Crystallographica, Section E'
_journal_year     2014
_journal_volume     70
_journal_issue     11
_journal_page_first     o1179
_journal_page_last     o1180
_journal_paper_category     HO
_journal_paper_doi     10.1107/S1600536814022648
_journal_coeditor_code     WM5072
_publ_contact_author_name     'Oguejiofo T. Ujam'
_publ_contact_author_address
;
Department of Pure and Industrial Chemistry, University of Nigeria, Nsukka,
Enugu State, Nigeria.
;
_publ_contact_author_email
;
oguejiofo.ujam@unn.edu.ng
;
_publ_contact_author_fax     ?
_publ_contact_author_phone     '+2348062573097'
_publ_section_title
;\
Crystal structure of
<i>N</i>'-[(1<i>E</i>)-1-(6-methyl-2,4-dioxo-3,4-dihydro-2<i>H</i>-pyran-3-\
ylidene)ethyl]benzenesulfonohydrazide
;
loop_
    _publ_author_name
    _publ_author_footnote
    _publ_author_address
    'Asegbeloyin, Jonnie N.' .
;
Department of Pure and Industrial Chemistry, University of Nigeria, Nsukka,
Enugu State,
Nigeria
;
    'Ujam, Oguejiofo T.' .
;
Department of Pure and Industrial Chemistry, University of Nigeria, Nsukka,
Enugu State,
Nigeria
;
    'Ngige, Chizoba M.' .
;
Department of Pure and Industrial Chemistry, Nnamdi Azikiwe University,
PMB 5025, Awka,
Anambra State,
Nigeria
;
    'Onwukeme, Valentine I.' .
;
Department of Pure and Industrial Chemistry, Nnamdi Azikiwe University,
PMB 5025, Awka,
Anambra State,
Nigeria
;
    'Groutso, Tania' .
;
School of Chemical Sciences, the University of Auckland Private Bag 92019
Auckland 1142
New Zealand
;
_chemical_name_systematic
;\
<i>N</i>'-[(1<i>E</i>)-1-(6-Methyl-2,4-dioxo-3,4-dihydro-2<i>H</i>-pyran-\
3-ylidene)ethyl]benzenesulfonohydrazide
;
_chemical_name_common     ?
_chemical_formula_moiety     'C14 H14 N2 O5 S'
_chemical_formula_sum     'C14 H14 N2 O5 S'
_chemical_formula_iupac     'C14 H14 N2 O5 S'
_chemical_formula_weight     322.33
_chemical_melting_point     473
_symmetry_space_group_name_hall     '-P 2yn'
_shelx_space_group_comment
;
The symmetry employed for this shelxl refinement is uniquely defined
by the following loop, which should always be used as a source of
symmetry information in preference to the above space-group names.
They are only intended as comments.
;
_space_group_crystal_system     monoclinic
_space_group_name_H-M_alt     'P 21/n'
_space_group_name_Hall     '-P 2yn'
loop_
    _space_group_symop_operation_xyz
    'x, y, z'
    '-x+1/2, y+1/2, -z+1/2'
    '-x, -y, -z'
    'x-1/2, -y-1/2, z-1/2'
_cell_length_a     7.4797(4)
_cell_length_b     15.2458(7)
_cell_length_c     12.7820(6)
_cell_angle_alpha     90
_cell_angle_beta     94.282(3)
_cell_angle_gamma     90
_cell_volume     1453.51(12)
_cell_formula_units_Z     4
_cell_measurement_reflns_used     5140
_cell_measurement_theta_min     2.67
_cell_measurement_theta_max     27.96
_cell_measurement_temperature     99(2)
_cell_special_details     ?
_exptl_crystal_description     needle
_exptl_crystal_colour     colourless
_exptl_crystal_size_max     0.30
_exptl_crystal_size_mid     0.30
_exptl_crystal_size_min     0.12
_exptl_crystal_density_diffrn     1.473
_exptl_crystal_density_meas     ?
_exptl_crystal_density_method     'not measured'
_exptl_crystal_F_000     672
_exptl_absorpt_coefficient_mu     0.249
_exptl_absorpt_correction_type     multi-scan
_exptl_absorpt_process_details
;
(SADABS; Sheldrick, 2003)
;
_shelx_estimated_absorpt_T_min     0.929
_shelx_estimated_absorpt_T_max     0.971
_exptl_absorpt_correction_T_min     0.6590
_exptl_absorpt_correction_T_max     0.7456
_exptl_special_details     ?
_diffrn_ambient_temperature     99(2)
_diffrn_radiation_type     MoK\a
_diffrn_radiation_wavelength     0.71073
_diffrn_radiation_monochromator     Graphite
_diffrn_measurement_device_type     'Bruker APEXII CCD'
_diffrn_measurement_method     '\f and \w scans'
_diffrn_detector_area_resol_mean     ?
_diffrn_reflns_number     17170
_diffrn_reflns_av_R_equivalents     0.0555
_diffrn_reflns_theta_min     2.083
_diffrn_reflns_theta_max     27.991
_diffrn_reflns_theta_full     25.242
_diffrn_measured_fraction_theta_max     0.996
_diffrn_measured_fraction_theta_full     0.998
_diffrn_reflns_limit_h_min     -9
_diffrn_reflns_limit_h_max     9
_diffrn_reflns_limit_k_min     -20
_diffrn_reflns_limit_k_max     19
_diffrn_reflns_limit_l_min     -16
_diffrn_reflns_limit_l_max     16
_refine_special_details     ?
_reflns_number_total     3484
_reflns_number_gt     2817
_reflns_threshold_expression     I>2\s(I)
_refine_ls_structure_factor_coef     Fsqd
_refine_ls_matrix_type     full
_refine_ls_R_factor_all     0.0557
_refine_ls_R_factor_gt     0.0429
_refine_ls_wR_factor_gt     0.1164
_refine_ls_wR_factor_ref     0.1260
_refine_ls_goodness_of_fit_ref     1.049
_refine_ls_restrained_S_all     1.049
_refine_ls_number_reflns     3484
_refine_ls_number_parameters     209
_refine_ls_number_restraints     0
_refine_ls_hydrogen_treatment     mixed
_refine_ls_weighting_scheme     calc
_refine_ls_weighting_details
              'w=1/[\s^2^(Fo^2^)+(0.0681P)^2^+0.4046P] where P=(Fo^2^+2Fc^2^)/3'
_atom_sites_solution_hydrogens     mixed
_atom_sites_solution_primary     ?
_atom_sites_solution_secondary     ?
_refine_ls_shift/su_max     0.000
_refine_ls_shift/su_mean     0.000
_refine_diff_density_max     0.349
_refine_diff_density_min     -0.415
_refine_ls_extinction_method     none
_refine_ls_extinction_coef     .
_refine_ls_abs_structure_details     ?
_refine_ls_abs_structure_Flack     ?
_refine_ls_abs_structure_Rogers     ?
loop_
    _atom_type_symbol
    _atom_type_description
    _atom_type_scat_dispersion_real
    _atom_type_scat_dispersion_imag
    _atom_type_scat_source
    'C' 'C' 0.0033 0.0016
                         'International Tables Vol C Tables 4.2.6.8 and 6.1.1.4'
    'H' 'H' 0.0000 0.0000
                         'International Tables Vol C Tables 4.2.6.8 and 6.1.1.4'
    'N' 'N' 0.0061 0.0033
                         'International Tables Vol C Tables 4.2.6.8 and 6.1.1.4'
    'O' 'O' 0.0106 0.0060
                         'International Tables Vol C Tables 4.2.6.8 and 6.1.1.4'
    'S' 'S' 0.1246 0.1234
                         'International Tables Vol C Tables 4.2.6.8 and 6.1.1.4'
_computing_data_collection
;
APEX2 (Bruker, 2004)
;
_computing_cell_refinement
;
SAINT (Bruker, 2004)
;
_computing_data_reduction
;
SAINT (Bruker, 2004)
;
_computing_structure_solution
;
SHELXS97 (Sheldrick, 2008)
;
_computing_structure_refinement
;
SHELXL2013 (Sheldrick, 2008)
;
_computing_molecular_graphics
;
ORTEP-3 for Windows (Farrugia, 2012) and Mercury (Macrae <i>et al.</i>,
2006)
;
_computing_publication_material
;
WinGX (Farrugia, 2012)
;
loop_
    _atom_site_type_symbol
    _atom_site_label
    _atom_site_fract_x
    _atom_site_fract_y
    _atom_site_fract_z
    _atom_site_U_iso_or_equiv
    _atom_site_adp_type
    _atom_site_calc_flag
    _atom_site_occupancy
    _atom_site_disorder_assembly
    _atom_site_disorder_group
    C C1 -0.1162(3) 0.17867(12) -0.16895(13) 0.0281(4) Uani d 1 . .
    H H1 0.0092 0.1698 -0.1554 0.034 Uiso calc 1 . .
    C C2 -0.2300(3) 0.10824(12) -0.19238(14) 0.0326(4) Uani d 1 . .
    H H2 -0.1824 0.0505 -0.1945 0.039 Uiso calc 1 . .
    C C3 -0.4125(3) 0.12162(13) -0.21263(13) 0.0321(4) Uani d 1 . .
    H H3 -0.4890 0.0732 -0.2298 0.038 Uiso calc 1 . .
    C C4 -0.4844(3) 0.20534(13) -0.20807(13) 0.0322(4) Uani d 1 . .
    H H4 -0.6099 0.2139 -0.2211 0.039 Uiso calc 1 . .
    C C5 -0.3730(3) 0.27633(12) -0.18449(12) 0.0280(4) Uani d 1 . .
    H H5 -0.4214 0.3338 -0.1812 0.034 Uiso calc 1 . .
    C C6 -0.1896(2) 0.26269(11) -0.16563(12) 0.0237(4) Uani d 1 . .
    C C7 0.2970(2) 0.31837(11) 0.04228(12) 0.0216(3) Uani d 1 . .
    C C8 0.3518(2) 0.41187(11) 0.02935(15) 0.0289(4) Uani d 1 . .
    H H8A 0.2446 0.4487 0.0183 0.043 Uiso calc 1 . .
    H H8B 0.4239 0.4169 -0.0313 0.043 Uiso calc 1 . .
    H H8C 0.4228 0.4313 0.0926 0.043 Uiso calc 1 . .
    C C9 0.4199(2) 0.24839(10) 0.06583(11) 0.0206(3) Uani d 1 . .
    C C10 0.3574(2) 0.15821(10) 0.06591(12) 0.0227(3) Uani d 1 . .
    C C11 0.4934(2) 0.09113(11) 0.08080(12) 0.0231(3) Uani d 1 . .
    H H11 0.4581 0.0313 0.0802 0.028 Uiso calc 1 . .
    C C12 0.6670(2) 0.11099(11) 0.09535(12) 0.0256(4) Uani d 1 . .
    C C13 0.8158(2) 0.04793(13) 0.11667(16) 0.0351(4) Uani d 1 . .
    H H13A 0.8639 0.0538 0.1898 0.053 Uiso calc 1 . .
    H H13B 0.9108 0.0602 0.0699 0.053 Uiso calc 1 . .
    H H13C 0.7713 -0.0119 0.1045 0.053 Uiso calc 1 . .
    C C14 0.6075(2) 0.26625(11) 0.08402(12) 0.0231(3) Uani d 1 . .
    N N1 -0.0028(2) 0.35893(9) -0.00836(11) 0.0236(3) Uani d 1 . .
    N N2 0.12527(19) 0.29758(9) 0.03004(10) 0.0223(3) Uani d 1 . .
    O O1 0.12058(18) 0.33764(9) -0.18100(10) 0.0336(3) Uani d 1 . .
    O O2 -0.14865(19) 0.43127(8) -0.16350(10) 0.0361(3) Uani d 1 . .
    O O3 0.19542(17) 0.13680(8) 0.05307(10) 0.0289(3) Uani d 1 . .
    O O4 0.68037(16) 0.33852(8) 0.09030(10) 0.0293(3) Uani d 1 . .
    O O5 0.72498(16) 0.19616(8) 0.09491(9) 0.0260(3) Uani d 1 . .
    S S -0.04830(6) 0.35372(3) -0.13822(3) 0.02574(15) Uani d 1 . .
    H HN1 -0.102(3) 0.3549(13) 0.0260(16) 0.033(5) Uiso d 1 . .
    H HN2 0.100(3) 0.2408(16) 0.0391(17) 0.046(6) Uiso d 1 . .
loop_
    _atom_site_aniso_label
    _atom_site_aniso_U_11
    _atom_site_aniso_U_22
    _atom_site_aniso_U_33
    _atom_site_aniso_U_12
    _atom_site_aniso_U_13
    _atom_site_aniso_U_23
    C1 0.0314(10) 0.0252(8) 0.0276(8) 0.0063(7) 0.0026(7) 0.0010(6)
    C2 0.0455(11) 0.0217(8) 0.0306(9) 0.0031(8) 0.0026(8) -0.0002(7)
    C3 0.0413(11) 0.0308(9) 0.0238(8) -0.0067(8) 0.0004(8) 0.0004(7)
    C4 0.0305(10) 0.0400(10) 0.0255(8) 0.0011(8) -0.0013(7) -0.0011(7)
    C5 0.0327(10) 0.0274(9) 0.0237(8) 0.0071(8) 0.0011(7) -0.0002(6)
    C6 0.0305(9) 0.0222(8) 0.0185(7) 0.0029(7) 0.0023(7) 0.0014(6)
    C7 0.0237(8) 0.0223(8) 0.0198(7) -0.0050(6) 0.0076(6) -0.0039(6)
    C8 0.0258(9) 0.0192(8) 0.0423(10) -0.0029(7) 0.0068(8) -0.0026(7)
    C9 0.0222(8) 0.0201(8) 0.0200(7) -0.0036(6) 0.0059(6) -0.0018(6)
    C10 0.0267(9) 0.0221(8) 0.0196(7) -0.0037(7) 0.0051(6) -0.0011(6)
    C11 0.0256(9) 0.0186(7) 0.0255(7) -0.0025(6) 0.0044(7) 0.0004(6)
    C12 0.0307(9) 0.0226(8) 0.0242(7) -0.0012(7) 0.0061(7) -0.0005(6)
    C13 0.0269(10) 0.0306(10) 0.0476(11) 0.0019(8) 0.0015(8) -0.0021(8)
    C14 0.0246(9) 0.0223(8) 0.0231(7) -0.0015(7) 0.0061(6) -0.0035(6)
    N1 0.0219(7) 0.0230(7) 0.0265(7) 0.0009(6) 0.0059(6) -0.0017(5)
    N2 0.0213(7) 0.0210(7) 0.0251(6) -0.0014(6) 0.0051(5) 0.0000(5)
    O1 0.0352(7) 0.0369(7) 0.0303(6) -0.0015(6) 0.0129(6) 0.0034(5)
    O2 0.0450(8) 0.0206(6) 0.0422(7) 0.0044(6) -0.0010(6) 0.0050(5)
    O3 0.0245(6) 0.0243(6) 0.0380(7) -0.0073(5) 0.0031(5) 0.0003(5)
    O4 0.0221(6) 0.0243(6) 0.0421(7) -0.0050(5) 0.0072(5) -0.0061(5)
    O5 0.0227(6) 0.0239(6) 0.0318(6) -0.0020(5) 0.0051(5) -0.0020(5)
    S 0.0308(3) 0.0203(2) 0.0266(2) 0.00152(17) 0.00559(18) 0.00282(14)
_geom_special_details
;
All e.s.d.'s (except the e.s.d. in the dihedral angle between two l.s. planes)
are estimated using the full covariance matrix. The cell e.s.d.'s are taken
into account individually in the estimation of e.s.d.'s in distances, angles
and torsion angles; correlations between e.s.d.'s in cell parameters are only
used when they are defined by crystal symmetry. An approximate (isotropic)
treatment of cell e.s.d.'s is used for estimating e.s.d.'s involving l.s.
planes.
;
loop_
    _geom_bond_atom_site_label_1
    _geom_bond_atom_site_label_2
    _geom_bond_site_symmetry_2
    _geom_bond_distance
    _geom_bond_publ_flag
    C1 C2 . 1.389(3) ?
    C1 C6 . 1.396(2) ?
    C1 H1 . 0.9500 ?
    C2 C3 . 1.386(3) ?
    C2 H2 . 0.9500 ?
    C3 C4 . 1.388(3) ?
    C3 H3 . 0.9500 ?
    C4 C5 . 1.386(3) ?
    C4 H4 . 0.9500 ?
    C5 C6 . 1.391(3) ?
    C5 H5 . 0.9500 ?
    C6 S . 1.7635(18) ?
    C7 N2 . 1.321(2) ?
    C7 C9 . 1.426(2) ?
    C7 C8 . 1.496(2) ?
    C8 H8A . 0.9800 ?
    C8 H8B . 0.9800 ?
    C8 H8C . 0.9800 ?
    C9 C14 . 1.431(2) ?
    C9 C10 . 1.452(2) ?
    C10 O3 . 1.254(2) ?
    C10 C11 . 1.445(2) ?
    C11 C12 . 1.332(2) ?
    C11 H11 . 0.9500 ?
    C12 O5 . 1.369(2) ?
    C12 C13 . 1.481(3) ?
    C13 H13A . 0.9800 ?
    C13 H13B . 0.9800 ?
    C13 H13C . 0.9800 ?
    C14 O4 . 1.229(2) ?
    C14 O5 . 1.384(2) ?
    N1 N2 . 1.401(2) ?
    N1 S . 1.6712(15) ?
    N1 HN1 . 0.89(2) ?
    N2 HN2 . 0.90(2) ?
    O1 S . 1.4345(13) ?
    O2 S . 1.4246(13) ?
loop_
    _geom_angle_atom_site_label_1
    _geom_angle_atom_site_label_2
    _geom_angle_atom_site_label_3
    _geom_angle_site_symmetry_1
    _geom_angle_site_symmetry_3
    _geom_angle
    _geom_angle_publ_flag
    C2 C1 C6 . . 118.68(17) ?
    C2 C1 H1 . . 120.7 ?
    C6 C1 H1 . . 120.7 ?
    C3 C2 C1 . . 120.40(17) ?
    C3 C2 H2 . . 119.8 ?
    C1 C2 H2 . . 119.8 ?
    C2 C3 C4 . . 120.47(18) ?
    C2 C3 H3 . . 119.8 ?
    C4 C3 H3 . . 119.8 ?
    C5 C4 C3 . . 119.92(18) ?
    C5 C4 H4 . . 120.0 ?
    C3 C4 H4 . . 120.0 ?
    C4 C5 C6 . . 119.38(16) ?
    C4 C5 H5 . . 120.3 ?
    C6 C5 H5 . . 120.3 ?
    C5 C6 C1 . . 121.14(17) ?
    C5 C6 S . . 119.04(13) ?
    C1 C6 S . . 119.81(14) ?
    N2 C7 C9 . . 116.83(14) ?
    N2 C7 C8 . . 119.20(16) ?
    C9 C7 C8 . . 123.96(15) ?
    C7 C8 H8A . . 109.5 ?
    C7 C8 H8B . . 109.5 ?
    H8A C8 H8B . . 109.5 ?
    C7 C8 H8C . . 109.5 ?
    H8A C8 H8C . . 109.5 ?
    H8B C8 H8C . . 109.5 ?
    C7 C9 C14 . . 120.05(14) ?
    C7 C9 C10 . . 120.42(15) ?
    C14 C9 C10 . . 119.45(15) ?
    O3 C10 C11 . . 119.79(14) ?
    O3 C10 C9 . . 123.66(15) ?
    C11 C10 C9 . . 116.55(15) ?
    C12 C11 C10 . . 121.76(15) ?
    C12 C11 H11 . . 119.1 ?
    C10 C11 H11 . . 119.1 ?
    C11 C12 O5 . . 121.38(16) ?
    C11 C12 C13 . . 126.11(16) ?
    O5 C12 C13 . . 112.47(15) ?
    C12 C13 H13A . . 109.5 ?
    C12 C13 H13B . . 109.5 ?
    H13A C13 H13B . . 109.5 ?
    C12 C13 H13C . . 109.5 ?
    H13A C13 H13C . . 109.5 ?
    H13B C13 H13C . . 109.5 ?
    O4 C14 O5 . . 114.24(15) ?
    O4 C14 C9 . . 127.28(16) ?
    O5 C14 C9 . . 118.48(14) ?
    N2 N1 S . . 113.54(10) ?
    N2 N1 HN1 . . 110.8(13) ?
    S N1 HN1 . . 111.7(14) ?
    C7 N2 N1 . . 120.97(14) ?
    C7 N2 HN2 . . 115.3(16) ?
    N1 N2 HN2 . . 123.2(16) ?
    C12 O5 C14 . . 122.25(13) ?
    O2 S O1 . . 121.29(8) ?
    O2 S N1 . . 104.51(8) ?
    O1 S N1 . . 105.48(8) ?
    O2 S C6 . . 108.08(8) ?
    O1 S C6 . . 108.75(8) ?
    N1 S C6 . . 108.02(7) ?
loop_
    _geom_hbond_atom_site_label_D
    _geom_hbond_atom_site_label_H
    _geom_hbond_atom_site_label_A
    _geom_hbond_site_symmetry_A
    _geom_hbond_distance_DH
    _geom_hbond_distance_HA
    _geom_hbond_distance_DA
    _geom_hbond_angle_DHA
    N1 HN1 O4 1_455 0.89(2) 1.89(2) 2.7837(19) 175(2)
    N2 HN2 O3 . 0.90(2) 1.74(2) 2.5194(18) 144(2)
_shelx_hkl_file
;
   1   0   0    0.00    0.02
  -1   0   0    0.02    0.02
   2   0   0    3.32    0.25
  -2   0   0    3.18    0.25
  -3   0   0    0.08    0.05
   4   0   0   18.99    1.24
   4   0   0   17.75    1.07
  -4   0   0   18.14    1.20
   5   0   0    0.13    0.07
  -5   0   0    0.03    0.06
   5   0   0    0.05    0.07
   6   0   0    9.98    0.73
  -6   0   0    9.60    0.70
   6   0   0    8.74    0.63
   7   0   0   -0.09    0.08
  -7   0   0    0.04    0.10
   7   0   0   -0.04    0.07
  -8   0   0    0.12    0.12
   9   0   0   -0.13    0.16
   0   1   0   -0.59    0.02
  -1  -1   0  107.87    7.11
  -1   1   0  118.50    7.11
   2  -1   0    5.12    0.37
  -2  -1   0    5.24    0.37
   2   1   0    5.38    0.38
  -2   1   0    5.45    0.38
  -3  -1   0   50.50    2.98
   3  -1   0   50.30    2.62
   3   1   0   39.53    2.62
  -3   1   0   51.61    2.97
   3   1   0   45.00    3.03
   4  -1   0   12.61    0.78
  -4  -1   0   12.73    0.88
   4  -1   0   13.66    0.90
   4   1   0   13.31    0.91
  -4   1   0   13.01    0.87
   4   1   0   12.90    0.79
  -5  -1   0    2.54    0.23
   5  -1   0    2.21    0.24
   5  -1   0    2.40    0.22
  -5   1   0    1.96    0.21
   5   1   0    2.00    0.23
   5   1   0    1.95    0.25
  -6  -1   0    6.69    0.55
   6  -1   0    7.19    0.50
  -6   1   0    7.14    0.54
   6   1   0    7.12    0.50
   6   1   0    6.92    0.57
  -6   1   0    7.11    0.59
   7  -1   0    2.61    0.30
  -7  -1   0    2.48    0.32
  -7   1   0    2.04    0.32
   7   1   0    2.55    0.31
   7   1   0    2.42    0.34
  -7   1   0    2.70    0.32
   8  -1   0    1.60    0.27
  -8  -1   0    2.00    0.30
   8   1   0    1.71    0.27
  -8   1   0    1.44    0.29
  -9  -1   0   -0.01    0.14
   9  -1   0   -0.01    0.17
   9   1   0   -0.16    0.15
   0   2   0  471.32   29.60
   1  -2   0   17.86    1.34
  -1  -2   0   19.65    1.34
  -1   2   0   24.36    1.34
   1   2   0   21.98    1.34
  -2  -2   0    1.20    0.13
  -2   2   0    1.40    0.14
   2   2   0    1.30    0.12
  -2   2   0    1.32    0.13
  -3  -2   0    5.05    0.37
   3  -2   0    4.81    0.35
   3  -2   0    4.64    0.32
   3   2   0    4.84    0.33
  -3   2   0    4.56    0.34
   3   2   0    5.04    0.37
  -3   2   0    5.10    0.38
   4  -2   0    7.24    0.46
  -4  -2   0    6.95    0.52
  -4   2   0    7.92    0.54
   4   2   0    6.86    0.53
  -4   2   0    7.12    0.50
   4   2   0    6.34    0.46
  -5  -2   0    3.58    0.32
   5  -2   0    3.29    0.28
   5   2   0    3.33    0.33
  -5   2   0    3.98    0.34
  -5   2   0    3.65    0.30
   5   2   0    3.47    0.29
  -6  -2   0    2.87    0.30
   6  -2   0    3.19    0.28
  -6   2   0    2.55    0.27
   6   2   0    2.46    0.29
  -6   2   0    2.77    0.31
   6   2   0    2.88    0.35
  -7  -2   0   14.23    1.03
   7  -2   0   14.54    0.91
   7   2   0   13.33    1.05
  -7   2   0   13.68    1.06
  -7   2   0   14.45    1.01
   7   2   0   14.98    0.94
  -8  -2   0    0.41    0.17
   8  -2   0    0.15    0.13
  -8   2   0    0.21    0.15
   8   2   0    0.21    0.15
   9  -2   0   -0.05    0.18
  -9  -2   0    0.13    0.16
   9   2   0    0.32    0.21
   0  -3   0   -0.05    0.05
   0   3   0   -0.04    0.03
   1   3   0  135.49    8.83
  -1   3   0  145.58    8.83
  -2  -3   0   44.95    2.95
  -2   3   0   51.43    3.00
   2   3   0   44.72    2.99
  -3  -3   0   32.62    2.21
   3  -3   0   30.96    2.18
   3   3   0   34.79    1.85
   3   3   0   33.64    1.95
  -3   3   0   39.25    2.26
   3   3   0   38.21    2.26
   4  -3   0    0.53    0.10
  -4  -3   0    0.55    0.12
  -4   3   0    0.67    0.13
   4   3   0    0.52    0.11
  -4   3   0    0.85    0.12
   4   3   0    0.50    0.11
  -5  -3   0    1.01    0.17
   5  -3   0    1.16    0.16
  -5   3   0    1.35    0.21
   5   3   0    1.13    0.18
   5   3   0    1.10    0.17
  -5   3   0    1.07    0.16
   6  -3   0    1.26    0.19
  -6  -3   0    2.19    0.27
   6   3   0    1.14    0.22
  -6   3   0    1.66    0.26
   6   3   0    1.58    0.23
  -6   3   0    1.86    0.22
   7  -3   0    0.56    0.14
  -7  -3   0    0.54    0.16
  -7   3   0    0.53    0.18
   7   3   0    0.64    0.17
   7   3   0    0.58    0.17
   8  -3   0    2.10    0.30
  -8  -3   0    2.01    0.32
  -8   3   0    2.10    0.35
   8   3   0    1.62    0.29
  -9  -3   0    0.07    0.15
   9  -3   0    0.03    0.18
   9   3   0   -0.14    0.18
   1  -4   0    1.28    0.10
  -1  -4   0    1.43    0.15
   1  -4   0    1.65    0.17
   1   4   0    1.20    0.13
  -1   4   0    1.39    0.14
  -2  -4   0    5.45    0.41
  -2   4   0    5.71    0.41
   2   4   0    5.71    0.41
  -3  -4   0    0.96    0.14
   3  -4   0    0.98    0.12
  -3   4   0    0.99    0.14
   3   4   0    0.86    0.14
   3   4   0    0.89    0.09
   3   4   0    1.00    0.13
   4  -4   0    6.00    0.45
  -4  -4   0    6.33    0.48
  -4   4   0    6.57    0.45
   4   4   0    6.44    0.43
  -4   4   0    6.20    0.49
   4   4   0    6.39    0.49
   5  -4   0    0.16    0.08
  -5  -4   0    0.20    0.09
   5   4   0    0.12    0.08
  -5   4   0    0.16    0.09
   5   4   0    0.11    0.08
  -5   4   0    0.18    0.07
  -6  -4   0    8.94    0.71
   6  -4   0    9.21    0.62
  -6   4   0   10.07    0.70
   6   4   0    8.19    0.72
  -6   4   0    9.85    0.74
   7  -4   0    8.32    0.54
  -7  -4   0    7.70    0.61
   7   4   0    7.23    0.55
  -7   4   0    7.57    0.63
   7   4   0    5.46    0.59
   8  -4   0    0.68    0.19
  -8  -4   0    0.79    0.22
   8   4   0    1.76    0.23
  -9  -4   0    0.30    0.19
   9  -4   0    0.08    0.19
   9   4   0    0.39    0.22
   0  -5   0   -0.09    0.06
   0  -5   0   -0.03    0.03
   0   5   0    0.07    0.06
  -1  -5   0    7.94    0.52
   1  -5   0    7.49    0.43
  -1   5   0    6.92    0.53
   1   5   0    7.90    0.54
  -2  -5   0   28.66    1.86
   2   5   0   28.06    1.89
   2   5   0   31.14    1.63
  -2   5   0   28.75    1.89
   3  -5   0    1.01    0.13
  -3  -5   0    1.21    0.17
   3   5   0    1.46    0.18
  -3   5   0    1.11    0.16
   3   5   0    1.22    0.15
   4  -5   0   51.82    2.82
   4  -5   0   49.67    3.19
  -4  -5   0   49.97    3.24
   4   5   0   51.66    2.72
   4   5   0   49.26    2.72
   4   5   0   50.15    3.29
  -4   5   0   53.86    3.29
   4   5   0   51.25    2.85
  -5  -5   0    0.26    0.11
   5   5   0    0.22    0.10
  -5   5   0    0.44    0.10
   5   5   0    0.28    0.09
   6  -5   0    0.21    0.10
  -6  -5   0    0.66    0.17
   6   5   0    0.41    0.13
  -6   5   0    0.13    0.11
   6   5   0    0.26    0.12
  -7  -5   0    0.10    0.14
   7  -5   0    0.29    0.11
  -7   5   0    0.29    0.14
   7   5   0    0.11    0.12
   7   5   0    0.10    0.10
  -8  -5   0    1.05    0.24
   8  -5   0    0.79    0.19
   8   5   0    0.95    0.23
  -9  -5   0    0.48    0.20
   9   5   0    0.58    0.24
   0  -6   0   13.83    0.81
   0  -6   0   14.26    0.94
   0   6   0   15.55    0.98
  -1  -6   0   16.91    1.09
   1  -6   0   16.34    0.92
   1  -6   0   15.18    1.06
   1   6   0   15.95    1.11
  -1   6   0   19.62    1.12
   2  -6   0    0.11    0.03
  -2  -6   0    0.04    0.07
   2   6   0    0.03    0.05
  -2   6   0    0.11    0.07
   2   6   0    0.09    0.06
  -3  -6   0    0.84    0.15
   3  -6   0    1.09    0.13
  -3   6   0    1.13    0.16
   3   6   0    1.24    0.15
   3   6   0    1.41    0.19
  -4  -6   0    2.22    0.27
   4  -6   0    2.22    0.18
   4  -6   0    1.93    0.21
  -4   6   0    1.79    0.24
   4   6   0    2.09    0.15
   4   6   0    2.30    0.24
   4   6   0    2.48    0.25
   5  -6   0    6.97    0.48
  -5  -6   0    7.30    0.58
  -5   6   0    6.85    0.58
   5   6   0    7.16    0.51
   5   6   0    8.16    0.60
  -6  -6   0   -0.06    0.09
   6  -6   0    0.02    0.07
   6   6   0   -0.07    0.08
  -6   6   0    0.08    0.10
   6   6   0    0.12    0.09
  -7  -6   0    4.43    0.46
   7   6   0    5.29    0.44
  -7   6   0    4.76    0.47
   7   6   0    4.19    0.45
  -8  -6   0    1.02    0.24
   8   6   0    0.51    0.18
  -9  -6   0    0.17    0.17
   9   6   0    0.16    0.21
   0  -7   0    0.00    0.03
   0  -7   0    0.05    0.09
   0   7   0   -0.03    0.06
  -1  -7   0   25.93    1.36
   1  -7   0   25.09    1.57
   1  -7   0   23.34    1.35
  -1  -7   0   24.63    1.59
  -1   7   0   23.76    1.62
   1   7   0   25.47    1.63
   2  -7   0    1.17    0.10
  -2  -7   0    1.30    0.15
  -2  -7   0    1.22    0.17
   2  -7   0    1.37    0.14
   2   7   0    1.21    0.14
  -2   7   0    1.37    0.18
   2   7   0    1.20    0.17
   3  -7   0   14.06    1.00
  -3  -7   0   16.36    1.05
   3   7   0   16.33    0.92
  -3   7   0   16.77    1.07
   3   7   0   14.26    1.06
  -4  -7   0    1.05    0.17
   4  -7   0    0.62    0.10
  -4   7   0    0.63    0.14
   4   7   0    0.60    0.14
  -5  -7   0   11.82    0.84
   5   7   0   11.85    0.74
   5   7   0   11.52    0.63
  -5   7   0   11.25    0.83
   5   7   0    9.44    0.82
  -6  -7   0    0.63    0.18
   6   7   0    0.75    0.17
   6   7   0    0.48    0.15
  -6   7   0    0.52    0.15
  -7  -7   0    0.14    0.13
  -7   7   0    0.24    0.12
   7   7   0    0.07    0.12
  -8  -7   0    0.20    0.16
   8   7   0    0.09    0.13
  -9  -7   0    0.91    0.27
  -9  -7   0    1.26    0.28
   9   7   0    1.04    0.26
   0  -8   0    0.04    0.09
   0  -8   0    0.04    0.04
   0   8   0   -0.06    0.05
   1  -8   0   16.67    1.05
   1  -8   0   18.05    0.91
  -1  -8   0   15.90    0.92
  -1  -8   0   16.32    1.08
  -1   8   0   15.71    1.10
   1   8   0   14.28    1.10
   2  -8   0   12.66    0.72
   2  -8   0   13.12    0.85
  -2  -8   0   13.14    0.89
  -2  -8   0   11.42    0.76
  -2  -8   0   13.59    0.76
  -2   8   0   12.78    0.91
   2   8   0   13.30    0.91
   2   8   0   14.27    0.77
   3  -8   0    0.16    0.09
  -3  -8   0    0.14    0.07
  -3   8   0    0.09    0.08
   3   8   0    0.18    0.08
   3   8   0    0.20    0.07
   4   8   0    2.08    0.24
   4   8   0    1.92    0.18
   4   8   0    1.88    0.28
  -4   8   0    2.32    0.25
  -5  -8   0    6.61    0.52
   5   8   0    4.97    0.49
   5   8   0    5.95    0.44
  -5   8   0    5.72    0.50
  -6  -8   0    1.39    0.25
   6   8   0    1.49    0.24
  -6   8   0    1.76    0.28
   6   8   0    1.47    0.25
  -7  -8   0    5.79    0.58
  -7   8   0    6.92    0.61
   7   8   0    7.19    0.55
  -8  -8   0    1.98    0.35
   8   8   0    2.53    0.36
  -9  -8   0    0.57    0.22
  -9  -8   0    0.62    0.24
   0  -9   0   -0.08    0.03
   0  -9   0   -0.06    0.09
   0   9   0   -0.08    0.05
   0   9   0    0.03    0.05
  -1  -9   0    0.22    0.07
  -1  -9   0    0.19    0.07
  -1  -9   0    0.14    0.10
   1  -9   0    0.23    0.06
   1  -9   0    0.29    0.10
   1   9   0    0.27    0.10
   1   9   0    0.40    0.07
  -1   9   0    0.14    0.08
  -2  -9   0    0.01    0.03
  -2  -9   0    0.08    0.08
   2  -9   0   -0.01    0.08
  -2  -9   0    0.05    0.05
   2  -9   0    0.03    0.03
   2   9   0   -0.02    0.06
   2   9   0    0.06    0.05
  -2   9   0    0.04    0.06
  -3  -9   0    1.09    0.16
   3   9   0    1.29    0.20
  -3   9   0    1.01    0.18
   3   9   0    1.25    0.17
  -4  -9   0   13.35    0.93
  -4  -9   0   13.48    0.83
  -4   9   0   12.00    0.95
   4   9   0   15.14    0.98
   4   9   0   12.83    0.82
   4   9   0   13.07    0.77
  -5  -9   0    7.33    0.64
  -5   9   0    8.15    0.65
   5   9   0    8.07    0.49
   5   9   0    8.24    0.57
   5   9   0    8.57    0.67
  -6  -9   0    6.39    0.57
   6   9   0    6.57    0.37
   6   9   0    6.18    0.50
   6   9   0    6.87    0.58
  -6   9   0    6.01    0.57
  -7  -9   0    0.54    0.18
  -7  -9   0    0.50    0.18
  -7   9   0    0.16    0.14
   7   9   0    0.36    0.15
  -8  -9   0   -0.02    0.14
  -8  -9   0    0.22    0.18
   8   9   0    0.26    0.16
   0 -10   0   27.65    1.57
   0 -10   0   28.95    1.83
   0  10   0   31.15    1.78
   0  10   0   25.53    1.88
   1 -10   0    6.06    0.38
   1 -10   0    4.10    0.31
  -1 -10   0    4.67    0.33
  -1 -10   0    4.97    0.41
  -1 -10   0    4.45    0.32
  -1  10   0    4.46    0.40
   1  10   0    4.54    0.31
   1  10   0    4.92    0.41
   2 -10   0    9.06    0.52
   2 -10   0    7.62    0.60
  -2 -10   0    9.19    0.55
  -2 -10   0    9.28    0.67
  -2 -10   0    9.10    0.56
   2  10   0    8.49    0.67
  -2  10   0    8.42    0.66
   2  10   0    9.47    0.55
  -3 -10   0    1.19    0.20
  -3 -10   0    1.33    0.17
  -3  10   0    1.15    0.20
   3  10   0    1.22    0.17
   3  10   0    1.09    0.20
  -4 -10   0    1.37    0.22
  -4 -10   0    1.21    0.19
   4  10   0    0.99    0.20
   4  10   0    1.36    0.16
  -4  10   0    1.10    0.20
   4  10   0    1.56    0.20
   5  10   0    0.67    0.15
   5  10   0    0.74    0.19
  -5  10   0    0.96    0.19
  -6 -10   0    0.04    0.10
  -6 -10   0    0.29    0.14
   6  10   0    0.10    0.06
  -6  10   0    0.20    0.13
   6  10   0    0.24    0.13
   6  10   0    0.16    0.13
  -7 -10   0    0.39    0.17
  -7 -10   0    0.63    0.21
   7  10   0    0.99    0.23
  -8 -10   0    5.65    0.59
  -8 -10   0    5.94    0.57
   8  10   0    6.70    0.57
   0 -11   0   -0.01    0.05
   0 -11   0    0.10    0.13
   0  11   0    0.03    0.06
   0  11   0   -0.05    0.07
   1 -11   0    5.65    0.50
  -1 -11   0    6.90    0.44
   1 -11   0    6.70    0.43
  -1 -11   0    7.37    0.52
   1  11   0    6.33    0.54
  -1  11   0    7.61    0.56
   2 -11   0   21.35    1.23
  -2 -11   0   22.36    1.49
  -2 -11   0   21.31    1.27
  -2 -11   0   23.65    1.29
   2  11   0   20.22    1.52
   2  11   0   22.48    1.28
  -2  11   0   24.44    1.53
  -3 -11   0    5.60    0.41
   3 -11   0    5.17    0.32
  -3 -11   0    7.14    0.49
   3  11   0    5.37    0.40
  -3  11   0    5.76    0.49
   3  11   0    5.56    0.48
  -4 -11   0    2.09    0.20
  -4 -11   0    1.56    0.22
   4  11   0    1.36    0.20
  -4  11   0    1.43    0.24
   4  11   0    1.56    0.25
   4  11   0    1.43    0.18
  -5 -11   0    0.03    0.09
  -5 -11   0    0.19    0.13
   5  11   0    0.00    0.06
   5  11   0   -0.02    0.08
   5  11   0   -0.04    0.07
  -5  11   0    0.02    0.09
  -6 -11   0    0.69    0.19
  -6 -11   0    0.50    0.18
   6  11   0    0.59    0.10
  -6  11   0    0.29    0.15
   6  11   0    0.45    0.15
  -7 -11   0    0.28    0.17
  -7 -11   0    0.44    0.17
   7  11   0    0.34    0.16
  -8 -11   0    0.62    0.21
  -8 -11   0    0.52    0.24
   8  11   0    0.54    0.23
   0 -12   0    2.49    0.24
   0 -12   0    3.78    0.33
   0  12   0    2.70    0.34
   1 -12   0   65.65    3.36
   1 -12   0   53.93    3.88
  -1 -12   0   65.28    3.37
  -1 -12   0   66.84    3.93
  -1  12   0   59.17    4.00
   1  12   0   60.56    4.01
  -2 -12   0    0.25    0.09
   2 -12   0    0.38    0.08
  -2 -12   0    0.12    0.13
   2  12   0    0.41    0.13
  -2  12   0    0.31    0.12
   3 -12   0    4.70    0.28
  -3 -12   0    4.75    0.44
   3  12   0    4.72    0.36
  -3  12   0    4.84    0.44
   3  12   0    4.42    0.43
  -4 -12   0    3.63    0.32
  -4 -12   0    3.32    0.41
  -4  12   0    3.13    0.36
   4  12   0    3.25    0.29
   4  12   0    3.76    0.31
   4  12   0    3.49    0.38
  -5 -12   0    0.59    0.17
  -5 -12   0    0.48    0.15
  -5  12   0    0.36    0.15
   5  12   0    0.34    0.16
   5  12   0    0.26    0.09
   5  12   0    0.46    0.14
  -6 -12   0    0.10    0.14
  -6 -12   0    0.33    0.15
   6  12   0    0.22    0.09
   6  12   0    0.20    0.12
  -7 -12   0    0.47    0.20
  -7 -12   0    1.02    0.26
   7  12   0    0.99    0.23
   0 -13   0   -0.09    0.06
   0 -13   0    0.35    0.19
   0  13   0   -0.06    0.08
   1 -13   0    3.31    0.28
  -1 -13   0    3.67    0.30
  -1 -13   0    4.05    0.44
  -1  13   0    3.44    0.37
   1  13   0    3.72    0.37
   2 -13   0    0.89    0.12
  -2 -13   0    0.89    0.19
  -2 -13   0    1.11    0.18
  -2  13   0    0.80    0.19
   2  13   0    1.04    0.22
   3 -13   0    3.35    0.23
  -3 -13   0    3.40    0.41
  -3  13   0    3.86    0.38
   3  13   0    3.58    0.37
  -4 -13   0    1.32    0.25
  -4 -13   0    1.22    0.21
   4  13   0    1.58    0.21
   4  13   0    1.71    0.23
  -4  13   0    1.49    0.27
   4  13   0    1.85    0.30
  -5 -13   0    1.48    0.24
  -5 -13   0    1.34    0.26
   5  13   0    1.64    0.25
   5  13   0    1.27    0.17
  -6 -13   0    0.33    0.18
  -6 -13   0    0.07    0.15
   6  13   0    0.46    0.17
   6  13   0    0.40    0.12
  -7 -13   0    0.18    0.16
  -7 -13   0    0.17    0.19
   7  13   0    0.21    0.17
   7  13   0    0.32    0.09
   0 -14   0    5.05    0.39
   0 -14   0    6.33    0.53
   0  14   0    5.48    0.50
  -1 -14   0   13.86    0.87
   1 -14   0   14.54    0.86
  -1 -14   0   16.96    1.03
  -1  14   0   14.98    1.07
   1  14   0   11.55    1.03
  -2 -14   0   10.62    0.66
  -2 -14   0    9.67    0.77
   2 -14   0    9.67    0.61
   2  14   0    9.61    0.79
  -2  14   0   10.49    0.80
  -3 -14   0    0.59    0.18
   3 -14   0    0.68    0.09
   3  14   0    0.30    0.14
  -3  14   0    0.44    0.16
  -4 -14   0    0.53    0.16
  -4  14   0    0.66    0.20
   4  14   0    0.43    0.13
   4  14   0    0.49    0.18
  -5 -14   0    0.17    0.15
  -5 -14   0    0.21    0.14
   5  14   0    0.39    0.14
   5  14   0    0.32    0.11
  -6 -14   0    1.76    0.30
  -6 -14   0    1.10    0.27
   6  14   0    1.40    0.27
   6  14   0    1.66    0.21
  -7 -14   0    0.50    0.21
  -7 -14   0    0.22    0.22
   7  14   0    0.47    0.12
   7  14   0    0.30    0.19
   0 -15   0    0.00    0.07
   0  15   0    0.02    0.11
   1 -15   0    6.63    0.46
  -1 -15   0    7.43    0.48
  -1 -15   0    5.63    0.60
  -1  15   0    6.22    0.58
   1  15   0    6.52    0.58
   2 -15   0   -0.05    0.06
  -2 -15   0    0.07    0.13
  -2 -15   0   -0.13    0.08
  -2  15   0    0.17    0.13
   2  15   0    0.10    0.10
  -3 -15   0    0.04    0.13
   3 -15   0    0.06    0.05
  -3  15   0    0.16    0.13
   3  15   0   -0.03    0.10
  -4 -15   0    4.98    0.51
   4  15   0    4.73    0.39
  -5 -15   0    0.39    0.16
   5  15   0    0.24    0.12
  -6 -15   0    0.75    0.23
   6  15   0    0.42    0.15
   0 -16   0    1.00    0.17
   0  16   0    1.14    0.25
  -1 -16   0    1.42    0.22
   1 -16   0    1.63    0.21
   1  16   0    2.08    0.31
  -1  16   0    1.24    0.27
   2 -16   0    2.70    0.24
  -2 -16   0    3.17    0.39
  -2 -16   0    3.21    0.33
  -2  16   0    3.01    0.40
   2  16   0    1.81    0.32
   3 -16   0    0.30    0.08
  -3 -16   0    0.28    0.18
  -4 -16   0    0.04    0.14
   4  16   0    0.05    0.11
  -5 -16   0    1.24    0.28
   5  16   0    1.61    0.23
   0 -17   0    0.11    0.09
   0  17   0    0.03    0.12
   1 -17   0   12.54    0.74
  -1 -17   0   12.01    0.76
  -1  17   0   12.07    0.93
   1  17   0    9.30    0.90
  -2 -17   0    1.21    0.21
  -2 -17   0    1.09    0.26
   2 -17   0    1.54    0.19
   3 -17   0    5.16    0.35
  -3 -17   0    5.65    0.55
  -4 -17   0    0.11    0.18
   4  17   0    0.17    0.13
  -5 -17   0    0.23    0.19
   5  17   0    0.08    0.13
   0 -18   0    2.63    0.30
   1 -18   0    0.40    0.13
  -1 -18   0    0.08    0.12
   2 -18   0    4.37    0.36
  -2 -18   0    4.42    0.41
   3 -18   0    0.81    0.12
  -3 -18   0    0.60    0.23
   3  18   0    0.90    0.21
  -4 -18   0    2.71    0.43
   4  18   0    3.84    0.39
   0 -19   0   -0.11    0.09
   1 -19   0    1.24    0.20
   1 -19   0    1.53    0.19
  -1 -19   0    1.76    0.25
   2 -19   0    2.76    0.28
  -2 -19   0    1.94    0.31
   3 -19   0    0.43    0.10
   3  19   0    0.16    0.15
   0 -20   0    5.58    0.47
   9   0  -1    0.12    0.18
  -9   0   1    0.31    0.17
  -8   0   1   -0.08    0.12
   8   0  -1    0.13    0.12
   8   0  -1    0.13    0.12
  -8   0   1   -0.02    0.12
   7   0  -1    1.44    0.25
  -7   0   1    1.66    0.25
   7   0  -1    1.50    0.24
   6   0  -1    1.33    0.21
   6   0  -1    2.25    0.25
   5   0  -1    8.51    0.62
  -5   0   1    8.10    0.59
   5   0  -1    7.78    0.54
   4   0  -1   -0.05    0.04
   4   0  -1    0.04    0.06
  -4   0   1    0.02    0.05
   3   0  -1   55.21    3.64
   3   0  -1   59.16    3.58
   2   0  -1   -0.05    0.06
  -2   0   1    0.01    0.04
   2   0  -1    0.08    0.04
   0   0  -1   -0.04    0.01
   0   0   1   -0.01    0.01
   2   0   1   -0.08    0.02
  -3   0  -1    9.80    0.67
   3   0   1   10.52    0.70
   4   0   1    0.01    0.05
   4   0   1    0.01    0.05
  -4   0  -1    0.02    0.04
   5   0   1    5.31    0.39
  -5   0  -1    5.34    0.42
   5   0   1    5.27    0.44
   6   0   1   -0.09    0.08
  -6   0  -1    0.25    0.09
   6   0   1    0.12    0.08
  -7   0  -1    1.59    0.25
   7   0   1    1.46    0.23
  -7   0  -1    1.79    0.30
  -8   0  -1    0.08    0.13
   8   0   1    0.10    0.12
   9   0   1    2.06    0.36
   9  -1  -1    1.06    0.25
  -9  -1   1    0.72    0.22
   9   1  -1    0.43    0.21
   8  -1  -1    1.72    0.28
  -8  -1   1    2.49    0.34
  -8   1   1    1.72    0.32
   8   1  -1    1.94    0.32
  -8   1   1    1.92    0.30
   8   1  -1    2.04    0.30
   7  -1  -1    5.32    0.44
  -7  -1   1    5.84    0.49
  -7   1   1    5.13    0.47
  -7   1   1    5.34    0.51
   7   1  -1    5.35    0.49
   7   1  -1    5.34    0.45
   6  -1  -1    2.06    0.27
   6  -1  -1    1.57    0.22
  -6  -1   1    2.35    0.28
   6   1  -1    1.68    0.25
  -6   1   1    2.02    0.26
   6   1  -1    1.86    0.24
   5  -1  -1    2.93    0.27
  -5  -1   1    2.73    0.26
   5  -1  -1    2.48    0.23
  -5   1   1    2.54    0.25
   5   1  -1    2.67    0.27
   5   1  -1    2.40    0.24
   4  -1  -1    0.12    0.06
  -4  -1   1    0.07    0.06
   4  -1  -1    0.12    0.07
   4   1  -1    0.10    0.07
   4   1  -1    0.23    0.08
  -4   1   1    0.19    0.07
   3  -1  -1   13.93    0.91
  -3  -1   1   14.14    0.92
   3  -1  -1   13.44    0.80
   3  -1  -1   13.70    0.93
   3   1  -1   14.23    0.93
   2  -1  -1   31.25    1.93
   2  -1  -1   28.07    1.96
   2   1  -1   30.21    1.97
   2   1  -1   33.71    1.94
   1  -1  -1   19.40    1.28
   1   1  -1   20.99    1.29
   0  -1   1    2.78    0.19
   0   1   1    2.57    0.18
   0   1  -1    2.83    0.19
  -1   1  -1  104.14    6.85
   1   1   1  113.74    6.85
  -2  -1  -1    0.73    0.09
   2   1   1    0.52    0.09
  -2   1  -1    0.45    0.08
  -3  -1  -1   31.72    2.00
   3  -1   1   27.88    1.76
   3   1   1   32.58    2.04
   3   1   1   29.42    1.76
  -3   1  -1   35.66    2.05
  -3   1  -1   31.85    1.99
  -4  -1  -1   12.39    0.85
   4  -1   1   12.51    0.76
   4   1   1   13.30    0.89
  -4   1  -1   12.42    0.84
   4   1   1   12.02    0.76
  -4   1  -1   13.07    0.89
   5  -1   1    9.74    0.63
  -5  -1  -1    9.75    0.70
   5   1   1    9.88    0.73
  -5   1  -1    9.35    0.68
  -5   1  -1   10.07    0.74
   5   1   1    9.95    0.63
  -6  -1  -1    1.87    0.24
   6  -1   1    1.47    0.21
   6   1   1    1.50    0.22
   6   1   1    1.63    0.24
  -6   1  -1    1.75    0.26
  -6   1  -1    1.99    0.24
  -7  -1  -1    0.10    0.11
   7  -1   1    0.03    0.10
   7   1   1   -0.16    0.08
  -7   1  -1    0.08    0.11
   7   1   1   -0.09    0.08
  -7   1  -1   -0.02    0.09
  -8  -1  -1    0.82    0.20
   8  -1   1    0.87    0.20
   8   1   1    1.10    0.22
   9  -1   1    0.28    0.21
   9   1   1    0.24    0.17
  -9  -2   1    0.37    0.19
   9  -2  -1    0.37    0.20
   8  -2  -1    1.39    0.25
  -8  -2   1    1.07    0.24
   8   2  -1    0.88    0.22
  -8   2   1    0.89    0.22
  -7  -2   1    6.94    0.59
   7  -2  -1    7.20    0.53
  -7   2   1    7.05    0.61
   7   2  -1    7.84    0.55
  -7   2   1    7.80    0.59
   7   2  -1    6.18    0.60
  -6  -2   1    8.31    0.66
   6  -2  -1    8.60    0.59
   6   2  -1    9.15    0.70
  -6   2   1    8.89    0.65
   6   2  -1    8.87    0.61
  -6   2   1    9.04    0.69
   5  -2  -1    0.12    0.07
  -5  -2   1    0.14    0.08
   5   2  -1   -0.06    0.05
   5   2  -1    0.04    0.07
  -5   2   1    0.01    0.06
  -5   2   1    0.14    0.08
  -4  -2   1    0.65    0.12
   4  -2  -1    0.66    0.11
   4  -2  -1    0.76    0.13
  -4   2   1    0.50    0.11
   4   2  -1    0.51    0.11
  -4   2   1    0.68    0.11
   4   2  -1    0.57    0.11
   3  -2  -1   28.03    1.88
  -3  -2   1   29.91    1.90
  -3   2   1   30.27    1.92
   3   2  -1   29.15    1.67
   3   2  -1   30.79    1.93
  -2  -2   1    0.02    0.04
   2  -2  -1    0.02    0.05
   2   2  -1    0.08    0.04
  -2   2   1    0.08    0.04
  -2   2   1    0.06    0.04
  -1  -2   1    1.68    0.14
   1  -2  -1    1.47    0.13
   1   2  -1    1.75    0.14
  -1   2   1    1.61    0.12
   0  -2   1   50.50    3.21
   0   2  -1   48.77    3.20
   0   2   1   52.90    3.19
   1  -2   1    6.11    0.42
  -1  -2  -1    5.64    0.41
  -1   2  -1    6.72    0.42
   1   2   1    5.57    0.41
  -2  -2  -1   15.18    0.94
   2   2   1   14.67    0.95
  -2   2  -1   13.55    0.96
  -3  -2  -1    2.27    0.19
   3  -2   1    1.76    0.16
  -3   2  -1    1.84    0.20
   3   2   1    2.01    0.17
  -3   2  -1    1.99    0.17
   3   2   1    2.00    0.20
  -4  -2  -1    1.02    0.15
   4  -2   1    0.94    0.14
   4   2   1    0.89    0.14
   4   2   1    1.39    0.19
  -4   2  -1    0.66    0.14
  -4   2  -1    1.13    0.13
  -5  -2  -1    0.98    0.16
   5  -2   1    0.99    0.16
   5   2   1    0.89    0.16
  -5   2  -1    1.36    0.21
  -5   2  -1    1.01    0.15
   5   2   1    1.08    0.16
  -6  -2  -1   21.92    1.47
   6  -2   1   21.55    1.30
  -6   2  -1   22.45    1.45
  -6   2  -1   22.96    1.53
   6   2   1   21.01    1.31
   6   2   1   20.86    1.50
  -7  -2  -1    0.06    0.11
   7  -2   1    0.22    0.11
   7   2   1    0.07    0.10
   7   2   1    0.16    0.11
  -7   2  -1    0.39    0.15
   8  -2   1    0.10    0.14
  -8  -2  -1   -0.01    0.10
   8   2   1    0.01    0.12
   9  -2   1    0.04    0.18
  -9  -2  -1    0.04    0.13
   9   2   1   -0.18    0.16
  -9  -3   1    0.26    0.18
   9  -3  -1    0.01    0.16
   9   3  -1    0.11    0.18
   8  -3  -1    0.50    0.16
  -8  -3   1    0.81    0.22
   8   3  -1    0.76    0.19
  -8   3   1    0.62    0.20
  -7  -3   1    2.08    0.29
   7  -3  -1    2.09    0.27
  -7   3   1    1.97    0.27
   7   3  -1    1.86    0.30
   7   3  -1    2.09    0.28
  -7   3   1    1.90    0.30
  -6  -3   1   11.72    0.87
   6  -3  -1   11.92    0.76
   6   3  -1   13.34    0.91
  -6   3   1   11.62    0.84
  -6   3   1   11.86    0.88
   6   3  -1   11.39    0.78
  -5  -3   1    0.12    0.08
   5  -3  -1    0.14    0.07
   5  -3  -1    0.14    0.10
   5   3  -1    0.08    0.07
   5   3  -1    0.15    0.08
  -5   3   1    0.13    0.08
  -5   3   1    0.10    0.06
   4  -3  -1   15.37    1.00
  -4  -3   1   14.88    1.02
   4  -3  -1   14.74    0.89
  -4   3   1   15.56    1.04
   4   3  -1   16.00    1.04
   4   3  -1   14.35    0.90
   3  -3  -1    2.69    0.23
  -3  -3   1    2.55    0.24
  -3   3   1    2.56    0.23
   3   3  -1    2.70    0.25
   3   3  -1    2.83    0.22
  -2  -3   1    8.33    0.57
   2  -3  -1    7.84    0.56
   2   3  -1    8.24    0.58
  -2   3   1    9.16    0.57
  -1  -3   1   11.12    0.86
  -1  -3   1   15.08    0.86
   1  -3  -1   10.79    0.84
  -1   3   1   14.60    0.85
   1   3  -1   14.05    0.87
   0  -3   1   32.35    2.07
   1  -3   1   13.49    0.90
  -1  -3  -1   12.77    0.88
   1   3   1   14.28    0.89
  -2  -3  -1   54.70    3.56
  -2   3  -1   61.13    3.63
   2   3   1   55.19    3.62
   3  -3   1   11.22    0.68
  -3  -3  -1   11.91    0.79
  -3   3  -1   11.38    0.80
   3   3   1   11.51    0.70
   3   3   1   11.98    0.80
  -4  -3  -1   17.93    1.22
   4  -3   1   18.88    1.07
  -4   3  -1   18.62    1.18
  -4   3  -1   18.13    1.24
   4   3   1   18.56    1.24
   4   3   1   17.57    1.08
  -5  -3  -1    0.62    0.14
   5  -3   1    0.77    0.13
  -5   3  -1    0.76    0.15
   5   3   1    0.60    0.13
   5   3   1    0.93    0.18
  -5   3  -1    0.88    0.13
  -6  -3  -1    2.91    0.31
   6  -3   1    2.81    0.27
   6   3   1    3.13    0.32
  -6   3  -1    2.93    0.36
   6   3   1    2.59    0.31
  -6   3  -1    2.76    0.28
   7  -3   1    6.10    0.47
  -7  -3  -1    6.29    0.52
   7   3   1    4.47    0.50
   7   3   1    6.77    0.49
  -7   3  -1    6.13    0.55
   8  -3   1    4.94    0.44
  -8  -3  -1    4.61    0.46
   8   3   1    4.69    0.45
   9  -3   1    0.36    0.20
  -9  -3  -1    0.21    0.16
   9   3   1    0.24    0.20
   9  -4  -1    0.87    0.24
  -9  -4   1    1.06    0.27
   9   4  -1    1.49    0.31
  -8  -4   1    0.64    0.20
   8  -4  -1    0.51    0.16
  -8   4   1    0.62    0.19
   8   4  -1    0.50    0.18
   7  -4  -1    1.70    0.24
  -7  -4   1    1.92    0.29
   7   4  -1    1.31    0.25
   7   4  -1    1.49    0.25
  -7   4   1    1.72    0.28
  -6  -4   1   54.04    3.65
   6  -4  -1   59.79    3.21
   6   4  -1   58.14    3.73
   6   4  -1   56.33    3.23
  -6   4   1   56.73    3.72
  -6   4   1   57.73    3.62
   5  -4  -1    9.03    0.66
  -5  -4   1    9.12    0.69
   5  -4  -1    8.96    0.59
  -5   4   1    8.66    0.69
   5   4  -1   10.48    0.71
  -5   4   1    9.64    0.66
   5   4  -1    9.79    0.63
   4  -4  -1    0.13    0.06
  -4  -4   1    0.23    0.09
   4  -4  -1    0.18    0.09
   4   4  -1    0.29    0.10
   4   4  -1    0.17    0.07
  -4   4   1    0.19    0.08
  -3  -4   1   33.91    2.18
   3  -4  -1   32.17    2.15
  -3   4   1   35.64    2.21
   3   4  -1   33.95    1.92
   3   4  -1   34.09    1.83
   3   4  -1   35.61    2.22
  -2  -4   1   24.96    1.70
  -2  -4   1   28.44    1.50
   2   4  -1   24.43    1.72
  -2   4   1   28.79    1.72
   2   4  -1   27.17    1.49
   2   4  -1   25.91    1.44
   1  -4  -1   46.18    2.43
  -1   4   1   45.93    2.89
   1   4  -1   44.34    2.90
   0  -4  -1    1.31    0.16
   0  -4  -1    1.62    0.16
   0   4  -1    1.74    0.16
   0   4   1    1.77    0.15
   1  -4   1   11.87    0.63
  -1  -4  -1   11.23    0.76
  -1   4  -1   11.18    0.77
   1   4   1   11.54    0.76
  -2  -4  -1   45.79    2.80
  -2   4  -1   47.34    2.85
   2   4   1   44.27    2.47
   2   4   1   40.20    2.83
  -3  -4  -1   11.56    0.80
   3   4   1   10.70    0.81
  -3   4  -1   12.09    0.82
   3   4   1   12.72    0.71
   4  -4   1    1.71    0.18
  -4  -4  -1    1.80    0.21
   4   4   1    1.99    0.20
  -4   4  -1    1.81    0.15
   4   4   1    1.54    0.11
   4   4   1    1.44    0.18
   4   4   1    1.29    0.10
  -4   4  -1    1.60    0.22
   5  -4   1   13.75    0.85
  -5  -4  -1   13.58    0.98
   5   4   1   14.04    0.87
   5   4   1   15.44    1.02
  -5   4  -1   14.47    1.01
  -5   4  -1   13.13    0.93
   6  -4   1    7.05    0.53
  -6  -4  -1    8.20    0.62
   6   4   1    8.19    0.56
   6   4   1    7.64    0.63
  -6   4  -1    7.50    0.63
  -7  -4  -1    4.85    0.44
   7  -4   1    5.03    0.39
   7   4   1    3.53    0.42
  -7   4  -1    4.16    0.44
   7   4   1    4.37    0.40
   8  -4   1    0.87    0.20
  -8  -4  -1    1.07    0.23
   8   4   1    0.77    0.21
   9  -4   1   -0.04    0.17
  -9  -4  -1    0.45    0.19
   9   4   1    0.14    0.19
  -9  -5   1    0.79    0.26
  -9  -5   1    1.51    0.28
   9   5  -1    1.13    0.29
  -8  -5   1    0.15    0.15
  -8   5   1    0.08    0.14
   8   5  -1    0.01    0.14
   7  -5  -1    0.39    0.13
  -7  -5   1    0.81    0.20
   7   5  -1    0.58    0.17
   7   5  -1    0.49    0.16
  -7   5   1    0.40    0.16
  -6  -5   1    3.72    0.37
  -6   5   1    3.20    0.37
   6   5  -1    4.04    0.35
   6   5  -1    3.95    0.38
   5  -5  -1   13.05    0.88
  -5  -5   1   13.38    0.93
   5  -5  -1   13.57    0.79
   5   5  -1   12.14    0.81
  -5   5   1   13.13    0.93
   5   5  -1   12.08    0.92
  -4  -5   1    6.30    0.51
   4  -5  -1    6.55    0.43
   4  -5  -1    7.20    0.50
   4   5  -1    6.70    0.38
   4   5  -1    6.99    0.53
  -4   5   1    6.73    0.51
   4   5  -1    6.74    0.38
   4   5  -1    6.73    0.46
  -3  -5   1    7.18    0.54
   3  -5  -1    8.12    0.51
   3   5  -1    7.31    0.55
  -3   5   1    7.18    0.53
   3   5  -1    6.83    0.42
   3   5  -1    7.33    0.47
  -2  -5   1   11.83    0.73
  -2  -5   1   13.38    0.84
   2  -5  -1   13.37    0.81
   2   5  -1   11.96    0.73
  -2   5   1   12.25    0.84
   2   5  -1   12.32    0.85
   2   5  -1   12.13    0.70
  -1  -5   1   51.09    3.64
   1  -5  -1   63.01    3.12
  -1   5   1   58.73    3.70
   1   5  -1   60.82    3.73
   0  -5  -1   13.02    0.69
   0  -5  -1   10.59    0.80
   0  -5   1   11.83    0.69
   0   5   1   14.14    0.83
   1  -5   1    5.22    0.31
  -1  -5  -1    5.14    0.38
   1   5   1    5.46    0.38
  -1   5  -1    4.69    0.38
  -2  -5  -1    3.04    0.26
   2  -5   1    3.08    0.18
  -2   5  -1    3.21    0.27
   2   5   1    2.77    0.25
   2   5   1    2.99    0.22
   3  -5   1   13.24    0.79
  -3  -5  -1   13.52    0.92
  -3   5  -1   13.34    0.94
   3   5   1   13.85    0.81
   3   5   1   13.94    0.94
   4  -5   1    0.01    0.03
  -4  -5  -1    0.18    0.07
  -4   5  -1    0.05    0.06
   4   5   1   -0.07    0.05
   4   5   1    0.03    0.03
   4   5   1   -0.02    0.06
   5  -5   1   14.57    0.85
  -5  -5  -1   13.45    0.98
   5   5   1   14.06    1.00
  -5   5  -1   13.58    1.00
   6  -5   1    0.16    0.09
  -6  -5  -1    0.43    0.15
   6   5   1    0.20    0.10
  -6   5  -1    0.32    0.13
   6   5   1    0.12    0.11
  -7  -5  -1    1.31    0.24
   7  -5   1    0.70    0.17
   7   5   1    0.72    0.20
  -7   5  -1    1.28    0.25
   7   5   1    1.08    0.21
  -8  -5  -1    1.03    0.24
   8  -5   1    0.45    0.18
   8   5   1    0.71    0.19
  -9  -5  -1    0.15    0.17
   9   5   1    0.17    0.21
  -9  -6   1    0.36    0.17
  -9  -6   1    0.32    0.20
   9   6  -1   -0.02    0.20
  -8  -6   1    0.72    0.21
  -8  -6   1    0.58    0.21
   8   6  -1    0.87    0.22
  -8   6   1    0.99    0.23
  -7  -6   1    2.47    0.34
   7   6  -1    2.04    0.32
  -7   6   1    1.90    0.30
   7   6  -1    3.18    0.36
  -6  -6   1    1.38    0.22
   6  -6  -1    1.44    0.20
   6   6  -1    0.85    0.18
  -6   6   1    0.60    0.16
   6   6  -1    1.30    0.20
   5  -6  -1    0.02    0.10
   5  -6  -1    0.13    0.07
  -5  -6   1    0.02    0.08
  -5   6   1    0.01    0.07
   5   6  -1   -0.11    0.06
   5   6  -1   -0.15    0.06
  -4  -6   1    0.07    0.07
   4  -6  -1    0.02    0.05
   4   6  -1    0.15    0.04
   4   6  -1    0.14    0.07
  -4   6   1    0.14    0.07
   4   6  -1    0.19    0.09
   3  -6  -1   36.49    2.40
  -3  -6   1   38.67    2.15
  -3  -6   1   35.17    2.44
   3   6  -1   39.26    2.15
  -3   6   1   39.72    2.47
   3   6  -1   39.86    2.49
   3   6  -1   38.30    2.06
  -2  -6   1    0.11    0.06
   2  -6  -1    0.12    0.07
   2  -6  -1    0.07    0.02
  -2  -6   1    0.08    0.08
   2   6  -1    0.14    0.08
  -2   6   1    0.08    0.06
   2   6  -1   -0.04    0.04
   1  -6  -1   10.50    0.63
   1  -6  -1    8.57    0.53
  -1  -6   1    9.38    0.64
  -1   6   1    9.25    0.65
   1   6  -1    9.67    0.67
   0  -6   1   -0.02    0.06
   0  -6  -1   -0.02    0.03
   0  -6  -1    0.00    0.08
   0  -6   1    0.01    0.03
   0   6  -1    0.00    0.06
   0   6   1    0.03    0.05
   1  -6   1  138.25    7.01
  -1  -6  -1  127.20    7.01
  -1   6  -1  130.67    8.32
   1   6   1  130.78    8.31
   2  -6   1  120.68    6.26
   2   6   1  114.38    7.45
  -2   6  -1  118.47    7.46
  -3  -6  -1    4.94    0.40
   3  -6   1    4.82    0.33
  -3   6  -1    4.58    0.40
   3   6   1    5.89    0.42
   3   6   1    5.03    0.35
   4  -6   1    5.53    0.38
  -4  -6  -1    5.86    0.46
   4   6   1    5.73    0.46
   4   6   1    5.63    0.40
  -4   6  -1    5.30    0.46
  -5  -6  -1   16.71    1.13
   5   6   1   15.41    1.14
  -5   6  -1   16.89    1.16
   5   6   1   15.64    0.99
   5   6   1   16.42    0.88
  -6  -6  -1    0.23    0.12
   6  -6   1    0.34    0.11
  -6   6  -1    0.07    0.10
   6   6   1    0.23    0.11
   6   6   1    0.16    0.12
  -7  -6  -1    0.09    0.10
   7  -6   1   -0.05    0.08
   7   6   1    0.02    0.10
   7   6   1   -0.05    0.09
  -7   6  -1    0.00    0.11
  -8  -6  -1    0.23    0.14
   8   6   1    0.28    0.15
  -9  -6  -1    0.12    0.15
   9   6   1   -0.21    0.12
  -9  -7   1    0.51    0.21
  -9  -7   1    0.32    0.21
   9   7  -1    0.46    0.21
  -8  -7   1    0.06    0.14
  -8  -7   1    0.14    0.15
   8   7  -1    0.18    0.15
  -7  -7   1    0.52    0.16
  -7  -7   1    0.62    0.19
   7   7  -1    0.55    0.19
  -7   7   1    0.62    0.18
   7   7  -1    0.75    0.19
  -6  -7   1    2.35    0.33
   6   7  -1    2.78    0.32
  -6   7   1    2.07    0.30
   6   7  -1    3.29    0.38
  -5  -7   1   10.22    0.70
  -5  -7   1   11.70    0.82
   5   7  -1   11.15    0.72
   5   7  -1   11.26    0.60
   5   7  -1   10.05    0.81
  -5   7   1   10.07    0.79
  -4  -7   1   62.02    4.22
   4   7  -1   71.98    4.32
  -4   7   1   65.65    4.29
   4   7  -1   67.55    3.58
   4   7  -1   67.18    3.72
   3  -7  -1    1.29    0.16
  -3  -7   1    1.23    0.16
  -3  -7   1    1.28    0.17
   3   7  -1    1.22    0.15
   3   7  -1    0.87    0.15
   3   7  -1    0.77    0.11
  -3   7   1    0.94    0.15
   2  -7  -1   25.28    1.80
  -2  -7   1   29.32    1.84
  -2  -7   1   30.65    1.61
   2  -7  -1   28.00    1.53
  -2   7   1   28.02    1.86
   2   7  -1   28.61    1.60
   2   7  -1   30.16    1.88
   1  -7  -1    2.03    0.18
  -1  -7   1    1.75    0.15
  -1  -7   1    1.83    0.19
   1  -7  -1    1.61    0.13
   1   7  -1    1.39    0.19
  -1   7   1    1.60    0.18
   0  -7  -1    0.27    0.11
   0  -7   1    0.35    0.10
   0  -7  -1    0.22    0.06
   0  -7   1    0.32    0.06
   0   7  -1    0.55    0.12
   0   7   1    0.32    0.09
   1  -7   1    2.47    0.18
  -1  -7  -1    2.73    0.19
  -1  -7  -1    2.02    0.26
  -1   7  -1    2.82    0.25
   1   7   1    2.17    0.22
  -2  -7  -1   28.98    1.86
   2  -7   1   27.93    1.55
  -2  -7  -1   29.50    1.58
   2   7   1   28.96    1.61
  -2   7  -1   27.86    1.88
   2   7   1   28.98    1.88
  -3  -7  -1    1.84    0.19
   3   7   1    1.72    0.21
  -3   7  -1    1.53    0.22
   3   7   1    1.54    0.18
   4  -7   1    6.98    0.46
  -4  -7  -1    7.50    0.56
  -4   7  -1    7.94    0.59
   4   7   1    7.09    0.49
   4   7   1    6.88    0.57
  -5  -7  -1    0.31    0.13
   5  -7   1    0.39    0.11
   5   7   1    0.46    0.13
  -5   7  -1    0.66    0.16
   5   7   1    0.47    0.13
  -6  -7  -1    3.14    0.39
  -6   7  -1    3.29    0.37
   6   7   1    4.02    0.35
   6   7   1    3.27    0.36
  -7  -7  -1    0.28    0.16
  -7   7  -1    0.11    0.12
   7   7   1    0.07    0.13
  -8  -7  -1    0.85    0.23
   8   7   1    0.67    0.22
  -9  -7  -1    0.13    0.16
   9   7   1    0.05    0.14
  -9  -8   1    0.35    0.19
  -9  -8   1    0.12    0.22
   9   8  -1    0.19    0.20
  -8  -8   1    0.16    0.15
  -8  -8   1    0.40    0.19
   8   8  -1    0.14    0.17
  -7  -8   1    0.70    0.20
  -7  -8   1    0.39    0.15
  -7   8   1    0.31    0.14
   7   8  -1    0.72    0.19
  -6  -8   1    5.94    0.48
  -6  -8   1    6.16    0.55
   6   8  -1    6.56    0.49
  -6   8   1    5.94    0.53
   6   8  -1    6.10    0.55
  -5  -8   1   49.16    3.25
  -5  -8   1   49.50    2.86
   5   8  -1   50.85    3.31
  -5   8   1   50.28    3.29
   5   8  -1   50.31    2.86
   5   8  -1   51.82    2.71
  -4  -8   1   13.49    0.86
  -4  -8   1   11.68    0.76
   4   8  -1   12.02    0.70
   4   8  -1   12.73    0.76
  -4   8   1   11.64    0.86
   4   8  -1   10.91    0.88
  -3  -8   1    0.72    0.13
   3  -8  -1    0.78    0.13
   3   8  -1    0.54    0.11
   3   8  -1    0.58    0.10
  -3   8   1    0.87    0.15
   3   8  -1    0.71    0.15
   2  -8  -1   20.99    1.24
  -2  -8   1   24.19    1.28
   2  -8  -1   23.71    1.46
  -2  -8   1   23.17    1.50
  -2  -8   1   23.26    1.31
   2   8  -1   22.42    1.30
  -2   8   1   24.99    1.52
   2   8  -1   19.89    1.52
  -1  -8   1    5.37    0.35
   1  -8  -1    5.29    0.33
  -1  -8   1    5.01    0.34
   1  -8  -1    4.94    0.39
  -1  -8   1    5.57    0.41
   1   8  -1    5.15    0.43
   1   8  -1    5.34    0.34
  -1   8   1    5.86    0.42
   0  -8   1   13.18    0.86
   0  -8  -1   13.58    0.74
   0  -8  -1   13.71    0.87
   0  -8   1   11.10    0.73
   0   8   1   12.95    0.89
   0   8  -1   12.66    0.90
   0   8  -1   12.91    0.84
  -1  -8  -1    5.54    0.45
  -1  -8  -1    5.83    0.37
   1  -8   1    5.55    0.36
   1  -8   1    5.01    0.41
   1   8   1    6.83    0.46
  -1   8  -1    6.40    0.46
  -2  -8  -1    3.44    0.29
  -2  -8  -1    3.02    0.23
   2  -8   1    2.82    0.20
   2   8   1    3.17    0.23
   2   8   1    3.42    0.28
  -2   8  -1    2.58    0.28
   3   8   1    4.86    0.39
  -3   8  -1    4.31    0.39
   3   8   1    4.37    0.32
  -4  -8  -1   18.65    1.29
  -4   8  -1   18.74    1.32
   4   8   1   18.76    1.32
   4   8   1   19.86    1.14
  -5  -8  -1    3.55    0.37
   5   8   1    4.09    0.38
   5   8   1    3.46    0.33
  -5   8  -1    4.11    0.39
   5   8   1    3.99    0.26
  -6  -8  -1   -0.02    0.11
  -6   8  -1    0.16    0.13
   6   8   1    0.01    0.10
   6   8   1    0.11    0.10
  -7  -8  -1    3.33    0.40
   7   8   1    2.63    0.35
  -7   8  -1    2.62    0.39
  -8  -8  -1    0.63    0.22
   8   8   1    0.35    0.19
  -8  -9   1    0.19    0.18
  -8  -9   1   -0.06    0.15
   8   9  -1    0.02    0.15
  -7  -9   1    2.04    0.32
  -7  -9   1    2.58    0.37
   7   9  -1    2.75    0.34
  -6  -9   1    2.08    0.31
  -6  -9   1    1.87    0.27
   6   9  -1    2.84    0.32
  -6   9   1    2.33    0.32
   6   9  -1    1.90    0.30
  -5  -9   1    0.06    0.10
  -5  -9   1    0.21    0.11
  -5   9   1    0.00    0.07
   5   9  -1    0.14    0.11
   5   9  -1    0.17    0.10
   5   9  -1    0.06    0.05
  -4  -9   1    0.40    0.12
  -4  -9   1    0.10    0.08
   4   9  -1    0.31    0.12
   4   9  -1    0.35    0.08
   4   9  -1    0.46    0.12
  -4   9   1    0.40    0.12
   3  -9  -1    0.04    0.09
  -3  -9   1   -0.06    0.07
  -3  -9   1   -0.05    0.06
   3   9  -1    0.02    0.06
   3   9  -1    0.00    0.05
  -3   9   1    0.02    0.06
   3   9  -1    0.07    0.06
  -2  -9   1    0.22    0.10
  -2  -9   1    0.38    0.09
  -2  -9   1    0.36    0.09
   2   9  -1    0.43    0.09
   2   9  -1    0.44    0.12
   1  -9  -1    6.40    0.44
  -1  -9   1    6.46    0.39
   1  -9  -1    5.56    0.37
  -1  -9   1    6.33    0.46
  -1  -9   1    6.26    0.39
   1   9  -1    6.05    0.48
   1   9  -1    6.20    0.38
  -1   9   1    4.55    0.45
   0  -9   1    9.44    0.66
   0  -9  -1    8.49    0.56
   0  -9  -1   10.39    0.68
   0  -9   1    9.73    0.57
   0   9   1    9.48    0.68
   0   9  -1   10.52    0.71
   0   9  -1    8.25    0.63
  -1  -9  -1    4.44    0.44
  -1  -9  -1    5.82    0.37
   1  -9   1    5.72    0.36
   1  -9   1    5.67    0.41
   1   9   1    5.05    0.44
  -1   9  -1    7.21    0.48
  -2  -9  -1    1.91    0.18
  -2  -9  -1    2.31    0.27
  -2  -9  -1    1.96    0.17
   2  -9   1    1.83    0.15
   2   9   1    1.76    0.17
   2   9   1    1.91    0.24
  -2   9  -1    1.98    0.25
  -3  -9  -1   29.42    1.96
  -3   9  -1   27.59    1.98
   3   9   1   30.50    1.99
   3   9   1   31.95    1.71
  -4  -9  -1   17.15    1.03
  -4   9  -1   13.93    1.06
   4   9   1   13.29    1.05
   4   9   1   14.82    0.92
  -5  -9  -1    0.13    0.11
   5   9   1    0.03    0.09
   5   9   1    0.10    0.06
  -5   9  -1    0.20    0.10
   5   9   1    0.01    0.09
  -6  -9  -1    0.88    0.21
   6   9   1    0.56    0.17
  -6   9  -1    0.82    0.21
   6   9   1    0.85    0.20
   6   9   1    0.59    0.08
  -7  -9  -1    0.96    0.23
  -7   9  -1    1.06    0.26
   7   9   1    1.08    0.22
  -8  -9  -1    4.94    0.52
   8   9   1    5.32    0.50
  -8 -10   1    1.88    0.36
  -8 -10   1    1.82    0.34
   8  10  -1    2.30    0.36
  -7 -10   1    1.18    0.23
  -7 -10   1    0.83    0.22
   7  10  -1    1.13    0.23
  -6 -10   1    0.22    0.13
   6  10  -1    0.26    0.15
   6  10  -1    0.33    0.07
   6  10  -1    0.35    0.13
  -5 -10   1   30.85    1.82
  -5 -10   1   30.63    2.07
  -5  10   1   29.68    2.08
   5  10  -1   31.98    1.70
   5  10  -1   29.48    2.10
   5  10  -1   32.59    1.82
  -4 -10   1    0.42    0.13
   4  10  -1    0.69    0.18
   4  10  -1    0.54    0.10
  -4  10   1    0.60    0.15
   4  10  -1    0.53    0.12
  -3 -10   1    4.93    0.38
   3  10  -1    5.20    0.37
   3  10  -1    5.58    0.46
   3  10  -1    5.09    0.36
  -3  10   1    5.08    0.43
   2 -10  -1    0.69    0.14
  -2 -10   1    0.57    0.16
  -2 -10   1    0.97    0.14
   2 -10  -1    0.86    0.10
  -2  10   1    0.97    0.17
   2  10  -1    0.97    0.13
   2  10  -1    0.99    0.17
   1 -10  -1   16.98    0.99
  -1 -10   1   17.99    1.01
  -1 -10   1   17.28    1.02
  -1 -10   1   17.49    1.17
   1 -10  -1   17.42    1.16
   1  10  -1   15.97    1.21
  -1  10   1   17.50    1.20
   1  10  -1   19.29    1.02
   0 -10  -1    0.09    0.05
   0 -10   1    0.03    0.05
   0 -10  -1    0.04    0.11
   0 -10   1    0.01    0.12
   0  10  -1    0.00    0.05
   0  10   1    0.04    0.06
   0  10  -1   -0.03    0.06
  -1 -10  -1    9.00    0.56
   1 -10   1    9.17    0.56
  -1 -10  -1    9.11    0.57
   1 -10   1    7.69    0.63
  -1 -10  -1   10.20    0.69
  -1  10  -1    9.17    0.69
   1  10   1    9.98    0.56
   1  10   1   10.07    0.69
  -2 -10  -1    0.00    0.05
  -2 -10  -1    0.11    0.07
   2 -10   1    0.02    0.04
  -2  10  -1    0.07    0.08
   2  10   1   -0.07    0.05
   2  10   1    0.02    0.05
   3 -10   1    0.14    0.04
  -3 -10  -1    0.03    0.06
  -3  10  -1    0.07    0.09
   3  10   1    0.08    0.08
   3  10   1    0.00    0.06
  -4 -10  -1    0.13    0.06
  -4  10  -1   -0.03    0.07
   4  10   1   -0.07    0.06
   4  10   1   -0.04    0.07
  -5 -10  -1    2.73    0.35
   5  10   1    2.45    0.33
   5  10   1    2.78    0.31
   5  10   1    2.57    0.22
  -5  10  -1    3.07    0.37
  -6 -10  -1    2.02    0.31
   6  10   1    2.12    0.18
   6  10   1    2.41    0.31
  -6  10  -1    2.05    0.32
   6  10   1    2.44    0.35
  -7 -10  -1    2.25    0.34
   7  10   1    2.02    0.31
  -8 -10  -1    0.57    0.21
   8  10   1   -0.02    0.13
  -8 -11   1    1.87    0.35
  -8 -11   1    1.58    0.33
   8  11  -1    2.30    0.35
  -7 -11   1   -0.10    0.13
  -7 -11   1    0.35    0.17
   7  11  -1    0.60    0.19
  -6 -11   1    0.63    0.18
  -6 -11   1    0.46    0.16
   6  11  -1    0.63    0.18
   6  11  -1    0.54    0.09
  -5 -11   1    0.94    0.21
  -5 -11   1    0.65    0.16
   5  11  -1    0.52    0.15
  -5  11   1    0.47    0.15
   5  11  -1    0.52    0.17
   5  11  -1    0.72    0.12
  -4 -11   1    7.78    0.58
  -4 -11   1    9.08    0.65
   4  11  -1    9.93    0.71
   4  11  -1    8.36    0.54
   4  11  -1    7.95    0.58
  -4  11   1    8.64    0.68
  -3 -11   1    3.09    0.27
  -3 -11   1    2.91    0.32
   3  11  -1    2.92    0.25
   3  11  -1    2.56    0.24
   3  11  -1    2.76    0.31
  -3  11   1    2.66    0.29
  -2 -11   1   44.83    2.96
   2 -11  -1   43.76    2.50
  -2 -11   1   47.81    2.59
  -2 -11   1   47.22    2.54
   2 -11  -1   43.77    2.92
   2  11  -1   47.91    2.59
   2  11  -1   49.41    3.04
  -2  11   1   45.58    3.01
  -1 -11   1   26.55    1.47
  -1 -11   1   25.73    1.45
   1 -11  -1   26.38    1.67
   1 -11  -1   23.28    1.43
  -1 -11   1   26.17    1.69
  -1  11   1   27.48    1.74
   1  11  -1   25.60    1.46
   1  11  -1   25.28    1.75
   0 -11   1    3.87    0.34
   0 -11  -1    3.89    0.36
   0 -11   1    3.30    0.27
   0 -11  -1    3.38    0.27
   0  11  -1    3.78    0.32
   0  11  -1    3.13    0.34
   0  11   1    4.07    0.35
   1 -11   1   22.83    1.28
  -1 -11  -1   24.01    1.52
  -1 -11  -1   24.03    1.30
  -1  11  -1   22.26    1.56
   1  11   1   21.04    1.54
  -2 -11  -1    2.57    0.31
  -2 -11  -1    2.38    0.25
   2 -11   1    2.44    0.19
  -2 -11  -1    2.23    0.21
  -2  11  -1    2.50    0.31
   2  11   1    2.42    0.30
   2  11   1    2.43    0.21
   3 -11   1    0.24    0.05
  -3 -11  -1   -0.02    0.05
  -3  11  -1    0.26    0.12
   3  11   1    0.17    0.10
   3  11   1    0.23    0.09
  -4 -11  -1    0.25    0.12
  -4 -11  -1    0.22    0.10
   4  11   1    0.14    0.11
   4  11   1    0.33    0.11
  -4  11  -1    0.09    0.10
  -5 -11  -1    0.62    0.15
  -5 -11  -1    1.06    0.23
  -5  11  -1    0.78    0.20
   5  11   1    0.70    0.13
   5  11   1    0.57    0.15
   5  11   1    0.97    0.22
  -6 -11  -1    2.79    0.35
  -6 -11  -1    3.03    0.38
   6  11   1    3.17    0.37
  -6  11  -1    2.59    0.39
   6  11   1    2.82    0.23
  -7 -11  -1    1.67    0.29
  -7 -11  -1    2.00    0.32
   7  11   1    1.99    0.30
  -8 -11  -1    1.82    0.33
  -8 -11  -1    1.78    0.34
   8  11   1    2.08    0.35
  -7 -12   1    0.08    0.16
  -7 -12   1   -0.19    0.14
   7  12  -1    0.16    0.14
  -6 -12   1    2.27    0.31
  -6 -12   1    1.53    0.30
   6  12  -1    2.20    0.30
   6  12  -1    2.01    0.20
  -5 -12   1    1.06    0.23
  -5 -12   1    0.67    0.18
   5  12  -1    0.88    0.18
   5  12  -1    0.90    0.14
   5  12  -1    1.35    0.26
  -4 -12   1    5.85    0.52
  -4 -12   1    5.69    0.45
  -4  12   1    5.21    0.50
   4  12  -1    6.17    0.41
   4  12  -1    5.97    0.53
   4  12  -1    6.20    0.45
  -3 -12   1    0.66    0.17
  -3 -12   1    0.69    0.15
  -3  12   1    0.34    0.14
   3  12  -1    0.63    0.17
   3  12  -1    0.48    0.11
   3  12  -1    0.48    0.12
  -2 -12   1    0.69    0.14
   2 -12  -1    0.65    0.10
  -2 -12   1    0.81    0.14
   2  12  -1    1.11    0.21
  -2  12   1    0.83    0.18
   2  12  -1    0.86    0.14
   1 -12  -1    6.17    0.39
  -1 -12   1    5.03    0.50
  -1 -12   1    5.87    0.41
   1 -12  -1    5.12    0.46
   1  12  -1    6.34    0.52
  -1  12   1    6.12    0.49
   0 -12   1   31.38    1.66
   0 -12  -1   29.68    1.65
   0 -12   1   25.06    1.90
   0 -12  -1   31.86    1.94
   0  12  -1   27.24    1.98
   0  12   1   31.65    1.99
   0  12  -1   30.03    1.87
   1 -12   1    7.02    0.46
  -1 -12  -1    6.77    0.47
  -1  12  -1    6.26    0.58
   1  12   1    8.30    0.59
  -2 -12  -1    0.89    0.14
  -2 -12  -1    0.83    0.20
   2 -12   1    0.80    0.12
  -2  12  -1    0.59    0.16
   2  12   1    0.42    0.13
   3 -12   1    4.57    0.26
  -3 -12  -1    3.39    0.31
   3  12   1    3.93    0.39
   3  12   1    4.26    0.32
  -3  12  -1    3.36    0.39
  -4 -12  -1    2.47    0.29
  -4 -12  -1    2.58    0.34
   4  12   1    2.40    0.28
  -4  12  -1    2.21    0.33
   4  12   1    2.45    0.33
  -5 -12  -1    0.61    0.16
  -5 -12  -1    0.53    0.18
  -5  12  -1    0.44    0.16
   5  12   1    0.35    0.11
   5  12   1    0.37    0.15
   5  12   1    0.42    0.14
  -6 -12  -1    1.42    0.25
  -6 -12  -1    1.43    0.27
   6  12   1    1.30    0.24
   6  12   1    1.31    0.17
  -6  12  -1    1.73    0.30
  -7 -12  -1    1.04    0.25
  -7 -12  -1    0.57    0.20
   7  12   1    0.78    0.23
  -7 -13   1    0.61    0.20
  -7 -13   1    0.70    0.23
   7  13  -1    1.06    0.24
  -6 -13   1    3.71    0.42
  -6 -13   1    2.66    0.39
   6  13  -1    4.28    0.44
   6  13  -1    3.25    0.28
  -5 -13   1    1.84    0.29
  -5 -13   1    1.23    0.23
   5  13  -1    1.92    0.21
   5  13  -1    1.98    0.27
  -4 -13   1    0.01    0.09
  -4 -13   1    0.27    0.13
   4  13  -1    0.11    0.09
   4  13  -1    0.07    0.10
   4  13  -1    0.04    0.08
  -3 -13   1    0.13    0.12
  -3 -13   1    0.04    0.06
   3 -13  -1    0.08    0.04
   3  13  -1    0.05    0.08
   3  13  -1    0.04    0.09
   3  13  -1   -0.04    0.08
  -3  13   1    0.04    0.09
  -2 -13   1    2.75    0.27
  -2 -13   1    3.62    0.39
   2 -13  -1    2.79    0.23
   2  13  -1    3.40    0.35
  -2  13   1    3.04    0.34
   1 -13  -1    2.92    0.33
   1 -13  -1    3.31    0.26
  -1 -13   1    3.54    0.29
  -1  13   1    3.57    0.35
   1  13  -1    3.40    0.37
   0 -13  -1   27.77    1.50
   0 -13  -1   29.30    1.76
   0 -13   1   26.40    1.50
   0 -13   1   25.55    1.77
   0  13  -1   22.13    1.79
   0  13  -1   27.05    1.70
   0  13   1   26.89    1.80
  -1 -13  -1    0.81    0.25
   1 -13   1    0.86    0.14
  -1 -13  -1    1.07    0.16
  -1  13  -1    1.46    0.25
   1  13   1    1.08    0.20
  -2 -13  -1    2.14    0.24
  -2 -13  -1    2.62    0.33
   2 -13   1    2.15    0.20
   2  13   1    2.67    0.33
  -2  13  -1    2.79    0.34
   3 -13   1   11.30    0.65
  -3 -13  -1   11.41    0.87
   3  13   1   10.85    0.87
  -3  13  -1   12.41    0.90
  -4 -13  -1    0.32    0.13
  -4 -13  -1    0.20    0.11
  -4  13  -1    0.32    0.16
   4  13   1    0.33    0.12
   4  13   1    0.21    0.14
  -5 -13  -1    0.48    0.17
  -5 -13  -1    0.65    0.17
   5  13   1    0.34    0.13
  -5  13  -1    0.22    0.15
   5  13   1    0.55    0.13
  -6 -13  -1    2.27    0.35
  -6 -13  -1    2.77    0.35
   6  13   1    2.84    0.35
   6  13   1    2.45    0.25
  -7 -13  -1    0.05    0.18
  -7 -13  -1    0.19    0.15
   7  13   1    0.15    0.14
   7  13   1   -0.04    0.08
  -7 -14   1    1.29    0.29
  -7 -14   1    0.36    0.24
   7  14  -1    0.86    0.13
   7  14  -1    1.46    0.29
  -6 -14   1    0.06    0.17
  -6 -14   1    0.36    0.17
   6  14  -1    0.26    0.12
   6  14  -1    0.26    0.16
  -5 -14   1    1.28    0.24
  -5 -14   1    1.47    0.28
   5  14  -1    1.74    0.26
   5  14  -1    1.52    0.20
  -4 -14   1    1.51    0.27
  -4 -14   1    1.51    0.27
   4  14  -1    1.64    0.22
  -3 -14   1    3.80    0.40
   3 -14  -1    3.68    0.24
   3  14  -1    3.80    0.41
   3  14  -1    4.06    0.34
  -2 -14   1    7.84    0.53
  -2 -14   1    7.31    0.63
   2 -14  -1    7.10    0.47
   2  14  -1    8.03    0.65
  -2  14   1    7.25    0.62
   1 -14  -1   17.19    1.04
  -1 -14   1   18.05    1.06
  -1 -14   1   16.69    1.25
  -1  14   1   18.33    1.27
   1  14  -1   18.93    1.30
   0 -14   1    2.59    0.24
   0 -14  -1    2.10    0.24
   0 -14  -1    2.53    0.35
   0  14   1    2.97    0.32
   0  14  -1    2.47    0.35
  -1 -14  -1    8.07    0.61
   1 -14   1    6.10    0.43
  -1 -14  -1    6.82    0.45
  -1  14  -1    5.41    0.54
   1  14   1    5.58    0.53
   2 -14   1    1.00    0.14
  -2 -14  -1    1.03    0.18
  -2 -14  -1    1.29    0.24
  -2  14  -1    1.02    0.22
   2  14   1    0.89    0.19
  -3 -14  -1    1.26    0.24
   3 -14   1    1.40    0.13
  -3  14  -1    1.13    0.25
   3  14   1    1.19    0.24
  -4 -14  -1    0.46    0.17
  -4  14  -1    0.21    0.15
   4  14   1    0.33    0.16
  -5 -14  -1    0.72    0.22
  -5  14  -1    0.47    0.19
   5  14   1    0.85    0.16
  -6 -14  -1    0.19    0.15
  -6 -14  -1    0.12    0.16
   6  14   1    0.06    0.11
   6  14   1    0.04    0.14
  -7 -14  -1    3.74    0.48
   7  14   1    4.23    0.32
  -6 -15   1    0.03    0.18
  -6 -15   1    0.26    0.16
   6  15  -1    0.16    0.14
   6  15  -1   -0.04    0.12
  -5 -15   1    4.85    0.50
   5  15  -1    4.98    0.39
  -4 -15   1    1.14    0.25
   4  15  -1    1.26    0.20
  -3 -15   1    0.05    0.10
   3 -15  -1    0.12    0.05
   3  15  -1    0.08    0.12
   3  15  -1   -0.04    0.09
  -2 -15   1   12.08    0.89
  -2 -15   1   11.27    0.76
   2 -15  -1   12.12    0.71
   2  15  -1   11.50    0.93
   1 -15  -1    5.39    0.39
  -1 -15   1    5.13    0.40
   1  15  -1    4.85    0.50
  -1  15   1    5.43    0.50
   0 -15  -1   -0.02    0.07
   0 -15   1    0.00    0.07
   0  15   1    0.02    0.10
   0  15  -1    0.19    0.13
   1 -15   1    0.37    0.11
  -1 -15  -1    0.60    0.14
   1  15   1    0.48    0.16
  -1  15  -1    0.45    0.17
  -2 -15  -1    1.08    0.18
  -2 -15  -1    1.53    0.27
   2 -15   1    1.03    0.16
  -2  15  -1    1.09    0.25
   2  15   1    1.37    0.25
  -3 -15  -1    4.79    0.47
   3 -15   1    5.10    0.31
   3  15   1    3.86    0.44
  -3  15  -1    4.67    0.48
  -4 -15  -1    0.81    0.24
  -4  15  -1    1.22    0.27
  -5 -15  -1    4.67    0.51
   5  15   1    5.17    0.40
  -6 -15  -1    1.80    0.34
   6  15   1    1.89    0.25
  -5 -16   1    0.28    0.16
   5  16  -1    0.34    0.13
  -4 -16   1    0.14    0.14
   4  16  -1    0.17    0.11
   3 -16  -1    1.57    0.14
  -3 -16   1    1.64    0.31
   3  16  -1    1.37    0.23
  -2 -16   1    1.62    0.24
  -2 -16   1    1.26    0.25
   2 -16  -1    1.68    0.19
   2  16  -1    1.48    0.29
  -1 -16   1    0.54    0.13
   1 -16  -1    0.62    0.12
   1 -16  -1    0.64    0.14
   1  16  -1    0.62    0.20
   0 -16  -1    3.61    0.31
   0 -16   1    3.70    0.32
   0  16   1    3.00    0.41
   0  16  -1    3.74    0.48
  -1 -16  -1   -0.16    0.14
   1 -16   1    0.07    0.08
  -1 -16  -1    0.01    0.10
   1  16   1    0.06    0.12
  -1  16  -1    0.18    0.14
  -2 -16  -1    5.43    0.41
  -2 -16  -1    5.45    0.51
   2 -16   1    4.32    0.35
  -2  16  -1    4.76    0.50
   2  16   1    4.62    0.47
   3 -16   1    1.94    0.18
  -3 -16  -1    2.37    0.35
  -3  16  -1    1.67    0.32
  -4 -16  -1    1.38    0.30
  -5 -16  -1    1.07    0.27
   5  16   1    1.51    0.22
  -5 -17   1    0.12    0.18
   5  17  -1    0.28    0.13
  -4 -17   1    0.86    0.26
   4  17  -1    1.07    0.20
   3 -17  -1   -0.04    0.06
  -3 -17   1    0.14    0.13
   3  17  -1    0.13    0.12
  -2 -17   1    4.33    0.39
   2 -17  -1    3.92    0.33
   2  17  -1    4.97    0.40
   1 -17  -1    1.34    0.20
  -1 -17   1    1.51    0.22
   1 -17  -1    1.52    0.18
   0 -17   1    1.86    0.24
   0 -17  -1    1.71    0.23
   0  17  -1    1.46    0.32
   1 -17   1    0.88    0.16
  -1 -17  -1    0.86    0.18
   1  17   1    0.79    0.22
  -1  17  -1    0.65    0.22
  -2 -17  -1    0.48    0.16
  -2 -17  -1    0.46    0.22
   2 -17   1    1.09    0.16
   3 -17   1    0.04    0.08
  -3 -17  -1    0.04    0.17
  -4 -17  -1    3.55    0.49
   4  17   1    4.24    0.38
  -5 -17  -1   -0.07    0.18
   5  17   1    0.13    0.12
  -4 -18   1    5.32    0.56
   4  18  -1    4.94    0.44
   3 -18  -1    0.89    0.11
   3  18  -1    1.13    0.22
  -2 -18   1    3.32    0.36
   2 -18  -1    2.65    0.28
   2  18  -1    3.76    0.39
   1 -18  -1    2.04    0.21
  -1 -18   1    1.77    0.25
   1 -18  -1    1.99    0.25
   0 -18   1    1.13    0.21
   0 -18  -1    1.22    0.21
  -1 -18  -1    0.67    0.17
   1 -18   1    0.72    0.16
  -2 -18  -1    0.51    0.18
  -2 -18  -1    0.59    0.28
   2 -18   1    0.67    0.15
   3 -18   1    1.22    0.15
  -3 -18  -1    0.70    0.29
  -4 -18  -1    3.21    0.47
   4  18   1    3.21    0.38
   3  19  -1    4.97    0.50
   2 -19  -1    0.19    0.12
  -2 -19   1    0.46    0.16
   2  19  -1   -0.08    0.14
   1 -19  -1    4.06    0.34
   1 -19  -1    2.99    0.28
  -1 -19   1    3.83    0.39
   0 -19  -1    0.61    0.17
   0 -19   1    0.50    0.15
   1 -19   1    0.15    0.10
  -1 -19  -1    0.26    0.13
  -2 -19  -1    0.04    0.13
   2 -19   1    0.10    0.12
  -3 -19  -1    0.50    0.30
   3 -19   1    0.66    0.13
   0 -20  -1    0.66    0.18
   0 -20   1    0.87    0.20
   9   0  -2    0.08    0.19
  -9   0   2    0.02    0.14
  -9   0   2   -0.07    0.12
  -8   0   2    0.27    0.14
   8   0  -2    0.25    0.14
   8   0  -2    0.17    0.13
   7   0  -2   -0.09    0.08
  -7   0   2    0.01    0.09
   7   0  -2    0.02    0.10
   6   0  -2   40.95    2.54
  -6   0   2   36.76    2.49
   6   0  -2   37.65    2.21
  -5   0   2    0.04    0.06
   5   0  -2    0.03    0.06
   5   0  -2   -0.07    0.05
  -4   0   2    3.06    0.27
   4   0  -2    2.92    0.27
   4   0  -2    2.80    0.24
   4   0  -2    3.25    0.28
   3   0  -2   -0.01    0.04
   3   0  -2   -0.03    0.06
   2   0  -2   11.31    0.76
  -2   0   2   11.71    0.76
   2   0  -2   11.79    0.76
  -1   0   2   -0.01    0.02
   1   0  -2   -0.02    0.02
   0   0  -2   32.27    2.05
  -1   0  -2   -0.02    0.05
  -1   0  -2    0.04    0.04
   2   0   2   86.15    5.44
  -2   0  -2   86.13    5.35
   3   0   2    0.04    0.05
  -3   0  -2    0.05    0.05
   3   0   2   -0.04    0.05
  -4   0  -2   12.00    0.81
   4   0   2   12.07    0.85
   4   0   2   11.87    0.73
   5   0   2    0.04    0.07
  -5   0  -2   -0.09    0.06
  -5   0  -2   -0.03    0.05
   5   0   2   -0.05    0.05
   6   0   2    2.65    0.29
  -6   0  -2    2.22    0.30
  -6   0  -2    2.32    0.26
   7   0   2   -0.04    0.10
  -7   0  -2    0.11    0.09
  -7   0  -2   -0.08    0.10
   8   0   2    1.22    0.17
   9  -1  -2    1.30    0.27
  -9  -1   2    1.37    0.29
  -9  -1   2    1.12    0.24
  -9   1   2    1.35    0.26
   9   1  -2    1.91    0.33
   8  -1  -2    0.00    0.12
  -8  -1   2    0.15    0.13
  -8   1   2    0.02    0.12
  -8   1   2    0.11    0.12
   8   1  -2   -0.06    0.11
   8   1  -2    0.00    0.11
  -7  -1   2    7.27    0.58
   7  -1  -2    6.89    0.58
   7  -1  -2    6.74    0.52
  -7   1   2    7.07    0.57
   7   1  -2    6.99    0.59
   7   1  -2    6.48    0.52
   6  -1  -2    0.04    0.08
   6  -1  -2    0.12    0.08
  -6  -1   2    0.02    0.08
   6   1  -2   -0.05    0.09
  -6   1   2    0.05    0.08
   6   1  -2    0.03    0.09
   5  -1  -2    1.52    0.19
  -5  -1   2    1.51    0.21
   5  -1  -2    1.70    0.22
   5  -1  -2    1.89    0.22
  -5   1   2    1.48    0.21
   5   1  -2    1.47    0.21
   5   1  -2    1.58    0.20
   4  -1  -2   12.00    0.74
   4  -1  -2   12.77    0.85
   4  -1  -2   12.10    0.84
  -4  -1   2   12.25    0.85
   4   1  -2   12.67    0.86
   4   1  -2   12.14    0.75
  -3  -1   2   27.92    1.67
   3  -1  -2   25.92    1.66
   3  -1  -2   25.67    1.68
   3  -1  -2   25.44    1.46
   3   1  -2   25.96    1.66
   3   1  -2   24.68    1.68
   2  -1  -2   39.94    2.75
   2  -1  -2   47.58    2.72
   2   1  -2   45.80    2.72
   2   1  -2   40.75    2.76
  -1  -1   2    2.68    0.19
   1  -1  -2    2.46    0.17
   1   1  -2    2.58    0.19
  -1   1   2    2.24    0.17
   0  -1  -2    0.57    0.05
   0  -1  -2    0.49    0.05
   0  -1   2    0.56    0.07
   0   1  -2    0.59    0.07
  -1  -1  -2   24.07    1.62
   1  -1   2   27.84    1.63
  -1   1  -2   22.54    1.62
   1   1   2   26.89    1.62
  -2  -1  -2   66.08    4.36
   2   1   2   74.29    4.44
  -3  -1  -2    7.02    0.47
   3  -1   2    5.20    0.41
   3   1   2    7.01    0.49
  -3   1  -2    6.93    0.45
   3   1   2    6.72    0.42
  -3   1  -2    6.10    0.48
  -4  -1  -2    8.71    0.64
   4  -1   2    9.38    0.59
  -4   1  -2    9.69    0.64
   4   1   2    9.18    0.67
  -4   1  -2    9.51    0.68
   4   1   2    9.12    0.59
  -5  -1  -2    0.09    0.07
   5  -1   2   -0.07    0.05
   5   1   2    0.06    0.06
   5   1   2    0.21    0.10
  -5   1  -2    0.22    0.08
  -5   1  -2    0.00    0.07
  -6  -1  -2    2.45    0.26
   6  -1   2    2.14    0.26
  -6   1  -2    1.97    0.30
  -6   1  -2    2.34    0.25
   6   1   2    2.60    0.29
   6   1   2    1.98    0.28
   7  -1   2    0.88    0.19
  -7  -1  -2    0.65    0.17
  -7  -1  -2    0.63    0.20
   7   1   2    0.62    0.17
  -7   1  -2    0.71    0.20
   7   1   2    0.72    0.18
   8  -1   2    0.39    0.15
  -8  -1  -2    0.06    0.11
   8   1   2    0.12    0.13
   9  -1   2    0.16    0.18
   9   1   2    0.25    0.20
   9  -2  -2    2.72    0.38
  -9  -2   2    2.06    0.32
  -9  -2   2    2.09    0.36
  -9   2   2    2.56    0.35
   9   2  -2    1.90    0.35
  -8  -2   2    0.51    0.18
   8  -2  -2    0.39    0.16
  -8   2   2    0.10    0.12
  -8   2   2    0.48    0.17
   8   2  -2    0.32    0.16
   8   2  -2    0.09    0.13
  -7  -2   2    1.51    0.25
   7  -2  -2    1.55    0.24
   7   2  -2    1.94    0.27
   7   2  -2    1.88    0.29
  -7   2   2    1.93    0.27
  -7   2   2    1.47    0.26
   6  -2  -2    1.30    0.20
  -6  -2   2    1.33    0.23
  -6   2   2    1.52    0.24
   6   2  -2    1.52    0.25
  -6   2   2    1.74    0.23
   6   2  -2    1.28    0.20
   5  -2  -2   -0.01    0.06
   5  -2  -2    0.18    0.10
  -5  -2   2   -0.04    0.06
   5  -2  -2    0.11    0.07
  -5   2   2    0.01    0.06
   5   2  -2    0.08    0.08
   5   2  -2    0.11    0.07
  -4  -2   2    7.01    0.54
   4  -2  -2    7.17    0.53
   4  -2  -2    7.53    0.47
   4  -2  -2    7.85    0.54
   4   2  -2    7.34    0.55
   4   2  -2    7.18    0.48
  -3  -2   2    3.81    0.32
  -3  -2   2    3.88    0.28
   3  -2  -2    4.19    0.31
   3  -2  -2    4.20    0.32
   3   2  -2    4.24    0.33
   3   2  -2    4.03    0.29
  -2  -2   2   -0.02    0.06
   2  -2  -2   -0.03    0.05
   2   2  -2    0.01    0.02
   2   2  -2   -0.02    0.04
  -2   2   2    0.02    0.03
  -2   2   2    0.02    0.03
  -1  -2   2   31.64    1.98
  -1   2   2   30.50    1.95
  -1   2   2   30.74    1.95
   0  -2  -2    4.45    0.33
   0  -2   2    5.38    0.35
   0   2  -2    5.63    0.36
   0   2   2    4.95    0.33
   1  -2   2   86.78    6.23
  -1  -2  -2  104.60    6.13
   1   2   2  105.47    6.23
  -2  -2  -2   25.64    1.68
   2   2   2   26.32    1.71
  -2   2  -2   27.50    1.72
  -3  -2  -2    0.83    0.12
   3  -2   2    0.55    0.09
   3   2   2    0.44    0.09
  -3   2  -2    0.62    0.12
   3   2   2    0.57    0.11
  -3   2  -2    0.61    0.08
   4  -2   2    0.65    0.12
  -4  -2  -2    0.71    0.12
   4   2   2    0.74    0.13
   4   2   2    0.58    0.12
  -4   2  -2    0.85    0.11
  -4   2  -2    0.68    0.14
   5  -2   2    2.16    0.24
  -5  -2  -2    1.96    0.24
  -5   2  -2    2.04    0.20
   5   2   2    1.85    0.25
  -5   2  -2    1.24    0.22
   5   2   2    1.95    0.23
  -6  -2  -2    7.96    0.61
   6  -2   2    7.34    0.55
  -6   2  -2    8.04    0.66
   6   2   2    7.50    0.63
   6   2   2    8.58    0.57
  -6   2  -2    8.26    0.59
  -7  -2  -2    2.98    0.32
   7  -2   2    3.39    0.35
   7   2   2    2.34    0.34
  -7   2  -2    2.57    0.36
   7   2   2    3.41    0.37
  -8  -2  -2    0.10    0.13
   8  -2   2    0.00    0.12
   8   2   2   -0.12    0.10
   9  -2   2    5.28    0.57
   9   2   2    4.85    0.55
  -9  -3   2    2.76    0.40
   9  -3  -2    2.33    0.36
  -9  -3   2    2.26    0.35
  -9   3   2    2.28    0.33
   9   3  -2    2.83    0.41
  -8  -3   2    0.00    0.12
  -8  -3   2    0.31    0.15
   8  -3  -2    0.25    0.14
   8   3  -2    0.10    0.13
  -8   3   2    0.07    0.13
  -7  -3   2    9.45    0.75
   7  -3  -2    9.77    0.67
   7   3  -2    9.67    0.69
  -7   3   2    9.58    0.76
  -7   3   2    9.92    0.73
   7   3  -2    9.39    0.77
  -6  -3   2    4.12    0.39
   6  -3  -2    3.84    0.33
  -6   3   2    4.08    0.38
   6   3  -2    4.21    0.35
   6   3  -2    3.49    0.38
  -6   3   2    4.11    0.36
   5  -3  -2   17.18    1.16
  -5  -3   2   17.56    1.19
   5  -3  -2   18.34    1.03
   5   3  -2   16.47    1.19
   5   3  -2   17.60    1.05
  -5   3   2   16.99    1.19
   4  -3  -2    2.01    0.23
  -4  -3   2    2.04    0.22
   4  -3  -2    2.07    0.18
  -4   3   2    2.40    0.22
   4   3  -2    2.26    0.21
   4   3  -2    2.60    0.24
  -3  -3   2    2.65    0.25
   3  -3  -2    3.02    0.25
  -3  -3   2    3.12    0.23
   3   3  -2    3.08    0.26
  -3   3   2    3.10    0.24
   3   3  -2    2.73    0.23
  -2  -3   2    0.06    0.05
  -2  -3   2    0.05    0.06
   2  -3  -2    0.05    0.06
  -2   3   2    0.05    0.04
   2   3  -2    0.04    0.03
  -2   3   2    0.06    0.03
   2   3  -2    0.08    0.05
   1  -3  -2   19.86    1.19
  -1  -3   2   18.40    1.19
   1  -3  -2   17.75    1.19
   1   3  -2   17.83    1.22
  -1   3   2   19.25    1.19
   0  -3  -2    0.46    0.07
   0  -3  -2    0.57    0.09
   0  -3   2    0.51    0.09
   0   3  -2    0.47    0.08
   0   3   2    0.49    0.06
  -1  -3  -2   18.41    1.17
   1  -3   2   17.68    0.99
   1   3   2   18.38    1.17
  -2  -3  -2    6.92    0.48
   2   3   2    6.92    0.42
   2   3   2    6.40    0.48
  -3  -3  -2    1.43    0.19
   3  -3   2    1.75    0.18
   3   3   2    1.70    0.20
   3   3   2    1.69    0.18
  -3   3  -2    1.61    0.20
  -4  -3  -2    0.13    0.07
   4  -3   2    0.08    0.06
  -4   3  -2    0.14    0.05
   4   3   2    0.10    0.03
   4   3   2    0.14    0.07
  -4   3  -2    0.18    0.09
   4   3   2    0.11    0.06
   5  -3   2   36.51    2.11
  -5  -3  -2   36.68    2.39
   5   3   2   34.79    2.11
  -5   3  -2   37.88    2.36
   5   3   2   37.60    2.45
  -5   3  -2   39.12    2.46
  -6  -3  -2   20.12    1.36
   6  -3   2   19.58    1.20
  -6   3  -2   19.51    1.40
   6   3   2   21.58    1.23
   6   3   2   18.73    1.39
   7  -3   2    0.45    0.14
  -7  -3  -2    0.49    0.16
   7   3   2    0.49    0.16
   7   3   2    0.19    0.12
  -7   3  -2    0.32    0.16
  -8  -3  -2    0.37    0.15
   8  -3   2    0.11    0.15
   8   3   2    0.20    0.14
  -9  -3  -2    0.13    0.16
   9  -3   2    0.14    0.20
   9   3   2    0.01    0.18
  -9  -4   2    1.72    0.33
  -9  -4   2    1.39    0.28
   9   4  -2    1.22    0.30
  -8  -4   2    2.11    0.33
  -8  -4   2    1.57    0.26
   8  -4  -2    1.66    0.26
  -8   4   2    1.60    0.29
   8   4  -2    2.33    0.33
  -7  -4   2    1.82    0.26
   7  -4  -2    1.59    0.23
  -7  -4   2    1.72    0.28
  -7   4   2    1.51    0.24
   7   4  -2    1.46    0.26
  -7   4   2    1.61    0.26
   7   4  -2    1.67    0.25
   6  -4  -2   60.16    3.31
   6  -4  -2   59.03    3.75
  -6  -4   2   59.67    3.79
   6   4  -2   58.49    3.34
  -6   4   2   58.17    3.83
   6   4  -2   58.76    3.85
  -6   4   2   59.47    3.76
   5  -4  -2   14.10    0.93
  -5  -4   2   13.39    0.85
  -5  -4   2   12.98    0.96
  -5   4   2   14.18    0.96
   5   4  -2   14.37    0.86
   5   4  -2   12.66    0.96
   4  -4  -2    7.52    0.49
  -4  -4   2    8.02    0.53
   4  -4  -2    7.80    0.57
  -4  -4   2    8.01    0.59
   4   4  -2    8.28    0.61
   4   4  -2    8.25    0.53
  -4   4   2    8.13    0.58
  -3  -4   2    4.53    0.36
   3  -4  -2    4.49    0.34
  -3  -4   2    4.09    0.31
   3   4  -2    4.23    0.31
  -3   4   2    4.67    0.34
   3   4  -2    4.58    0.36
   3   4  -2    4.27    0.26
  -2  -4   2    5.11    0.39
   2  -4  -2    6.15    0.40
   2  -4  -2    5.38    0.38
   2   4  -2    5.06    0.31
   2   4  -2    5.13    0.34
   2   4  -2    5.25    0.40
  -2   4   2    5.32    0.37
   1  -4  -2    0.52    0.09
   1  -4  -2    0.44    0.05
  -1  -4   2    0.46    0.09
   1  -4  -2    0.69    0.10
   1   4  -2    1.01    0.12
   1   4  -2    0.58    0.07
  -1   4   2    0.53    0.07
   0  -4  -2    9.41    0.58
   0  -4  -2    8.57    0.58
   0   4   2    7.73    0.56
   0   4  -2    8.83    0.60
  -1  -4  -2   10.42    0.66
   1  -4   2   10.42    0.55
  -1  -4  -2    7.83    0.66
  -1   4  -2   10.37    0.68
   1   4   2    9.74    0.65
   2  -4   2   18.36    0.98
  -2  -4  -2   18.62    1.19
   2   4   2   17.11    1.03
  -2   4  -2   19.60    1.22
   2   4   2   17.13    1.19
   3  -4   2   48.62    2.52
  -3  -4  -2   44.48    2.87
   3   4   2   46.54    2.53
   3   4   2   44.19    2.91
  -3   4  -2   42.73    2.92
  -4  -4  -2    1.64    0.21
   4  -4   2    1.73    0.19
  -4   4  -2    1.57    0.22
   4   4   2    1.72    0.20
  -4   4  -2    1.86    0.16
   4   4   2    1.61    0.21
   5  -4   2    0.08    0.07
  -5  -4  -2   -0.04    0.07
   5   4   2    0.20    0.09
   5   4   2    0.06    0.08
  -5   4  -2    0.11    0.10
  -6  -4  -2    0.28    0.12
   6  -4   2    0.25    0.10
   6   4   2    0.14    0.11
  -6   4  -2    0.20    0.14
   6   4   2    0.13    0.11
  -7  -4  -2    0.16    0.12
   7  -4   2   -0.08    0.09
   7   4   2    0.14    0.13
   7   4   2    0.14    0.11
  -7   4  -2    0.01    0.11
  -8  -4  -2    1.35    0.26
   8  -4   2    1.16    0.23
   8   4   2    1.00    0.23
  -9  -4  -2    0.38    0.19
   9  -4   2   -0.18    0.16
   9   4   2    0.18    0.20
  -9  -5   2   -0.01    0.13
  -9  -5   2    0.22    0.20
   9   5  -2    0.42    0.22
  -8  -5   2   -0.05    0.11
  -8  -5   2    0.08    0.13
   8   5  -2    0.09    0.14
  -7  -5   2    0.08    0.11
   7  -5  -2    0.07    0.10
  -7  -5   2    0.19    0.13
   7   5  -2    0.10    0.11
  -7   5   2    0.13    0.12
   7   5  -2    0.32    0.12
   6  -5  -2    1.76    0.22
   6  -5  -2    2.01    0.28
  -6  -5   2    2.41    0.32
  -6  -5   2    2.74    0.30
  -6   5   2    2.46    0.26
   6   5  -2    2.56    0.29
   6   5  -2    2.26    0.30
  -6   5   2    2.20    0.29
   5  -5  -2    0.59    0.13
  -5  -5   2    0.27    0.10
  -5  -5   2    0.64    0.14
   5  -5  -2    0.49    0.10
   5   5  -2    0.32    0.11
  -5   5   2    0.36    0.11
   5   5  -2    0.44    0.12
  -4  -5   2   -0.09    0.05
   4  -5  -2    0.13    0.10
   4  -5  -2    0.12    0.06
  -4  -5   2    0.31    0.09
   4   5  -2    0.00    0.06
  -4   5   2    0.11    0.06
   4   5  -2    0.28    0.10
   4   5  -2    0.14    0.03
   4   5  -2    0.15    0.03
  -3  -5   2   68.13    3.58
   3  -5  -2   59.20    4.04
  -3  -5   2   55.73    4.06
   3   5  -2   67.84    3.46
   3   5  -2   67.69    4.14
  -3   5   2   67.06    4.12
   3   5  -2   67.61    3.58
  -2  -5   2   61.39    3.94
   2  -5  -2   67.16    4.54
  -2  -5   2   65.26    4.48
   2   5  -2   74.12    4.57
   2   5  -2   76.55    3.94
   2   5  -2   77.19    3.83
  -2   5   2   80.48    4.54
   1  -5  -2    7.34    0.50
   1  -5  -2    7.19    0.49
   1  -5  -2    7.20    0.45
   1  -5  -2    6.59    0.41
  -1  -5   2    6.96    0.50
   1   5  -2    7.63    0.48
  -1   5   2    7.45    0.49
   1   5  -2    7.57    0.52
   1   5  -2    6.80    0.42
   0  -5  -2   16.03    0.91
   0  -5  -2   17.48    1.08
   0  -5  -2   15.94    1.07
   0  -5   2   16.42    0.91
   0   5   2   16.34    1.07
   1  -5   2    0.13    0.04
  -1  -5  -2    0.30    0.09
  -1   5  -2    0.27    0.08
   1   5   2    0.26    0.06
  -2  -5  -2  102.71    6.61
   2  -5   2  107.14    5.64
   2   5   2  111.82    6.71
  -2   5  -2  102.78    6.72
  -3  -5  -2    0.33    0.09
   3  -5   2    0.09    0.05
   3   5   2    0.35    0.09
   3   5   2    0.40    0.09
  -3   5  -2    0.23    0.09
  -4  -5  -2    0.93    0.16
   4  -5   2    0.82    0.13
   4   5   2    1.09    0.17
  -4   5  -2    1.16    0.19
   4   5   2    0.90    0.14
  -5  -5  -2   24.58    1.59
   5  -5   2   25.03    1.39
   5   5   2   23.50    1.27
   5   5   2   22.86    1.40
  -5   5  -2   22.52    1.62
   5   5   2   23.75    1.62
   6  -5   2   19.04    1.16
  -6  -5  -2   18.82    1.32
   6   5   2   18.84    1.18
   6   5   2   18.55    1.36
  -6   5  -2   20.54    1.38
   7  -5   2    1.29    0.22
  -7  -5  -2    1.38    0.24
   7   5   2    1.17    0.24
  -7   5  -2    1.01    0.24
   7   5   2    0.63    0.18
  -8  -5  -2    0.13    0.14
   8  -5   2    0.10    0.14
   8   5   2    0.27    0.15
  -9  -5  -2    0.16    0.15
   9  -5   2   -0.02    0.18
   9   5   2   -0.18    0.19
  -9  -6   2    0.12    0.14
  -9  -6   2    0.16    0.18
   9   6  -2   -0.05    0.17
  -8  -6   2   -0.03    0.12
  -8  -6   2   -0.12    0.10
   8   6  -2    0.06    0.13
  -7  -6   2    0.38    0.15
  -7  -6   2    0.87    0.22
   7   6  -2    0.30    0.14
  -7   6   2    0.60    0.17
   7   6  -2    0.63    0.18
  -6  -6   2   16.83    1.18
  -6  -6   2   18.02    1.06
   6   6  -2   15.27    1.18
   6   6  -2   16.53    1.04
  -6   6   2   16.24    1.17
  -5  -6   2    0.01    0.07
   5  -6  -2    0.06    0.07
   5  -6  -2    0.10    0.12
  -5  -6   2   -0.01    0.08
  -5   6   2    0.00    0.06
   5   6  -2   -0.01    0.08
   5   6  -2    0.01    0.07
  -4  -6   2   21.05    1.21
   4  -6  -2   18.08    1.15
  -4  -6   2   21.42    1.37
   4  -6  -2   20.04    1.33
  -4   6   2   20.57    1.36
   4   6  -2   20.73    1.11
   4   6  -2   20.81    1.40
   4   6  -2   20.87    1.20
  -3  -6   2    7.41    0.48
  -3  -6   2    6.96    0.54
   3  -6  -2    6.97    0.52
   3   6  -2    7.99    0.56
   3   6  -2    7.10    0.47
   3   6  -2    7.20    0.43
  -3   6   2    7.42    0.53
  -2  -6   2   15.79    0.92
  -2  -6   2   16.05    1.04
   2  -6  -2   16.92    1.02
   2   6  -2   14.05    1.06
   2   6  -2   15.67    0.91
  -2   6   2   15.64    1.04
   2   6  -2   15.37    0.88
   1  -6  -2   21.47    1.35
   1  -6  -2   24.50    1.47
   1  -6  -2   20.43    1.21
  -1  -6   2   22.27    1.26
  -1  -6   2   21.97    1.43
  -1   6   2   22.24    1.45
   1   6  -2   21.24    1.38
   1   6  -2   22.20    1.26
   1   6  -2   22.40    1.23
   1   6  -2   25.03    1.49
   0  -6   2    2.53    0.18
   0  -6  -2    2.35    0.17
   0  -6  -2    2.66    0.24
   0  -6   2    2.34    0.21
   0   6  -2    2.35    0.23
   0   6   2    2.66    0.21
  -1  -6  -2   80.23    4.47
   1  -6   2   83.94    4.47
   1   6   2   80.88    5.29
  -1   6  -2   89.86    5.32
  -2  -6  -2   22.52    1.55
   2  -6   2   23.57    1.29
  -2   6  -2   24.18    1.58
   2   6   2   24.30    1.35
   2   6   2   24.53    1.57
  -3  -6  -2    1.23    0.18
   3  -6   2    1.36    0.15
   3   6   2    1.50    0.17
  -3   6  -2    0.93    0.17
   3   6   2    1.34    0.19
  -4  -6  -2    0.78    0.15
   4   6   2    0.93    0.16
   4   6   2    1.10    0.16
  -4   6  -2    1.06    0.18
  -5  -6  -2    2.66    0.31
   5  -6   2    2.61    0.24
   5   6   2    2.71    0.29
  -5   6  -2    2.25    0.30
   5   6   2    2.56    0.31
   5   6   2    2.29    0.17
   6  -6   2    1.62    0.22
  -6  -6  -2    1.70    0.26
   6   6   2    2.05    0.27
   6   6   2    1.74    0.27
  -6   6  -2    1.21    0.24
  -7  -6  -2    3.33    0.41
   7  -6   2    2.71    0.34
  -7   6  -2    3.98    0.47
   7   6   2    4.02    0.37
  -8  -6  -2    0.72    0.22
   8  -6   2    0.49    0.20
   8   6   2    0.58    0.20
  -9  -6  -2    0.26    0.15
   9   6   2    0.09    0.16
  -9  -7   2    0.29    0.20
  -9  -7   2    0.13    0.16
   9   7  -2    0.34    0.22
  -8  -7   2    0.88    0.26
  -8  -7   2    1.44    0.27
   8   7  -2    1.05    0.23
  -7  -7   2    6.88    0.55
  -7  -7   2    7.02    0.62
   7   7  -2    7.38    0.65
   7   7  -2    6.65    0.54
  -6  -7   2    2.84    0.33
  -6  -7   2    3.18    0.37
  -6   7   2    2.54    0.32
   6   7  -2    2.09    0.28
   6   7  -2    1.96    0.30
  -5  -7   2   35.41    2.05
   5  -7  -2   32.50    2.28
  -5  -7   2   35.80    2.33
   5   7  -2   37.48    2.06
   5   7  -2   35.65    2.38
   5   7  -2   37.19    1.90
  -5   7   2   34.50    2.34
  -4  -7   2    0.20    0.09
   4   7  -2    0.11    0.08
   4   7  -2    0.06    0.07
  -4   7   2    0.06    0.07
   4   7  -2    0.14    0.05
   3  -7  -2   30.24    1.93
  -3  -7   2   29.64    1.72
  -3  -7   2   31.68    1.97
  -3   7   2   30.70    1.97
   3   7  -2   27.96    1.65
   3   7  -2   30.49    1.72
   3   7  -2   31.26    2.00
  -2  -7   2   49.91    2.71
   2  -7  -2   49.99    2.59
  -2  -7   2   48.78    3.08
   2  -7  -2   40.88    3.04
   2   7  -2   48.32    2.63
   2   7  -2   54.39    3.15
   2   7  -2   49.68    2.70
  -2   7   2   47.63    3.10
  -1  -7   2   48.28    2.43
   1  -7  -2   40.50    2.63
   1  -7  -2   40.87    2.75
  -1  -7   2   40.94    2.75
  -1  -7   2   47.57    2.37
   1  -7  -2   43.92    2.35
   1   7  -2   43.39    2.37
   1   7  -2   44.43    2.66
   1   7  -2   45.53    2.42
  -1   7   2   41.04    2.79
   1   7  -2   44.78    2.83
   0  -7  -2   -0.01    0.03
   0  -7   2   -0.19    0.07
   0  -7   2   -0.01    0.04
   0   7  -2   -0.04    0.05
   0   7   2    0.06    0.05
  -1  -7  -2   60.86    4.07
  -1  -7  -2   74.03    3.49
   1  -7   2   70.23    3.48
   1   7   2   63.33    4.12
  -1   7  -2   55.45    4.14
  -2  -7  -2   26.07    1.47
  -2  -7  -2   27.31    1.73
   2  -7   2   24.74    1.44
  -2   7  -2   27.60    1.77
   2   7   2   27.65    1.50
   2   7   2   26.26    1.74
   3  -7   2    0.54    0.10
  -3  -7  -2    0.41    0.12
   3   7   2    0.58    0.12
  -3   7  -2    0.63    0.14
   3   7   2    0.57    0.11
  -4  -7  -2   13.46    0.97
   4  -7   2   13.74    0.83
  -4   7  -2   13.96    1.00
   4   7   2   14.17    0.86
   4   7   2   14.08    0.98
   5  -7   2   15.54    0.95
  -5  -7  -2   15.60    1.11
   5   7   2   15.45    0.97
   5   7   2   15.48    0.88
  -5   7  -2   15.53    1.14
   5   7   2   17.17    1.14
   6  -7   2   -0.03    0.06
  -6  -7  -2    0.31    0.14
  -6   7  -2    0.17    0.13
   6   7   2    0.25    0.13
   6   7   2    0.10    0.09
  -7  -7  -2    0.31    0.16
  -7   7  -2    0.41    0.18
   7   7   2    0.22    0.14
  -8  -7  -2    1.49    0.26
   8   7   2    0.92    0.23
  -9  -7  -2    0.32    0.17
   9   7   2    0.02    0.17
  -9  -8   2    2.32    0.40
  -9  -8   2    1.70    0.35
   9   8  -2    1.59    0.31
  -8  -8   2    2.13    0.37
  -8  -8   2    2.32    0.34
   8   8  -2    2.15    0.34
  -7  -8   2    0.93    0.21
  -7  -8   2    1.00    0.23
   7   8  -2    0.83    0.20
  -6  -8   2    9.41    0.70
  -6  -8   2    9.31    0.62
  -6   8   2    6.80    0.64
   6   8  -2    7.50    0.67
   6   8  -2    8.65    0.60
  -5  -8   2   33.30    2.15
  -5  -8   2   32.20    1.91
  -5   8   2   31.40    2.17
   5   8  -2   32.65    1.90
   5   8  -2   33.17    1.77
   5   8  -2   33.74    2.22
  -4  -8   2    0.27    0.10
   4  -8  -2    0.15    0.11
   4   8  -2    0.13    0.10
  -4   8   2    0.19    0.08
   4   8  -2    0.21    0.06
   4   8  -2    0.26    0.09
   3  -8  -2    2.06    0.22
  -3  -8   2    2.19    0.23
  -3  -8   2    1.95    0.22
  -3   8   2    1.82    0.20
   3   8  -2    2.01    0.17
   3   8  -2    2.09    0.27
   3   8  -2    2.01    0.19
  -2  -8   2   10.66    0.67
  -2  -8   2   11.78    0.77
  -2  -8   2   10.76    0.65
   2  -8  -2   10.51    0.61
   2  -8  -2   10.94    0.74
  -2   8   2   11.28    0.76
   2   8  -2   10.48    0.64
   2   8  -2   10.54    0.66
   2   8  -2   10.90    0.79
  -1  -8   2   -0.16    0.07
  -1  -8   2    0.01    0.03
  -1  -8   2    0.12    0.06
   1  -8  -2    0.12    0.08
   1  -8  -2    0.12    0.04
   1   8  -2    0.18    0.06
   1   8  -2    0.05    0.05
   1   8  -2    0.12    0.10
  -1   8   2    0.15    0.06
   0  -8   2    0.13    0.07
   0  -8  -2    0.16    0.05
   0  -8  -2    0.34    0.11
   0  -8   2    0.17    0.06
   0  -8   2    0.28    0.10
   0   8  -2    0.28    0.07
   0   8  -2    0.30    0.10
   0   8   2    0.16    0.07
  -1  -8  -2   91.11    5.23
   1  -8   2   97.89    5.22
   1   8   2  102.00    6.20
  -1   8  -2  100.07    6.22
   2  -8   2    4.92    0.31
  -2  -8  -2    5.47    0.40
  -2  -8  -2    5.02    0.33
  -2   8  -2    4.73    0.41
   2   8   2    4.36    0.38
   2   8   2    4.67    0.32
   3  -8   2    1.68    0.12
   3  -8   2    1.64    0.16
   3   8   2    1.66    0.19
  -3   8  -2    1.62    0.24
   3   8   2    2.00    0.25
  -4  -8  -2    0.42    0.13
   4  -8   2    0.16    0.07
  -4   8  -2    0.10    0.08
   4   8   2    0.10    0.08
   4   8   2    0.13    0.09
  -5  -8  -2    1.81    0.27
   5   8   2    2.03    0.26
   5   8   2    1.67    0.26
  -5   8  -2    2.02    0.30
  -6  -8  -2    1.19    0.23
   6   8   2    1.64    0.27
   6   8   2    1.20    0.21
   6   8   2    1.28    0.11
  -6   8  -2    1.13    0.25
  -7  -8  -2    1.30    0.26
   7   8   2    1.93    0.29
  -8  -8  -2    0.65    0.19
   8   8   2    0.27    0.16
  -8  -9   2    0.02    0.17
  -8  -9   2    0.25    0.18
   8   9  -2    0.37    0.17
  -7  -9   2    0.13    0.15
  -7  -9   2    0.11    0.12
   7   9  -2    0.19    0.13
  -6  -9   2    1.74    0.29
  -6  -9   2    1.30    0.23
   6   9  -2    1.68    0.26
   6   9  -2    1.15    0.24
  -5  -9   2    6.89    0.58
  -5  -9   2    6.32    0.50
   5   9  -2    6.58    0.50
   5   9  -2    7.50    0.60
   5   9  -2    6.96    0.42
  -5   9   2    6.80    0.56
  -4  -9   2    2.51    0.27
   4  -9  -2    2.23    0.27
   4   9  -2    1.76    0.17
  -4   9   2    1.94    0.25
   4   9  -2    1.88    0.23
   4   9  -2    2.17    0.30
  -3  -9   2    5.05    0.37
   3  -9  -2    4.62    0.35
  -3  -9   2    3.85    0.32
   3   9  -2    3.57    0.37
   3   9  -2    3.87    0.31
   3   9  -2    3.61    0.28
  -3   9   2    4.21    0.35
   2  -9  -2    2.79    0.25
  -2  -9   2    2.30    0.22
   2  -9  -2    2.25    0.17
  -2  -9   2    2.56    0.25
  -2  -9   2    2.71    0.21
   2   9  -2    2.88    0.28
   2   9  -2    2.34    0.20
   2   9  -2    2.31    0.21
  -2   9   2    2.35    0.24
  -1  -9   2    3.60    0.32
  -1  -9   2    3.66    0.27
  -1  -9   2    3.40    0.27
   1  -9  -2    3.79    0.32
   1  -9  -2    3.41    0.25
  -1   9   2    3.85    0.32
   1   9  -2    4.11    0.31
   1   9  -2    3.66    0.26
   1   9  -2    3.71    0.34
   0  -9  -2   10.42    0.54
   0  -9   2    8.43    0.54
   0  -9  -2    9.18    0.64
   0  -9   2    8.15    0.54
   0  -9   2    8.72    0.62
   0   9  -2    8.82    0.61
   0   9   2    8.22    0.63
   0   9  -2    9.27    0.68
   1  -9   2    0.98    0.12
   1  -9   2    0.94    0.14
  -1  -9  -2    0.75    0.16
  -1  -9  -2    0.76    0.11
  -1   9  -2    0.77    0.16
   1   9   2    0.88    0.15
   2  -9   2    5.84    0.38
   2  -9   2    5.63    0.39
  -2  -9  -2    7.05    0.49
  -2  -9  -2    6.47    0.41
  -2   9  -2    6.45    0.51
   2   9   2    6.06    0.48
   2   9   2    5.88    0.40
   3  -9   2    1.52    0.11
  -3   9  -2    1.38    0.23
   3   9   2    1.61    0.19
   3   9   2    1.58    0.23
  -4  -9  -2   22.25    1.43
   4   9   2   20.30    1.44
  -4   9  -2   19.80    1.45
   4   9   2   21.17    1.24
  -5  -9  -2   14.57    1.00
   5   9   2   12.27    0.98
   5   9   2   13.68    0.86
  -5   9  -2   13.36    1.01
  -6  -9  -2    4.04    0.43
  -6   9  -2    4.40    0.46
   6   9   2    5.18    0.42
   6   9   2    4.56    0.45
   6   9   2    4.31    0.29
  -7  -9  -2    0.04    0.12
   7   9   2    0.03    0.11
  -8  -9  -2    1.07    0.27
   8   9   2    1.19    0.27
  -8 -10   2    2.01    0.34
  -8 -10   2    1.87    0.35
   8  10  -2    1.77    0.30
  -7 -10   2    0.73    0.21
  -7 -10   2    0.52    0.20
   7  10  -2    0.99    0.22
  -6 -10   2    5.23    0.46
  -6 -10   2    5.94    0.53
   6  10  -2    5.58    0.33
   6  10  -2    5.34    0.46
  -5 -10   2    1.12    0.22
  -5 -10   2    1.06    0.20
   5  10  -2    1.13    0.20
   5  10  -2    1.13    0.13
   5  10  -2    0.93    0.20
  -4 -10   2   12.11    0.88
  -4 -10   2   12.18    0.78
   4  10  -2   12.40    0.77
   4  10  -2   12.60    0.72
   4  10  -2   10.95    0.89
  -4  10   2   11.79    0.87
  -3 -10   2   10.29    0.63
  -3 -10   2    9.65    0.71
   3 -10  -2    8.52    0.67
  -3  10   2    8.30    0.68
   3  10  -2    9.23    0.61
   3  10  -2   10.58    0.74
   3  10  -2    9.99    0.58
  -2 -10   2    2.10    0.21
  -2 -10   2    2.34    0.28
   2 -10  -2    2.56    0.26
   2 -10  -2    1.85    0.15
  -2 -10   2    2.03    0.22
   2  10  -2    2.14    0.19
   2  10  -2    1.77    0.27
  -2  10   2    1.94    0.25
   2  10  -2    1.90    0.20
   1 -10  -2    0.29    0.07
  -1 -10   2    0.32    0.09
   1 -10  -2    0.39    0.11
  -1 -10   2    0.16    0.07
  -1 -10   2    0.50    0.13
   1  10  -2    0.40    0.12
  -1  10   2    0.34    0.10
   1  10  -2    0.24    0.08
   0 -10   2    0.56    0.11
   0 -10   2    0.08    0.07
   0 -10   2    0.13    0.05
   0 -10  -2    0.11    0.11
   0 -10  -2    0.18    0.07
   0  10  -2    0.03    0.09
   0  10   2    0.07    0.07
   0  10  -2    0.27    0.09
   1 -10   2    4.39    0.33
  -1 -10  -2    5.45    0.45
  -1 -10  -2    5.01    0.35
  -1  10  -2    5.54    0.40
   1  10   2    5.57    0.43
  -1  10  -2    5.05    0.45
  -2 -10  -2    0.07    0.10
   2 -10   2    0.00    0.04
  -2 -10  -2   -0.02    0.06
   2  10   2   -0.07    0.05
   2  10   2    0.01    0.05
  -2  10  -2   -0.07    0.07
  -3 -10  -2    1.97    0.30
   3 -10   2    2.45    0.17
   3  10   2    2.64    0.23
  -3  10  -2    2.50    0.33
   3  10   2    3.00    0.29
   4  10   2    0.56    0.13
  -4  10  -2    0.54    0.15
   4  10   2    0.36    0.13
  -5 -10  -2    1.17    0.23
  -5  10  -2    0.89    0.21
   5  10   2    0.67    0.16
   5  10   2    1.06    0.20
  -6 -10  -2    3.99    0.42
  -6  10  -2    3.69    0.48
   6  10   2    3.97    0.43
   6  10   2    4.03    0.28
  -7 -10  -2    0.28    0.15
   7  10   2   -0.02    0.13
  -8 -10  -2    2.41    0.38
   8  10   2    3.11    0.41
  -8 -11   2    0.09    0.16
   8  11  -2   -0.02    0.16
  -7 -11   2    6.07    0.52
  -7 -11   2    5.38    0.56
   7  11  -2    5.74    0.51
  -6 -11   2    0.47    0.18
  -6 -11   2    0.70    0.19
   6  11  -2    0.92    0.20
   6  11  -2    0.71    0.10
  -5 -11   2    1.40    0.23
  -5 -11   2    1.22    0.26
   5  11  -2    1.60    0.27
   5  11  -2    1.36    0.22
   5  11  -2    1.28    0.16
  -4 -11   2    0.07    0.10
   4  11  -2    0.25    0.08
  -4  11   2    0.19    0.12
   4  11  -2    0.06    0.11
   4  11  -2    0.16    0.09
  -3 -11   2    5.68    0.40
  -3 -11   2    5.57    0.47
  -3  11   2    5.19    0.44
   3  11  -2    4.67    0.46
   3  11  -2    4.99    0.37
   3  11  -2    5.38    0.39
  -2 -11   2    0.01    0.04
   2 -11  -2    0.22    0.12
  -2 -11   2    0.32    0.10
   2 -11  -2    0.14    0.06
   2  11  -2    0.20    0.08
   2  11  -2    0.26    0.09
  -2  11   2    0.14    0.09
   2  11  -2    0.15    0.11
  -1 -11   2    0.19    0.12
  -1 -11   2    0.24    0.08
   1 -11  -2    0.10    0.11
  -1 -11   2    0.01    0.06
   1 -11  -2    0.07    0.06
   1  11  -2    0.03    0.08
  -1  11   2    0.14    0.08
   0 -11  -2    7.71    0.56
   0 -11  -2    7.08    0.46
   0 -11   2    7.60    0.47
   0 -11   2    6.18    0.54
   0  11  -2    6.71    0.53
   0  11  -2    7.23    0.59
   0  11   2    7.90    0.56
  -1 -11  -2    0.39    0.15
  -1 -11  -2    0.37    0.10
   1 -11   2    0.32    0.09
   1  11   2    0.38    0.12
  -1  11  -2    0.53    0.14
  -2 -11  -2    1.91    0.21
  -2 -11  -2    3.00    0.27
   2 -11   2    1.48    0.17
  -2  11  -2    1.42    0.25
   2  11   2    1.94    0.25
   3 -11   2    3.80    0.26
   3  11   2    4.57    0.32
  -3  11  -2    4.15    0.40
   3  11   2    3.67    0.37
  -4 -11  -2    0.07    0.10
   4  11   2   -0.06    0.07
   4  11   2    0.01    0.10
  -4  11  -2    0.03    0.09
  -5 -11  -2    0.64    0.18
   5  11   2    0.29    0.15
  -5  11  -2    0.26    0.15
   5  11   2    0.44    0.13
  -6 -11  -2    0.77    0.21
  -6  11  -2    0.32    0.17
   6  11   2    0.68    0.12
   6  11   2    0.72    0.18
  -7 -11  -2    0.43    0.16
   7  11   2    0.07    0.14
  -8 -11  -2    0.46    0.21
   8  11   2    0.66    0.24
  -7 -12   2    0.93    0.25
  -7 -12   2    0.97    0.26
   7  12  -2    1.28    0.27
  -6 -12   2    0.19    0.16
  -6 -12   2    0.17    0.15
   6  12  -2    0.13    0.08
   6  12  -2    0.52    0.17
  -5 -12   2    4.08    0.38
  -5 -12   2    4.13    0.43
   5  12  -2    4.11    0.45
   5  12  -2    4.07    0.36
   5  12  -2    4.20    0.32
  -4 -12   2    0.06    0.10
  -4 -12   2    0.13    0.10
   4  12  -2    0.13    0.08
   4  12  -2   -0.05    0.10
   4  12  -2    0.01    0.08
  -3 -12   2    0.05    0.09
  -3 -12   2    0.17    0.13
   3  12  -2    0.01    0.06
   3  12  -2    0.02    0.07
  -3  12   2   -0.08    0.08
   3  12  -2    0.08    0.09
  -2 -12   2    0.74    0.14
   2 -12  -2    0.89    0.11
  -2 -12   2    0.84    0.18
  -2 -12   2    0.68    0.13
   2  12  -2    0.64    0.13
  -2  12   2    1.22    0.21
   2  12  -2    1.06    0.15
   2  12  -2    0.80    0.19
  -1 -12   2   18.42    1.13
   1 -12  -2   20.40    1.31
   1 -12  -2   20.40    1.12
  -1 -12   2   20.65    1.32
   1 -12  -2   20.09    1.22
  -1  12   2   19.71    1.35
   1  12  -2   17.50    1.37
   0 -12  -2    0.71    0.19
   0 -12   2    0.44    0.10
   0 -12  -2    0.53    0.11
   0  12  -2    0.64    0.14
   0  12   2    0.42    0.13
   0  12  -2    0.44    0.16
  -1 -12  -2   36.06    2.19
   1 -12   2   40.37    2.19
  -1 -12  -2   40.91    2.58
  -1  12  -2   42.31    2.66
   1  12   2   39.80    2.62
   2 -12   2    0.97    0.13
  -2 -12  -2    1.04    0.15
  -2 -12  -2    0.95    0.23
   2  12   2    0.60    0.15
  -2  12  -2    0.88    0.20
   3 -12   2    0.91    0.11
  -3  12  -2    0.75    0.19
   3  12   2    0.86    0.19
  -4 -12  -2    0.26    0.14
  -4 -12  -2    0.23    0.11
   4  12   2    0.35    0.12
  -4  12  -2    0.22    0.14
   4  12   2    0.43    0.15
  -5 -12  -2    0.41    0.15
  -5  12  -2    0.00    0.12
   5  12   2    0.19    0.13
   5  12   2    0.17    0.11
  -6 -12  -2    0.11    0.13
   6  12   2    0.05    0.12
   6  12   2    0.02    0.08
  -7 -12  -2    0.60    0.21
  -7 -12  -2    0.21    0.19
   7  12   2    0.39    0.09
   7  12   2    0.46    0.18
  -7 -13   2    0.60    0.22
  -7 -13   2    0.94    0.27
   7  13  -2    0.62    0.22
  -6 -13   2    0.15    0.15
  -6 -13   2    0.24    0.17
   6  13  -2    0.08    0.11
   6  13  -2    0.14    0.10
  -5 -13   2    5.74    0.47
  -5 -13   2    5.72    0.52
   5  13  -2    5.55    0.46
   5  13  -2    5.18    0.39
  -4 -13   2    0.17    0.12
  -4 -13   2    0.12    0.11
   4  13  -2    0.12    0.11
   4  13  -2   -0.01    0.09
   4  13  -2    0.06    0.08
  -3 -13   2   15.19    1.01
   3  13  -2   12.39    1.04
   3  13  -2   14.80    0.86
   3  13  -2   13.69    0.88
  -2 -13   2   21.21    1.38
  -2 -13   2   19.25    1.18
   2 -13  -2   18.71    1.13
   2  13  -2   19.71    1.43
   2  13  -2   21.32    1.19
  -2  13   2   20.75    1.40
   1 -13  -2    2.58    0.23
   1 -13  -2    3.04    0.24
  -1 -13   2    3.25    0.27
   1 -13  -2    3.11    0.33
  -1 -13   2    2.58    0.34
   1  13  -2    2.52    0.37
  -1  13   2    2.77    0.31
   0 -13   2    5.73    0.42
   0 -13  -2    5.43    0.41
   0 -13  -2    7.08    0.55
   0  13  -2    7.00    0.55
   0  13   2    5.54    0.50
   0  13  -2    5.85    0.48
  -1 -13  -2    0.19    0.09
   1 -13   2    0.18    0.08
   1  13   2    0.03    0.08
  -1  13  -2    0.24    0.13
   2 -13   2    1.43    0.17
  -2 -13  -2    1.10    0.24
  -2 -13  -2    1.34    0.19
  -2  13  -2    1.33    0.25
   2  13   2    1.58    0.24
   3 -13   2    0.03    0.04
  -3 -13  -2   -0.06    0.11
   3  13   2   -0.03    0.07
  -3  13  -2   -0.02    0.10
  -4 -13  -2    1.16    0.24
  -4  13  -2    1.23    0.25
   4  13   2    0.94    0.22
  -5 -13  -2    2.90    0.34
  -5 -13  -2    2.97    0.41
   5  13   2    3.70    0.34
  -5  13  -2    3.71    0.47
  -6 -13  -2    0.32    0.17
  -6 -13  -2    0.23    0.16
   6  13   2    0.25    0.12
   6  13   2    0.25    0.15
  -7 -13  -2    0.06    0.19
  -7 -13  -2    0.33    0.16
   7  13   2    0.06    0.10
   7  13   2    0.22    0.17
  -7 -14   2    0.14    0.18
  -7 -14   2    0.22    0.21
   7  14  -2    0.16    0.16
  -6 -14   2    4.08    0.53
  -6 -14   2    4.70    0.51
   6  14  -2    4.97    0.37
   6  14  -2    4.89    0.46
  -5 -14   2    0.04    0.11
  -5 -14   2    0.40    0.15
   5  14  -2    0.15    0.09
   5  14  -2    0.12    0.12
  -4 -14   2    3.23    0.38
  -4 -14   2    4.50    0.42
   4  14  -2    3.69    0.33
   4  14  -2    4.53    0.37
  -3 -14   2    2.15    0.31
   3  14  -2    1.90    0.32
   3  14  -2    1.98    0.24
  -2 -14   2    1.52    0.21
   2 -14  -2    1.18    0.15
   2  14  -2    1.37    0.21
   2  14  -2    1.50    0.25
   1 -14  -2    0.03    0.06
  -1 -14   2    0.13    0.08
   1 -14  -2   -0.04    0.06
   1 -14  -2    0.04    0.14
  -1  14   2    0.04    0.08
   1  14  -2    0.14    0.12
   0 -14   2    0.01    0.07
   0 -14  -2    0.03    0.07
   0  14  -2    0.12    0.10
   0  14   2    0.02    0.10
   0  14  -2    0.14    0.13
  -1 -14  -2    1.42    0.28
  -1 -14  -2    1.36    0.20
   1 -14   2    1.38    0.18
  -1  14  -2    1.12    0.24
   1  14   2    1.38    0.24
  -2 -14  -2    4.16    0.42
   2 -14   2    3.74    0.29
  -2 -14  -2    3.71    0.33
   2  14   2    3.94    0.39
  -2  14  -2    3.68    0.40
   3 -14   2    0.97    0.12
  -3 -14  -2    1.19    0.25
   3  14   2    0.98    0.21
  -3  14  -2    0.77    0.21
  -4 -14  -2    2.95    0.40
   4  14   2    2.35    0.35
  -4  14  -2    2.55    0.39
  -5 -14  -2    0.61    0.20
  -6 -14  -2    1.56    0.30
  -6 -14  -2    1.66    0.33
   6  14   2    2.95    0.35
   6  14   2    2.20    0.25
  -6 -15   2    0.34    0.21
  -6 -15   2    0.40    0.18
   6  15  -2    0.26    0.17
   6  15  -2    0.28    0.14
  -5 -15   2    0.18    0.14
  -5 -15   2   -0.02    0.15
   5  15  -2    0.08    0.09
   5  15  -2    0.11    0.14
  -4 -15   2    1.79    0.30
   4  15  -2    1.33    0.21
  -3 -15   2    0.98    0.21
   3  15  -2    0.49    0.14
  -2 -15   2    1.04    0.27
   2 -15  -2    1.20    0.16
  -2 -15   2    1.59    0.23
   2  15  -2    1.31    0.21
   2  15  -2    1.61    0.29
  -1 -15   2    3.48    0.31
   1 -15  -2    3.35    0.28
   1 -15  -2    3.73    0.29
   1  15  -2    3.17    0.44
   0 -15  -2    5.60    0.42
   0 -15   2    5.72    0.43
   0 -15  -2    5.66    0.54
   0  15   2    5.30    0.51
   0  15  -2    6.29    0.56
   0  15  -2    5.78    0.49
  -1 -15  -2    3.56    0.43
   1 -15   2    3.38    0.29
  -1 -15  -2    3.72    0.31
   1  15   2    3.90    0.39
  -1  15  -2    2.98    0.42
  -2 -15  -2    1.95    0.25
  -2 -15  -2    1.55    0.30
   2 -15   2    2.06    0.21
  -2  15  -2    1.78    0.31
   2  15   2    1.66    0.27
   3 -15   2    1.89    0.17
  -3 -15  -2    2.03    0.33
   3  15   2    1.61    0.28
  -3  15  -2    1.62    0.30
  -4 -15  -2    0.14    0.17
  -5 -15  -2    0.17    0.16
  -6 -15  -2    1.27    0.30
   6  15   2    1.92    0.25
  -5 -16   2    0.18    0.16
   5  16  -2    0.22    0.11
  -4 -16   2    0.73    0.21
   4  16  -2    0.71    0.17
  -3 -16   2    5.12    0.50
   3  16  -2    5.39    0.43
   2 -16  -2   -0.01    0.06
  -2 -16   2    0.11    0.10
   2  16  -2   -0.05    0.10
  -1 -16   2    6.68    0.50
   1 -16  -2    6.99    0.49
   1 -16  -2    7.13    0.48
   1  16  -2    6.94    0.64
   0 -16  -2    0.09    0.09
   0 -16   2    0.09    0.09
   0  16  -2   -0.07    0.10
  -1 -16  -2    0.76    0.25
  -1 -16  -2    0.55    0.14
   1 -16   2    0.69    0.14
  -1  16  -2    0.97    0.24
   2 -16   2    0.35    0.11
  -2 -16  -2    0.30    0.14
  -2 -16  -2    0.38    0.21
  -2  16  -2    0.25    0.16
   2  16   2    0.39    0.16
  -3 -16  -2    0.11    0.17
   3 -16   2    0.07    0.07
  -4 -16  -2    3.48    0.46
  -5 -16  -2    0.16    0.20
   5  16   2    0.04    0.11
  -5 -17   2    3.74    0.49
   5  17  -2    3.81    0.38
  -4 -17   2    0.73    0.24
   4  17  -2    1.08    0.20
  -3 -17   2    3.74    0.47
   3  17  -2    3.41    0.36
  -2 -17   2    0.92    0.19
   2 -17  -2    1.17    0.16
   2  17  -2    0.94    0.19
  -1 -17   2    0.63    0.16
   1 -17  -2    0.56    0.14
   1 -17  -2    0.58    0.11
   0 -17  -2    0.10    0.09
   0 -17   2   -0.03    0.09
  -1 -17  -2   -0.37    0.14
  -1 -17  -2   -0.12    0.09
   1 -17   2   -0.03    0.08
  -2 -17  -2    0.20    0.21
  -2 -17  -2    0.21    0.11
   2 -17   2    0.13    0.10
  -3 -17  -2    4.02    0.52
   3 -17   2    3.98    0.30
  -4 -17  -2    0.18    0.20
  -5 -17  -2    2.51    0.46
   5  17   2    2.96    0.33
  -4 -18   2    0.23    0.19
   4  18  -2    0.20    0.13
   3  18  -2    6.08    0.50
  -2 -18   2    0.52    0.16
   2 -18  -2    0.24    0.12
   2  18  -2    0.55    0.17
  -1 -18   2    0.29    0.14
   1 -18  -2    0.06    0.08
   1 -18  -2    0.12    0.10
   0 -18   2    5.09    0.43
   0 -18  -2    5.47    0.43
  -1 -18  -2    0.71    0.17
   1 -18   2    0.50    0.14
  -2 -18  -2    0.47    0.16
  -2 -18  -2   -0.11    0.22
   2 -18   2    0.47    0.15
  -3 -18  -2   -0.21    0.23
   3 -18   2    0.01    0.09
  -4 -18  -2    0.82    0.32
   3  19  -2    0.55    0.19
  -2 -19   2    2.54    0.31
   2 -19  -2    1.85    0.24
   2  19  -2    2.58    0.32
  -1 -19   2   -0.02    0.13
   1 -19  -2    0.03    0.11
   1 -19  -2   -0.04    0.06
   0 -19  -2    0.40    0.14
   0 -19  -2    0.14    0.10
   0 -19   2    0.22    0.13
  -1 -19  -2    0.31    0.14
   1 -19   2    0.29    0.13
  -2 -19  -2    1.16    0.24
   2 -19   2    1.46    0.22
   9   0  -3    6.55    0.58
  -9   0   3    6.05    0.59
  -9   0   3    6.47    0.55
  -8   0   3    0.00    0.12
  -8   0   3   -0.13    0.08
   8   0  -3    0.13    0.12
   8   0  -3    0.03    0.12
  -7   0   3    3.92    0.36
   7   0  -3    4.52    0.38
   7   0  -3    4.77    0.43
  -7   0   3    4.04    0.41
  -6   0   3    0.08    0.07
   6   0  -3   -0.04    0.07
  -6   0   3    0.04    0.09
   6   0  -3    0.05    0.08
   5   0  -3    2.73    0.23
  -5   0   3    1.81    0.25
   5   0  -3    2.15    0.24
   5   0  -3    1.90    0.23
  -5   0   3    1.94    0.23
  -4   0   3    0.02    0.05
   4   0  -3   -0.04    0.04
   4   0  -3   -0.02    0.05
   3   0  -3   62.65    4.57
   3   0  -3   81.32    3.98
   3   0  -3   73.47    4.52
   2   0  -3   -0.03    0.06
  -2   0   3   -0.05    0.03
   1   0  -3   74.31    4.75
  -1   0   3   78.59    4.81
   0   0  -3   -0.01    0.04
   0   0   3   -0.05    0.03
   1   0   3    5.90    0.43
  -1   0  -3    6.28    0.43
   2   0   3   -0.04    0.04
  -2   0  -3    0.01    0.01
  -2   0  -3    0.02    0.03
   3   0   3    0.52    0.09
  -3   0  -3    0.43    0.10
  -3   0  -3    0.37    0.08
  -4   0  -3    0.09    0.05
  -4   0  -3   -0.01    0.06
   4   0   3   -0.05    0.04
   5   0   3    0.17    0.08
  -5   0  -3    0.07    0.09
  -5   0  -3    0.04    0.06
   6   0   3    0.02    0.08
  -6   0  -3    0.13    0.09
  -6   0  -3    0.05    0.10
   7   0   3    0.54    0.16
  -7   0  -3    0.38    0.16
   8   0   3    0.06    0.12
   9   0   3    1.38    0.32
  -9  -1   3   -0.04    0.11
   9  -1  -3   -0.01    0.18
  -9  -1   3    0.09    0.14
   9   1  -3    0.15    0.18
  -9   1   3   -0.09    0.11
  -9   1   3   -0.14    0.13
  -8  -1   3    2.86    0.36
   8  -1  -3    3.04    0.36
  -8  -1   3    3.13    0.40
  -8   1   3    3.14    0.36
  -8   1   3    3.09    0.40
   8   1  -3    3.81    0.35
  -8   1   3    2.92    0.39
   8   1  -3    2.47    0.36
  -7  -1   3    1.35    0.24
   7  -1  -3    1.04    0.21
   7  -1  -3    1.28    0.21
  -7  -1   3    0.99    0.19
  -7   1   3    1.28    0.22
  -7   1   3    1.00    0.19
   7   1  -3    0.80    0.18
   7   1  -3    1.04    0.21
   6  -1  -3    0.31    0.12
  -6  -1   3    0.37    0.12
   6  -1  -3    0.17    0.09
  -6  -1   3    0.32    0.12
  -6   1   3    0.45    0.14
   6   1  -3    0.57    0.14
   6   1  -3    0.52    0.15
  -6   1   3    0.35    0.11
  -5  -1   3    3.43    0.32
  -5  -1   3    3.22    0.28
   5  -1  -3    3.47    0.31
   5  -1  -3    3.12    0.31
   5  -1  -3    3.24    0.27
   5   1  -3    3.43    0.28
   5   1  -3    3.16    0.31
  -5   1   3    3.47    0.28
  -5   1   3    3.49    0.31
   4  -1  -3    9.98    0.72
  -4  -1   3    9.92    0.64
   4  -1  -3   10.28    0.63
  -4  -1   3   10.06    0.73
   4  -1  -3   10.55    0.72
   4   1  -3    9.76    0.72
   4   1  -3   10.33    0.64
  -4   1   3   10.79    0.64
   4   1  -3   10.75    0.73
   3  -1  -3    5.04    0.37
   3  -1  -3    4.70    0.31
  -3  -1   3    5.37    0.33
   3  -1  -3    5.17    0.36
  -3   1   3    4.11    0.31
   3   1  -3    4.49    0.32
   3   1  -3    5.72    0.37
   3   1  -3    3.68    0.35
   2  -1  -3    0.10    0.04
   2  -1  -3    0.06    0.06
  -2  -1   3    0.07    0.04
   2   1  -3    0.08    0.05
  -2   1   3    0.07    0.03
   1  -1  -3  627.87   44.95
  -1  -1   3  773.42   45.72
   1   1  -3  742.99   44.96
  -1   1   3  771.51   45.65
   0  -1  -3    3.08    0.23
   0  -1   3    3.19    0.23
   0  -1  -3    3.04    0.22
   0   1  -3    2.96    0.23
   0   1   3    3.02    0.21
  -1  -1  -3    6.10    0.44
  -1  -1  -3    6.10    0.44
  -1  -1  -3    6.12    0.43
   1  -1   3    6.98    0.46
  -1   1  -3    6.46    0.44
  -2  -1  -3    9.48    0.63
   2  -1   3    9.28    0.57
  -2   1  -3    9.76    0.65
   2   1   3    9.34    0.65
   2   1   3    9.14    0.56
   3  -1   3   16.80    0.96
  -3  -1  -3   15.65    1.07
  -3   1  -3   16.43    1.06
   3   1   3   16.12    0.96
  -3   1  -3   17.40    1.12
   3   1   3   15.80    1.10
  -4  -1  -3    0.14    0.07
   4  -1   3    0.16    0.07
   4   1   3    0.20    0.08
  -4   1  -3    0.33    0.07
   4   1   3    0.31    0.09
  -4   1  -3    0.36    0.10
  -5  -1  -3    0.23    0.08
   5  -1   3    0.24    0.09
   5   1   3    0.15    0.10
   5   1   3    0.17    0.09
  -5   1  -3    0.27    0.08
  -5   1  -3    0.37    0.12
   6  -1   3    0.00    0.08
  -6  -1  -3    0.03    0.08
  -6  -1  -3   -0.02    0.10
  -6   1  -3    0.04    0.07
   6   1   3   -0.03    0.07
  -6   1  -3   -0.02    0.08
   7  -1   3    3.77    0.40
  -7  -1  -3    3.33    0.44
  -7  -1  -3    3.63    0.36
  -7   1  -3    3.00    0.42
   7   1   3    3.84    0.36
   8  -1   3   -0.01    0.11
   8   1   3   -0.07    0.12
   9  -1   3    0.07    0.19
   9   1   3    0.03    0.18
  -9  -2   3    0.10    0.15
   9  -2  -3   -0.05    0.16
  -9  -2   3   -0.08    0.15
  -9   2   3   -0.01    0.12
  -8  -2   3    1.54    0.28
   8  -2  -3    1.18    0.24
  -8  -2   3    1.32    0.25
   8   2  -3    1.57    0.24
  -8   2   3    1.58    0.27
   8   2  -3    1.45    0.29
  -8   2   3    0.88    0.23
  -8   2   3    1.49    0.24
   7  -2  -3    4.52    0.41
  -7  -2   3    5.82    0.44
  -7  -2   3    5.71    0.49
   7   2  -3    5.54    0.45
  -7   2   3    5.44    0.49
   7   2  -3    5.10    0.48
  -7   2   3    5.10    0.41
  -7   2   3    4.64    0.45
  -6  -2   3    3.93    0.39
  -6  -2   3    4.32    0.36
   6  -2  -3    4.08    0.39
   6  -2  -3    4.35    0.38
   6  -2  -3    4.12    0.34
   6   2  -3    4.12    0.39
  -6   2   3    4.12    0.38
  -6   2   3    4.28    0.40
   6   2  -3    4.42    0.36
  -6   2   3    4.14    0.34
  -5  -2   3    0.04    0.06
  -5  -2   3    0.07    0.07
   5  -2  -3    0.09    0.08
   5  -2  -3    0.00    0.06
   5  -2  -3    0.11    0.07
  -5   2   3    0.00    0.06
   5   2  -3    0.05    0.06
   5   2  -3    0.03    0.07
   4  -2  -3   60.75    4.39
  -4  -2   3   67.99    4.41
  -4  -2   3   70.97    3.88
   4  -2  -3   70.90    3.86
   4  -2  -3   74.60    4.46
   4   2  -3   68.73    3.88
   4   2  -3   76.11    4.48
  -4   2   3   70.41    3.86
   3  -2  -3    0.49    0.08
  -3  -2   3    0.17    0.07
   3  -2  -3    0.16    0.06
   3  -2  -3    0.37    0.06
  -3  -2   3    0.08    0.06
  -3   2   3    1.06    0.11
   3   2  -3    0.16    0.07
   3   2  -3    0.03    0.07
   2  -2  -3    1.52    0.13
   2  -2  -3    1.41    0.16
  -2  -2   3    1.55    0.15
   2   2  -3    1.63    0.14
   2   2  -3    1.70    0.16
   2   2  -3    1.28    0.10
   2   2  -3    1.75    0.15
  -2   2   3    1.75    0.13
   1  -2  -3    6.94    0.39
   1  -2  -3    6.59    0.47
  -1  -2   3    7.63    0.49
   1   2  -3    7.31    0.47
   1   2  -3    6.30    0.39
   1   2  -3    7.04    0.48
   0  -2  -3  130.06    9.16
   0  -2   3  167.45    9.33
   0   2   3  147.53    9.29
   1  -2   3    2.15    0.16
  -1  -2  -3    2.53    0.20
   1   2   3    2.53    0.19
  -1   2  -3    2.28    0.20
   2  -2   3   10.54    0.63
  -2  -2  -3   10.31    0.71
   2   2   3   10.54    0.64
   2   2   3   11.30    0.73
  -2   2  -3   10.62    0.73
   3  -2   3    9.62    0.58
  -3  -2  -3    8.30    0.66
   3   2   3   10.31    0.68
  -3   2  -3    9.67    0.68
   3   2   3    9.40    0.59
  -3   2  -3    9.41    0.63
  -4  -2  -3    1.25    0.17
   4  -2   3    1.34    0.17
   4   2   3    1.07    0.08
   4   2   3    1.10    0.17
  -4   2  -3    1.41    0.20
  -4   2  -3    1.16    0.13
   4   2   3    1.17    0.16
  -5  -2  -3    0.16    0.09
   5  -2   3    0.13    0.08
   5   2   3    0.26    0.10
  -5   2  -3    0.38    0.13
  -5   2  -3    0.44    0.09
   5   2   3    0.08    0.08
   6  -2   3    2.05    0.26
  -6  -2  -3    1.60    0.24
   6   2   3    2.03    0.26
  -6   2  -3    1.92    0.29
   6   2   3    1.37    0.24
  -7  -2  -3    1.38    0.24
  -7  -2  -3    0.66    0.21
   7  -2   3    1.15    0.22
   7   2   3    1.14    0.20
   7   2   3    1.00    0.22
  -7   2  -3    1.02    0.24
  -8  -2  -3    2.73    0.37
   8  -2   3    3.49    0.41
   8   2   3    3.09    0.39
   9  -2   3    1.18    0.31
   9   2   3    0.64    0.26
   9  -3  -3    0.13    0.16
  -9  -3   3    0.11    0.14
  -9  -3   3    0.60    0.21
  -9   3   3    0.41    0.17
   9   3  -3    0.12    0.19
  -8  -3   3   12.31    0.88
  -8  -3   3   15.00    1.01
   8  -3  -3   13.11    0.86
  -8   3   3   13.06    0.86
   8   3  -3   12.46    0.88
  -8   3   3   10.94    1.00
  -8   3   3   12.90    0.96
   7  -3  -3    9.97    0.70
  -7  -3   3   10.41    0.73
  -7  -3   3   10.92    0.82
  -7   3   3   10.35    0.81
   7   3  -3   11.07    0.84
   7   3  -3    9.90    0.72
  -7   3   3   10.58    0.70
  -7   3   3   10.72    0.80
   6  -3  -3    1.17    0.22
   6  -3  -3    1.30    0.19
  -6  -3   3    1.07    0.21
  -6  -3   3    1.21    0.20
  -6   3   3    0.98    0.17
  -6   3   3    1.12    0.20
  -6   3   3    1.39    0.22
   6   3  -3    1.17    0.19
   6   3  -3    1.24    0.21
  -5  -3   3    0.41    0.11
   5  -3  -3    0.40    0.10
  -5  -3   3    0.65    0.15
   5  -3  -3    0.54    0.13
   5   3  -3    0.19    0.09
  -5   3   3    0.27    0.10
  -5   3   3    0.35    0.09
   5   3  -3    0.37    0.11
  -4  -3   3   17.53    1.20
   4  -3  -3   17.88    1.19
  -4  -3   3   17.86    1.06
   4   3  -3   18.58    1.22
  -4   3   3   17.98    1.19
   4   3  -3   17.34    1.06
  -4   3   3   18.23    1.04
   3  -3  -3    4.17    0.31
  -3  -3   3    3.74    0.32
  -3  -3   3    3.88    0.29
  -3   3   3    3.85    0.29
   3   3  -3    3.88    0.22
   3   3  -3    4.26    0.33
   3   3  -3    3.39    0.28
  -2  -3   3    6.48    0.46
   2  -3  -3    6.50    0.45
  -2   3   3    6.76    0.43
  -2   3   3    6.11    0.43
   2   3  -3    7.13    0.41
   2   3  -3    6.12    0.36
   2   3  -3    6.44    0.45
   2   3  -3    5.88    0.46
   1  -3  -3   18.54    1.27
   1   3  -3   19.90    1.29
   1   3  -3   20.11    1.26
   1   3  -3   20.46    1.08
   0  -3  -3    0.45    0.07
   0  -3  -3    0.52    0.08
   0   3  -3    0.53    0.08
   0   3   3    0.44    0.05
   1  -3   3    4.22    0.28
  -1  -3  -3    4.11    0.33
   1   3   3    4.88    0.33
  -1   3  -3    4.75    0.35
  -2  -3  -3    6.01    0.44
   2  -3   3    5.55    0.39
   2   3   3    6.23    0.44
   2   3   3    6.53    0.39
  -2   3  -3    6.24    0.46
   3  -3   3    6.59    0.44
  -3  -3  -3    6.40    0.50
   3   3   3    6.90    0.51
  -3   3  -3    7.73    0.54
   3   3   3    6.90    0.45
  -4  -3  -3    3.29    0.29
   4  -3   3    3.44    0.27
  -4   3  -3    2.67    0.30
  -4   3  -3    3.30    0.25
   4   3   3    3.20    0.30
   4   3   3    3.08    0.26
  -5  -3  -3    0.04    0.07
   5  -3   3    0.02    0.07
  -5   3  -3    0.05    0.08
   5   3   3    0.04    0.07
   5   3   3    0.04    0.08
   6  -3   3    4.39    0.37
  -6  -3  -3    4.13    0.40
   6   3   3    4.99    0.44
  -6   3  -3    4.37    0.44
   6   3   3    4.41    0.38
  -7  -3  -3    0.76    0.18
   7  -3   3    0.78    0.18
   7   3   3    0.87    0.21
  -7   3  -3    0.95    0.23
   7   3   3    1.06    0.17
   8  -3   3    0.29    0.15
  -8  -3  -3    0.46    0.16
   8   3   3    0.56    0.18
   9  -3   3    1.44    0.31
   9   3   3    1.12    0.30
  -9  -4   3    2.10    0.34
  -9  -4   3    1.86    0.37
   9   4  -3    2.42    0.38
  -8  -4   3    1.31    0.28
  -8  -4   3    1.98    0.29
   8  -4  -3    1.38    0.24
  -8   4   3    1.47    0.24
   8   4  -3    1.25    0.25
   7  -4  -3    0.21    0.10
  -7  -4   3    0.00    0.10
  -7  -4   3    0.15    0.13
  -7   4   3    0.21    0.11
  -7   4   3    0.09    0.12
   7   4  -3    0.01    0.10
  -7   4   3    0.02    0.08
   7   4  -3    0.28    0.12
  -6  -4   3    0.65    0.18
  -6  -4   3    0.83    0.18
   6  -4  -3    0.92    0.19
   6  -4  -3    0.44    0.13
  -6   4   3    0.54    0.15
   6   4  -3    0.97    0.18
   6   4  -3    0.82    0.17
  -6   4   3    1.04    0.16
  -5  -4   3   10.72    0.79
   5  -4  -3   10.83    0.76
  -5  -4   3   11.05    0.70
   5   4  -3    9.94    0.69
  -5   4   3   10.62    0.66
   5   4  -3   11.18    0.80
  -5   4   3   10.62    0.77
   4  -4  -3   11.31    0.70
  -4  -4   3   11.35    0.82
  -4  -4   3   11.22    0.73
   4  -4  -3   11.90    0.81
  -4   4   3   11.43    0.81
  -4   4   3   12.27    0.70
   4   4  -3   12.14    0.73
   4   4  -3   12.48    0.85
  -3  -4   3    0.09    0.07
  -3  -4   3    0.03    0.06
   3  -4  -3    0.17    0.08
   3   4  -3    0.06    0.06
  -3   4   3    0.09    0.05
   3   4  -3    0.07    0.06
   3   4  -3    0.01    0.03
   2  -4  -3    2.18    0.19
  -2  -4   3    1.55    0.16
  -2  -4   3    1.52    0.20
  -2   4   3    1.93    0.15
   2   4  -3    2.00    0.14
   2   4  -3    2.20    0.19
   2   4  -3    2.00    0.17
  -2   4   3    1.86    0.15
  -1  -4   3    4.77    0.31
   1  -4  -3    4.72    0.34
   1  -4  -3    4.11    0.27
   1  -4  -3    4.90    0.32
  -1  -4   3    4.74    0.34
   1   4  -3    4.44    0.30
   1   4  -3    4.84    0.35
  -1   4   3    4.34    0.30
   1   4  -3    4.32    0.31
   1   4  -3    4.53    0.28
   0  -4  -3    7.43    0.42
   0  -4  -3    7.45    0.51
   0  -4  -3    7.14    0.49
   0   4  -3    7.11    0.51
   0   4   3    7.10    0.48
   1  -4   3   22.33    1.18
  -1  -4  -3   22.69    1.39
  -1   4  -3   21.29    1.41
   1   4   3   19.96    1.39
   2  -4   3    8.24    0.50
  -2  -4  -3    7.73    0.57
   2  -4   3    7.87    0.47
   2   4   3    8.52    0.57
  -2   4  -3    8.49    0.60
   2   4   3    7.76    0.50
  -3  -4  -3    0.08    0.07
   3  -4   3    0.06    0.05
  -3   4  -3    0.09    0.07
   3   4   3    0.00    0.05
   3   4   3    0.05    0.05
   4  -4   3    0.14    0.07
   4   4   3    0.21    0.08
  -4   4  -3    0.20    0.10
   5  -4   3    2.43    0.26
  -5  -4  -3    2.09    0.26
   5   4   3    2.41    0.27
  -5   4  -3    1.86    0.29
   5   4   3    2.26    0.26
  -6  -4  -3   11.27    0.81
   6  -4   3   11.51    0.73
   6   4   3   11.18    0.74
  -6   4  -3   12.04    0.88
   6   4   3    9.03    0.82
  -7  -4  -3    1.02    0.20
   7  -4   3    1.28    0.22
   7   4   3    0.83    0.20
  -7   4  -3    0.65    0.21
   7   4   3    0.98    0.21
  -8  -4  -3    0.61    0.17
   8  -4   3    0.40    0.18
   8   4   3    0.21    0.16
   9  -4   3    0.29    0.21
  -9  -4  -3    0.75    0.21
   9   4   3    0.24    0.22
  -9  -5   3    2.34    0.36
  -9  -5   3    2.67    0.41
   9   5  -3    2.47    0.40
  -8  -5   3    0.43    0.18
  -8  -5   3    0.24    0.17
   8   5  -3    0.45    0.17
   7  -5  -3    1.92    0.30
  -7  -5   3    2.28    0.30
  -7  -5   3    1.93    0.31
   7   5  -3    1.88    0.28
  -7   5   3    2.07    0.28
   7   5  -3    1.74    0.30
   6  -5  -3    4.81    0.38
  -6  -5   3    6.35    0.45
  -6  -5   3    5.96    0.50
  -6   5   3    5.77    0.47
   6   5  -3    5.36    0.43
   6   5  -3    4.58    0.47
  -6   5   3    4.84    0.38
  -5  -5   3   37.63    2.50
   5  -5  -3   39.26    2.48
  -5  -5   3   38.49    2.21
   5  -5  -3   35.42    2.16
  -5   5   3   37.91    2.16
   5   5  -3   41.60    2.55
   5   5  -3   36.65    2.20
  -5   5   3   41.28    2.52
  -4  -5   3    0.05    0.06
  -4  -5   3    0.03    0.07
   4  -5  -3    0.10    0.09
   4  -5  -3    0.05    0.05
   4   5  -3    0.02    0.02
  -4   5   3    0.05    0.05
   4   5  -3    0.01    0.02
   4   5  -3   -0.01    0.06
  -4   5   3   -0.03    0.04
   4   5  -3    0.02    0.07
  -3  -5   3    0.27    0.08
   3  -5  -3    0.56    0.11
  -3  -5   3    0.38    0.11
   3   5  -3    0.46    0.06
   3   5  -3    0.42    0.11
  -3   5   3    0.43    0.08
   3   5  -3    0.29    0.08
  -2  -5   3   29.13    1.92
  -2  -5   3   31.45    1.70
   2  -5  -3   29.35    1.91
   2  -5  -3   31.32    1.92
   2   5  -3   29.89    1.69
   2   5  -3   29.67    1.63
   2   5  -3   28.00    1.96
  -2   5   3   31.06    1.92
   1  -5  -3    1.75    0.12
  -1  -5   3    1.37    0.16
   1  -5  -3    1.09    0.10
   1  -5  -3    1.24    0.15
   1  -5  -3    1.48    0.14
  -1  -5   3    1.04    0.13
   1   5  -3    1.19    0.11
  -1   5   3    1.16    0.11
   1   5  -3    1.30    0.13
   1   5  -3    1.33    0.13
   1   5  -3    1.39    0.19
   0  -5  -3    0.84    0.12
   0  -5  -3    0.75    0.09
   0  -5  -3    0.67    0.12
   0  -5  -3    0.55    0.08
   0  -5   3    0.46    0.08
   0   5  -3    0.66    0.09
   0   5   3    0.55    0.08
   1  -5   3   13.87    0.73
  -1  -5  -3   11.80    0.86
  -1  -5  -3   10.49    0.72
   1   5   3   13.50    0.85
  -1   5  -3   14.62    0.89
   2  -5   3   14.07    0.85
  -2  -5  -3   15.45    1.03
   2  -5   3   15.24    0.89
   2   5   3   16.24    1.03
   2   5   3   16.32    0.89
  -2   5  -3   14.49    1.05
  -3  -5  -3    2.17    0.23
   3  -5   3    2.35    0.20
   3   5   3    2.48    0.21
  -3   5  -3    2.12    0.24
   3   5   3    2.03    0.21
   4  -5   3    0.54    0.11
  -4  -5  -3    0.65    0.13
   4   5   3    0.44    0.12
  -4   5  -3    0.38    0.12
   4   5   3    0.72    0.13
  -5  -5  -3    4.15    0.39
   5  -5   3    4.33    0.34
   5   5   3    4.40    0.36
   5   5   3    5.23    0.42
  -5   5  -3    3.99    0.41
  -6  -5  -3    6.24    0.53
   6  -5   3    6.18    0.47
  -6   5  -3    5.92    0.56
   6   5   3    7.66    0.58
   6   5   3    5.60    0.48
  -7  -5  -3    1.33    0.25
   7  -5   3    1.84    0.26
  -7   5  -3    1.93    0.33
   7   5   3    1.65    0.26
   7   5   3    1.63    0.29
   8  -5   3    0.29    0.16
  -8  -5  -3    0.40    0.14
   8   5   3    0.27    0.16
   9  -5   3    2.07    0.37
  -9  -5  -3    3.18    0.42
   9   5   3    2.12    0.40
  -9  -6   3    0.30    0.17
  -9  -6   3    0.48    0.22
   9   6  -3    0.28    0.21
  -8  -6   3    0.17    0.12
  -8  -6   3    0.26    0.18
   8   6  -3    0.04    0.12
  -7  -6   3    0.41    0.16
  -7  -6   3    0.58    0.18
   7   6  -3    0.16    0.13
   7   6  -3    0.50    0.17
  -6  -6   3    1.03    0.21
  -6  -6   3    0.50    0.15
   6  -6  -3    0.82    0.19
  -6   6   3    1.17    0.20
   6   6  -3    0.71    0.17
   6   6  -3    0.81    0.19
  -5  -6   3    4.18    0.38
   5  -6  -3    5.12    0.42
  -5  -6   3    4.97    0.43
   5   6  -3    4.42    0.43
   5   6  -3    4.52    0.38
  -5   6   3    5.34    0.41
   4  -6  -3    0.91    0.17
  -4  -6   3    0.95    0.16
   4   6  -3    1.16    0.19
  -4   6   3    1.01    0.15
   4   6  -3    1.06    0.09
   4   6  -3    0.97    0.16
   3  -6  -3    0.06    0.07
  -3  -6   3    0.14    0.08
  -3  -6   3    0.01    0.06
   3   6  -3   -0.01    0.03
   3   6  -3    0.02    0.06
  -3   6   3    0.03    0.04
   3   6  -3    0.12    0.06
   2  -6  -3    2.33    0.28
   2  -6  -3    2.95    0.17
  -2  -6   3    3.14    0.24
   2  -6  -3    2.93    0.17
  -2  -6   3    3.46    0.27
   2  -6  -3    2.98    0.26
   2   6  -3    2.85    0.21
   2   6  -3    2.92    0.28
  -2   6   3    2.97    0.23
   2   6  -3    2.98    0.23
  -1  -6   3    0.31    0.07
   1  -6  -3    0.30    0.10
   1  -6  -3    0.14    0.04
  -1  -6   3    0.22    0.09
  -1  -6   3    0.30    0.08
   1   6  -3    0.23    0.06
   1   6  -3    0.26    0.07
   1   6  -3    0.43    0.12
  -1   6   3    0.26    0.06
   0  -6  -3   25.58    1.47
   0  -6   3   25.48    1.33
   0  -6  -3   20.97    1.31
   0  -6  -3   22.62    1.55
   0  -6  -3   25.26    1.57
   0  -6   3   24.94    1.36
   0  -6   3   23.89    1.52
   0   6  -3   23.79    1.32
   1  -6   3    8.49    0.47
  -1  -6  -3    7.47    0.46
   1  -6   3    6.74    0.47
  -1  -6  -3    8.08    0.57
   1   6   3    8.04    0.54
  -1   6  -3    7.78    0.58
  -2  -6  -3    0.59    0.13
  -2  -6  -3    0.59    0.09
   2  -6   3    0.34    0.07
   2   6   3    0.68    0.11
  -2   6  -3    0.76    0.15
   2   6   3    0.69    0.11
   3  -6   3   12.68    0.73
  -3  -6  -3   11.41    0.84
  -3   6  -3   12.35    0.87
   3   6   3   12.25    0.85
   3   6   3   11.70    0.73
  -4  -6  -3   17.00    1.26
   4  -6   3   19.51    1.11
   4   6   3   19.12    1.29
  -4   6  -3   19.73    1.32
   4   6   3   18.48    1.12
   5  -6   3    6.21    0.43
  -5  -6  -3    6.13    0.50
  -5   6  -3    6.01    0.52
   5   6   3    5.47    0.50
   5   6   3    5.66    0.44
   6  -6   3    0.76    0.16
  -6  -6  -3    0.57    0.16
   6   6   3    0.96    0.22
   6   6   3    0.68    0.17
  -6   6  -3    1.00    0.23
  -7  -6  -3    0.63    0.18
   7  -6   3    0.42    0.15
   7   6   3    0.32    0.15
  -7   6  -3    0.35    0.16
  -8  -6  -3    0.52    0.18
   8  -6   3    0.14    0.15
   8   6   3    0.48    0.18
  -9  -6  -3    0.51    0.18
   9   6   3    0.06    0.18
  -9  -7   3   -0.11    0.13
  -9  -7   3   -0.04    0.17
   9   7  -3    0.13    0.21
  -8  -7   3    4.36    0.50
  -8  -7   3    5.34    0.49
   8   7  -3    4.78    0.46
  -7  -7   3    0.61    0.20
  -7  -7   3    0.39    0.15
   7   7  -3    0.31    0.15
   7   7  -3    0.47    0.18
  -6  -7   3    5.73    0.53
  -6  -7   3    6.45    0.49
   6   7  -3    5.90    0.47
   6   7  -3    6.00    0.54
  -5  -7   3    8.35    0.58
  -5  -7   3    9.25    0.62
   5  -7  -3    8.11    0.62
   5   7  -3    7.95    0.57
  -5   7   3    7.81    0.62
   5   7  -3    7.84    0.66
   4  -7  -3    0.39    0.13
  -4  -7   3    0.22    0.09
  -4  -7   3    0.42    0.08
   4   7  -3    0.24    0.10
   4   7  -3    0.27    0.10
  -4   7   3    0.27    0.09
   4   7  -3    0.37    0.07
   3  -7  -3    0.68    0.13
  -3  -7   3    0.67    0.12
  -3  -7   3    0.73    0.14
   3   7  -3    0.53    0.09
   3   7  -3    0.72    0.15
   3   7  -3    0.69    0.13
  -3   7   3    0.64    0.11
   2  -7  -3    1.40    0.17
  -2  -7   3    1.22    0.16
   2  -7  -3    0.87    0.09
   2  -7  -3    0.87    0.08
  -2  -7   3    1.14    0.17
   2   7  -3    1.09    0.15
   2   7  -3    0.91    0.11
  -2   7   3    1.11    0.14
   2   7  -3    1.14    0.18
   1  -7  -3   18.78    1.04
  -1  -7   3   17.81    1.00
   1  -7  -3   16.31    1.12
   1  -7  -3   16.36    0.94
  -1  -7   3   17.50    0.97
  -1  -7   3   16.83    1.12
   1   7  -3   16.21    0.96
   1   7  -3   16.24    1.08
   1   7  -3   18.42    1.18
  -1   7   3   16.02    1.12
   0  -7   3   18.96    1.03
   0  -7   3   19.37    1.05
   0  -7  -3   18.26    1.01
   0  -7   3   16.13    1.16
   0  -7  -3   18.03    1.19
   0   7  -3   18.28    1.02
   0   7   3   16.92    1.19
   0   7  -3   19.92    1.16
   0   7  -3   17.88    1.23
  -1  -7  -3    3.23    0.24
   1  -7   3    3.32    0.24
  -1  -7  -3    3.49    0.31
   1   7   3    3.38    0.27
  -1   7  -3    3.59    0.31
  -2  -7  -3    2.94    0.28
   2  -7   3    2.39    0.19
  -2  -7  -3    3.14    0.22
   2  -7   3    2.77    0.22
   2   7   3    2.86    0.22
  -2   7  -3    3.15    0.29
   2   7   3    2.94    0.26
   3  -7   3    0.56    0.10
  -3  -7  -3    0.41    0.12
   3   7   3    0.39    0.09
   3   7   3    0.31    0.10
  -3   7  -3    0.27    0.11
  -4  -7  -3    0.95    0.18
   4   7   3    1.07    0.16
   4   7   3    1.00    0.17
  -4   7  -3    0.83    0.18
  -5  -7  -3    4.07    0.42
   5  -7   3    5.38    0.37
  -5   7  -3    4.18    0.44
   5   7   3    4.64    0.43
   5   7   3    5.20    0.39
  -6  -7  -3    0.47    0.17
   6  -7   3    0.31    0.11
   6   7   3    0.47    0.14
  -6   7  -3    0.39    0.15
   6   7   3    0.51    0.16
  -7  -7  -3    1.65    0.28
   7  -7   3    1.51    0.25
   7   7   3    1.81    0.28
  -8  -7  -3    0.22    0.15
   8   7   3    0.17    0.17
  -9  -8   3    0.09    0.20
  -8  -8   3    1.03    0.27
  -8  -8   3    0.80    0.25
   8   8  -3    0.96    0.24
  -7  -8   3    3.83    0.48
  -7  -8   3    3.74    0.42
   7   8  -3    4.46    0.42
  -6  -8   3    0.29    0.13
  -6  -8   3    0.25    0.15
   6   8  -3    0.46    0.15
   6   8  -3    0.15    0.14
   5  -8  -3    3.83    0.39
  -5  -8   3    4.33    0.37
   5   8  -3    4.34    0.26
   5   8  -3    4.08    0.36
   5   8  -3    4.15    0.41
  -4  -8   3    0.13    0.09
  -4   8   3    0.16    0.08
   4   8  -3    0.24    0.07
   4   8  -3    0.11    0.10
   4   8  -3    0.04    0.07
   3  -8  -3   16.88    1.09
  -3  -8   3   16.99    1.11
  -3  -8   3   17.13    0.99
   3   8  -3   15.33    0.92
  -3   8   3   15.39    1.09
   3   8  -3   15.71    0.97
   3   8  -3   16.40    1.14
   2  -8  -3    0.14    0.08
  -2  -8   3    0.12    0.08
  -2  -8   3   -0.01    0.05
  -2  -8   3    0.05    0.06
   2  -8  -3    0.13    0.04
   2   8  -3   -0.01    0.04
   2   8  -3   -0.07    0.05
  -2   8   3    0.04    0.05
   2   8  -3    0.07    0.05
   1  -8  -3    6.68    0.47
  -1  -8   3    6.44    0.42
   1  -8  -3    5.95    0.38
  -1  -8   3    6.26    0.40
  -1  -8   3    6.45    0.47
  -1   8   3    5.47    0.44
   1   8  -3    6.73    0.40
   1   8  -3    6.34    0.45
   1   8  -3    5.66    0.49
   0  -8  -3    0.03    0.04
   0  -8   3    0.04    0.05
   0  -8   3    0.00    0.03
   0  -8   3    0.07    0.08
   0   8  -3    0.11    0.06
   0   8  -3    0.06    0.05
   0   8   3    0.05    0.04
   0   8  -3    0.03    0.06
   1  -8   3    0.33    0.08
  -1  -8  -3    0.45    0.13
   1  -8   3    0.36    0.07
  -1  -8  -3    0.18    0.06
   1   8   3    0.32    0.08
  -1   8  -3    0.33    0.10
   2  -8   3    4.47    0.30
   2  -8   3    4.38    0.32
  -2  -8  -3    4.83    0.32
   2   8   3    4.73    0.32
  -2   8  -3    4.83    0.41
   2   8   3    4.99    0.38
   3  -8   3    2.10    0.19
  -3  -8  -3    2.14    0.29
   3  -8   3    1.93    0.15
   3   8   3    2.00    0.22
  -3   8  -3    2.24    0.29
   3   8   3    2.18    0.23
  -4  -8  -3   23.82    1.60
   4  -8   3   24.50    1.38
   4   8   3   24.28    1.40
   4   8   3   25.54    1.62
  -4   8  -3   20.46    1.62
  -5  -8  -3    4.97    0.44
   5  -8   3    4.15    0.35
   5   8   3    4.42    0.38
  -5   8  -3    4.77    0.46
   5   8   3    5.24    0.45
  -6  -8  -3    2.76    0.37
   6   8   3    3.03    0.20
   6   8   3    2.85    0.34
  -6   8  -3    2.74    0.38
   6   8   3    2.72    0.36
  -7  -8  -3    0.22    0.14
   7   8   3    0.03    0.12
  -8  -8  -3    0.76    0.21
   8   8   3    0.66    0.22
  -8  -9   3    0.80    0.24
  -8  -9   3    0.59    0.23
   8   9  -3    0.93    0.24
  -7  -9   3    2.88    0.41
  -7  -9   3    2.88    0.37
   7   9  -3    3.09    0.38
  -6  -9   3    1.28    0.26
  -6  -9   3    1.16    0.20
   6   9  -3    1.23    0.22
   6   9  -3    0.72    0.20
  -5  -9   3    0.59    0.16
  -5  -9   3    0.23    0.13
   5   9  -3    0.41    0.15
   5   9  -3    0.44    0.08
   5   9  -3    0.33    0.12
   4  -9  -3    0.76    0.17
  -4  -9   3    0.62    0.16
  -4  -9   3    0.68    0.15
   4   9  -3    0.73    0.11
   4   9  -3    0.74    0.15
  -4   9   3    0.96    0.15
   4   9  -3    0.61    0.17
  -3  -9   3    3.98    0.32
  -3  -9   3    3.84    0.37
   3  -9  -3    4.48    0.36
   3   9  -3    3.44    0.30
  -3   9   3    4.12    0.33
   3   9  -3    3.79    0.28
   3   9  -3    3.79    0.37
   2  -9  -3    2.83    0.19
  -2  -9   3    2.96    0.30
   2  -9  -3    2.97    0.28
  -2  -9   3    2.83    0.24
  -2  -9   3    3.00    0.24
   2   9  -3    2.53    0.29
  -2   9   3    2.88    0.26
   2   9  -3    3.27    0.23
   2   9  -3    2.82    0.24
   1  -9  -3    0.88    0.15
   1  -9  -3    0.85    0.11
  -1  -9   3    0.93    0.15
  -1  -9   3    1.13    0.14
  -1  -9   3    1.00    0.14
   1   9  -3    0.64    0.17
  -1   9   3    0.75    0.13
   1   9  -3    0.59    0.12
   1   9  -3    0.79    0.11
   0  -9   3   10.05    0.69
   0  -9   3    9.63    0.62
   0  -9  -3    9.55    0.60
   0  -9  -3    9.24    0.71
   0  -9   3    9.67    0.61
   0   9  -3    9.86    0.61
   0   9  -3   10.88    0.69
   0   9  -3   10.94    0.77
   0   9   3   11.38    0.71
   1  -9   3    6.11    0.40
   1  -9   3    5.37    0.40
  -1  -9  -3    6.12    0.50
  -1  -9  -3    6.97    0.41
  -1   9  -3    6.40    0.46
   1   9   3    6.40    0.47
  -1   9  -3    6.09    0.41
  -1   9  -3    6.43    0.51
  -2  -9  -3   17.55    1.16
   2  -9   3   16.59    0.98
  -2  -9  -3   17.92    0.98
   2  -9   3   17.11    0.95
  -2   9  -3   17.47    1.19
   2   9   3   16.50    0.98
   2   9   3   15.30    1.15
   3  -9   3    0.27    0.09
   3   9   3    0.21    0.10
   3   9   3    0.24    0.09
  -4  -9  -3    4.09    0.40
   4   9   3    4.50    0.39
  -4   9  -3    3.65    0.40
   4   9   3    4.33    0.34
  -5  -9  -3   35.51    2.36
   5   9   3   36.13    2.06
  -5   9  -3   32.48    2.39
   5   9   3   38.03    2.39
  -6  -9  -3    0.22    0.11
   6   9   3   -0.07    0.09
   6   9   3    0.07    0.06
  -6   9  -3    0.04    0.11
   6   9   3    0.20    0.12
  -7  -9  -3    3.74    0.41
   7   9   3    3.64    0.43
  -8  -9  -3    2.11    0.34
   8   9   3    2.44    0.38
  -8 -10   3    2.66    0.40
  -8 -10   3    3.01    0.46
   8  10  -3    3.85    0.45
  -7 -10   3    0.54    0.20
  -7 -10   3    0.73    0.23
   7  10  -3    0.50    0.18
  -6 -10   3    0.71    0.20
  -6 -10   3    0.87    0.20
   6  10  -3    0.82    0.20
  -5 -10   3   10.06    0.75
  -5 -10   3   11.73    0.87
   5  10  -3   11.01    0.66
   5  10  -3   12.74    0.90
   5  10  -3   11.07    0.75
  -4 -10   3    1.46    0.23
   4 -10  -3    1.73    0.25
   4  10  -3    1.77    0.18
   4  10  -3    1.42    0.22
   4  10  -3    1.31    0.24
  -3 -10   3    0.70    0.15
  -3 -10   3    0.83    0.20
   3  10  -3    0.59    0.13
  -3  10   3    0.60    0.13
   3  10  -3    0.72    0.12
   3  10  -3    0.73    0.18
  -2 -10   3   -0.01    0.06
   2 -10  -3    0.02    0.03
  -2 -10   3    0.20    0.10
  -2 -10   3   -0.04    0.06
   2 -10  -3   -0.17    0.08
   2  10  -3   -0.06    0.05
  -2  10   3   -0.02    0.06
   2  10  -3    0.04    0.07
   2  10  -3    0.08    0.06
   1 -10  -3    3.48    0.33
  -1 -10   3    3.38    0.33
   1 -10  -3    3.76    0.26
  -1 -10   3    3.82    0.28
   1  10  -3    3.51    0.36
   1  10  -3    3.46    0.28
  -1  10   3    4.19    0.32
   1  10  -3    3.60    0.31
   0 -10   3    8.53    0.52
   0 -10   3    8.19    0.52
   0 -10  -3    7.03    0.50
   0 -10  -3    7.95    0.61
   0  10  -3    7.64    0.64
   0  10   3    7.76    0.59
   0  10  -3    9.93    0.60
   0  10  -3    8.53    0.52
   1 -10   3   34.65    1.93
   1 -10   3   35.41    1.89
  -1 -10  -3   32.48    1.89
  -1 -10  -3   34.80    2.23
  -1  10  -3   35.19    2.29
   1  10   3   36.81    2.24
  -1  10  -3   30.80    2.13
   2 -10   3    6.19    0.42
  -2 -10  -3    7.01    0.45
   2  10   3    7.64    0.54
  -2  10  -3    6.04    0.55
   2  10   3    6.80    0.44
   3 -10   3    0.11    0.05
   3  10   3    0.09    0.09
   3  10   3    0.08    0.07
  -3  10  -3    0.18    0.10
  -4 -10  -3    0.36    0.14
  -4  10  -3    0.14    0.11
   4  10   3    0.11    0.10
   4  10   3    0.21    0.10
  -5 -10  -3    2.75    0.36
  -5  10  -3    2.16    0.35
   5  10   3    2.19    0.31
   5  10   3    2.71    0.31
  -6 -10  -3    0.26    0.14
   6  10   3    0.06    0.07
   6  10   3   -0.01    0.11
  -6  10  -3   -0.02    0.11
  -7 -10  -3    0.24    0.15
   7  10   3    0.06    0.13
  -8 -10  -3    2.16    0.37
   8  10   3    3.04    0.43
  -8 -11   3    0.38    0.24
  -8 -11   3    0.40    0.19
   8  11  -3    0.60    0.23
  -7 -11   3    2.55    0.39
  -7 -11   3    2.66    0.37
   7  11  -3    2.57    0.37
  -6 -11   3    0.74    0.21
   6  11  -3    0.73    0.10
   6  11  -3    0.73    0.19
  -5 -11   3    0.14    0.12
  -5 -11   3   -0.04    0.10
   5  11  -3   -0.08    0.08
   5  11  -3    0.04    0.10
   5  11  -3    0.07    0.06
  -4 -11   3    1.78    0.25
  -4 -11   3    1.80    0.28
   4  11  -3    1.46    0.27
   4  11  -3    1.89    0.25
   4  11  -3    1.81    0.20
  -3 -11   3    0.10    0.12
   3 -11  -3    0.17    0.13
  -3 -11   3    0.14    0.09
   3  11  -3    0.06    0.11
   3  11  -3    0.21    0.08
   3  11  -3    0.15    0.09
  -2 -11   3    6.40    0.46
  -2 -11   3    7.54    0.46
  -2 -11   3    5.98    0.53
   2 -11  -3    6.25    0.52
   2 -11  -3    6.58    0.40
  -2  11   3    7.22    0.52
   2  11  -3    6.31    0.44
   2  11  -3    6.02    0.55
   2  11  -3    6.65    0.45
  -1 -11   3    3.79    0.31
   1 -11  -3    3.57    0.25
  -1 -11   3    2.97    0.26
   1 -11  -3    3.23    0.24
  -1 -11   3    3.62    0.27
   1 -11  -3    3.39    0.33
  -1  11   3    3.06    0.30
   1  11  -3    3.04    0.27
   1  11  -3    2.70    0.29
   1  11  -3    2.96    0.34
   0 -11   3   21.29    1.24
   0 -11   3   21.98    1.23
   0 -11  -3   21.14    1.43
   0 -11  -3   21.64    1.22
   0  11  -3   19.08    1.37
   0  11  -3   22.77    1.24
   0  11   3   23.68    1.45
   0  11  -3   19.78    1.48
  -1 -11  -3    1.49    0.25
  -1 -11  -3    1.75    0.20
   1 -11   3    1.40    0.17
   1  11   3    1.66    0.22
  -1  11  -3    2.02    0.28
  -2 -11  -3    1.71    0.26
  -2 -11  -3    1.33    0.18
   2 -11   3    1.52    0.17
   2  11   3    1.65    0.23
  -2  11  -3    1.67    0.26
   3 -11   3    1.43    0.14
  -3 -11  -3    1.25    0.24
  -3  11  -3    1.44    0.25
   3  11   3    1.63    0.20
   3  11   3    1.36    0.23
  -4 -11  -3    0.12    0.15
   4  11   3   -0.02    0.06
   4  11   3    0.01    0.08
  -4  11  -3   -0.01    0.10
  -5 -11  -3    1.17    0.25
   5  11   3    1.29    0.22
  -5  11  -3    1.54    0.29
   5  11   3    1.42    0.25
  -6 -11  -3    0.10    0.16
   6  11   3    0.02    0.11
   6  11   3   -0.08    0.08
  -7 -11  -3    2.54    0.39
   7  11   3    2.63    0.37
   7  11   3    2.76    0.20
  -7 -12   3    1.02    0.26
  -7 -12   3    1.18    0.28
   7  12  -3    1.07    0.25
  -6 -12   3    3.98    0.52
  -6 -12   3    5.03    0.51
   6  12  -3    4.77    0.44
   6  12  -3    4.48    0.31
  -5 -12   3    1.00    0.20
  -5 -12   3    0.65    0.20
   5  12  -3    0.90    0.14
   5  12  -3    1.24    0.22
  -4 -12   3    1.81    0.28
  -4 -12   3    1.67    0.25
   4  12  -3    1.95    0.21
   4  12  -3    1.89    0.26
   4  12  -3    1.43    0.26
  -3 -12   3   10.05    0.65
  -3 -12   3    7.73    0.56
   3  12  -3    8.24    0.57
   3  12  -3    7.64    0.53
   3  12  -3    7.53    0.68
   2 -12  -3    7.96    0.60
  -2 -12   3    8.43    0.53
  -2 -12   3    6.69    0.60
   2 -12  -3    7.19    0.47
   2  12  -3    7.92    0.51
   2  12  -3    8.44    0.66
  -1 -12   3    4.93    0.48
  -1 -12   3    5.14    0.41
   1 -12  -3    6.21    0.49
  -1 -12   3    6.48    0.42
   1 -12  -3    6.26    0.41
   1 -12  -3    5.54    0.39
   1  12  -3    5.99    0.47
   1  12  -3    6.61    0.54
   1  12  -3    6.03    0.42
  -1  12   3    5.84    0.48
   0 -12   3   -0.03    0.06
   0 -12  -3    0.12    0.07
   0 -12  -3    0.06    0.11
   0  12  -3    0.10    0.12
   0  12  -3    0.07    0.08
   0  12   3    0.27    0.10
   0  12  -3    0.04    0.08
   1 -12   3   20.63    1.29
  -1 -12  -3   22.26    1.31
  -1 -12  -3   22.60    1.55
  -1  12  -3   26.34    1.62
   1  12   3   23.55    1.55
  -2 -12  -3    0.56    0.12
   2 -12   3    0.45    0.10
   2  12   3    0.53    0.14
  -2  12  -3    0.28    0.13
  -3 -12  -3    0.92    0.22
   3 -12   3    1.01    0.12
   3  12   3    1.13    0.21
  -3  12  -3    0.64    0.20
  -4 -12  -3    0.60    0.20
   4  12   3    0.90    0.18
  -4  12  -3    0.79    0.21
   4  12   3    0.94    0.21
  -5 -12  -3    0.06    0.13
   5  12   3    0.02    0.09
  -5  12  -3   -0.04    0.11
   5  12   3   -0.04    0.10
  -6 -12  -3    1.99    0.32
   6  12   3    1.66    0.28
   6  12   3    1.46    0.20
  -7 -12  -3    0.32    0.18
   7  12   3    0.45    0.20
   7  12   3    0.48    0.11
  -7 -13   3    0.24    0.17
  -7 -13   3    0.70    0.25
   7  13  -3    0.40    0.19
  -6 -13   3    1.03    0.25
  -6 -13   3    1.05    0.25
   6  13  -3    0.86    0.22
   6  13  -3    1.19    0.16
  -5 -13   3    0.23    0.15
  -5 -13   3    0.36    0.17
   5  13  -3    0.25    0.13
   5  13  -3    0.31    0.11
  -4 -13   3    1.46    0.24
  -4 -13   3    1.46    0.27
   4  13  -3    1.61    0.24
   4  13  -3    1.18    0.18
   4  13  -3    1.22    0.25
  -3 -13   3   13.01    0.86
  -3 -13   3   13.80    0.99
   3  13  -3   13.63    0.83
   3  13  -3   12.53    1.02
   3  13  -3   13.96    0.85
  -2 -13   3   11.25    0.66
   2 -13  -3    8.68    0.73
   2 -13  -3    9.77    0.60
   2  13  -3   10.13    0.64
   2  13  -3   10.43    0.81
  -1 -13   3    0.07    0.08
   1 -13  -3    0.07    0.07
  -1 -13   3    0.26    0.17
   1 -13  -3    0.16    0.07
   1  13  -3    0.11    0.11
   1  13  -3   -0.03    0.07
   0 -13  -3   38.18    2.58
   0 -13  -3   43.24    2.21
   0 -13   3   40.54    2.22
   0  13  -3   36.08    2.49
   0  13  -3   38.35    2.67
   0  13   3   42.51    2.62
  -1 -13  -3    1.77    0.28
   1 -13   3    1.65    0.20
  -1 -13  -3    1.71    0.21
  -1  13  -3    1.76    0.29
   1  13   3    2.01    0.26
  -2 -13  -3    7.49    0.63
   2 -13   3    5.85    0.46
  -2 -13  -3    7.69    0.50
   2  13   3    7.91    0.60
  -2  13  -3    8.06    0.65
   3 -13   3    0.35    0.08
  -3 -13  -3    0.13    0.16
   3  13   3    0.53    0.15
  -3  13  -3    0.45    0.16
  -4 -13  -3    0.27    0.15
   4  13   3    0.19    0.13
  -4  13  -3    0.45    0.18
  -5 -13  -3    1.00    0.27
   5  13   3    1.18    0.21
  -6 -13  -3    0.10    0.16
   6  13   3    0.21    0.16
   6  13   3    0.22    0.12
  -7 -13  -3    0.22    0.21
   7  13   3    0.48    0.13
   7  13   3    0.12    0.17
  -6 -14   3    3.84    0.51
  -6 -14   3    4.16    0.49
   6  14  -3    5.44    0.48
   6  14  -3    4.90    0.36
  -5 -14   3    0.52    0.19
  -5 -14   3    0.59    0.19
   5  14  -3    0.42    0.13
   5  14  -3    0.62    0.19
  -4 -14   3    0.08    0.13
  -4 -14   3    0.03    0.10
   4  14  -3   -0.01    0.10
   4  14  -3    0.02    0.09
  -3 -14   3    0.88    0.20
  -3 -14   3    1.20    0.20
   3  14  -3    0.98    0.18
   3  14  -3    0.70    0.20
  -2 -14   3    0.17    0.19
  -2 -14   3    0.73    0.16
   2 -14  -3    0.54    0.10
   2  14  -3    0.75    0.14
   2  14  -3    0.54    0.18
  -1 -14   3    1.78    0.22
   1 -14  -3    1.73    0.27
   1 -14  -3    1.58    0.19
   1 -14  -3    1.53    0.18
   1  14  -3    1.46    0.22
   1  14  -3    1.77    0.31
   0 -14  -3    5.98    0.52
   0 -14   3    5.37    0.41
   0 -14  -3    5.03    0.39
   0  14  -3    5.48    0.48
   0  14  -3    6.86    0.56
  -1 -14  -3    3.27    0.28
   1 -14   3    2.87    0.26
  -1  14  -3    2.46    0.36
   1  14   3    2.48    0.32
  -2 -14  -3   11.23    0.83
  -2 -14  -3   10.01    0.67
   2 -14   3    9.06    0.63
   2  14   3   10.66    0.79
  -2  14  -3   11.07    0.84
   3 -14   3    1.99    0.19
  -3 -14  -3    2.27    0.35
  -3  14  -3    2.04    0.35
   3  14   3    2.50    0.33
  -4 -14  -3    0.23    0.18
   4  14   3    0.69    0.19
  -5 -14  -3    0.59    0.20
  -6 -14  -3    2.39    0.39
   6  14   3    2.84    0.30
  -6 -15   3    0.30    0.20
  -6 -15   3   -0.16    0.18
   6  15  -3    0.11    0.13
   6  15  -3    0.03    0.15
  -5 -15   3    1.03    0.25
  -5 -15   3    1.34    0.28
   5  15  -3    1.62    0.21
   5  15  -3    1.49    0.26
  -4 -15   3    0.53    0.18
   4  15  -3    0.60    0.15
  -3 -15   3    6.21    0.54
   3  15  -3    5.92    0.46
  -2 -15   3    0.61    0.16
   2 -15  -3    0.82    0.13
   2  15  -3    0.38    0.17
   2  15  -3    0.87    0.16
   1 -15  -3    0.91    0.13
   1 -15  -3    0.50    0.12
   1 -15  -3    0.96    0.22
  -1 -15   3    0.88    0.18
   1  15  -3    1.03    0.24
   1  15  -3    0.62    0.15
   0 -15  -3    0.09    0.09
   0 -15   3    0.17    0.10
   0  15  -3    0.03    0.12
   0  15  -3    0.09    0.10
  -1 -15  -3    2.46    0.35
  -1 -15  -3    2.49    0.28
   1 -15   3    2.34    0.26
  -1  15  -3    2.46    0.38
  -2 -15  -3    3.13    0.43
  -2 -15  -3    3.81    0.33
   2 -15   3    3.22    0.29
   2  15   3    3.61    0.38
  -2  15  -3    3.96    0.48
  -3 -15  -3    0.35    0.20
   3 -15   3    0.47    0.10
   3  15   3    0.55    0.18
  -4 -15  -3    2.03    0.35
  -5 -15  -3   -0.18    0.17
  -6 -15  -3    0.45    0.25
   6  15   3    0.64    0.19
  -5 -16   3    0.19    0.14
   5  16  -3   -0.06    0.10
  -4 -16   3    6.28    0.57
   4  16  -3    5.79    0.47
  -3 -16   3    0.31    0.14
   3  16  -3   -0.02    0.11
   2 -16  -3    7.61    0.50
  -2 -16   3    7.13    0.55
   2  16  -3    8.74    0.57
   1 -16  -3    0.54    0.10
  -1 -16   3    0.42    0.13
   1 -16  -3    0.25    0.10
   0 -16  -3    1.80    0.30
   0 -16   3    3.40    0.30
   0 -16  -3    3.47    0.30
   0 -16  -3    3.07    0.28
   0  16  -3    2.97    0.36
   0  16  -3    3.25    0.48
   1 -16   3    0.35    0.12
  -1 -16  -3    0.35    0.12
  -1 -16  -3    0.31    0.20
  -2 -16  -3    1.09    0.29
   2 -16   3    0.69    0.14
  -2 -16  -3    1.42    0.22
  -3 -16  -3    2.02    0.38
   3 -16   3    2.38    0.23
  -4 -16  -3    0.00    0.18
  -5 -16  -3    0.01    0.19
  -5 -17   3    0.00    0.15
   5  17  -3    0.13    0.12
  -4 -17   3    0.15    0.15
   4  17  -3    0.02    0.12
   3  17  -3    2.23    0.29
   2 -17  -3    0.00    0.09
  -2 -17   3    0.11    0.12
   2  17  -3    0.37    0.14
  -1 -17   3    0.42    0.15
   1 -17  -3    0.41    0.09
   1 -17  -3    0.35    0.11
   0 -17  -3    0.66    0.13
   0 -17  -3    0.42    0.14
   0 -17   3    0.38    0.14
   1 -17   3    0.43    0.12
  -1 -17  -3    0.42    0.14
  -1 -17  -3    0.11    0.17
  -2 -17  -3    1.16    0.21
   2 -17   3    1.67    0.22
  -2 -17  -3    1.51    0.34
  -3 -17  -3    0.23    0.25
   3 -17   3    0.31    0.11
  -4 -17  -3    1.15    0.33
   4  18  -3    4.13    0.42
   3  18  -3    0.49    0.16
  -2 -18   3    0.90    0.19
   2 -18  -3    0.67    0.14
   2  18  -3    1.00    0.21
   1 -18  -3    1.47    0.21
   1 -18  -3    1.37    0.17
  -1 -18   3    1.23    0.22
   0 -18  -3    2.32    0.25
   0 -18   3    2.86    0.31
   0 -18  -3    2.27    0.28
  -1 -18  -3    2.96    0.44
  -1 -18  -3    3.90    0.39
   1 -18   3    4.17    0.35
  -2 -18  -3    0.18    0.12
  -2 -18  -3   -0.16    0.22
   2 -18   3    0.01    0.12
   3 -18   3    1.57    0.20
  -3 -18  -3    1.37    0.36
   2 -19  -3   -0.01    0.11
  -2 -19   3   -0.12    0.11
   2  19  -3   -0.20    0.12
  -1 -19   3    1.89    0.28
   1 -19  -3    1.50    0.25
   1 -19  -3    1.74    0.18
   0 -19  -3   -0.02    0.09
   0 -19  -3   -0.10    0.09
   0 -19   3    0.13    0.12
  -1 -19  -3    0.73    0.19
   1 -19   3    0.96    0.18
   2 -19   3    2.93    0.32
  -2 -19  -3    2.37    0.43
  -2 -19  -3    3.31    0.37
  -9   0   4   -0.14    0.10
  -9   0   4    0.13    0.18
   9   0  -4    0.21    0.19
   8   0  -4    2.30    0.33
  -8   0   4    2.85    0.38
  -8   0   4    2.45    0.32
   8   0  -4    2.45    0.35
  -7   0   4   -0.09    0.07
   7   0  -4    0.11    0.11
  -7   0   4    0.01    0.11
   7   0  -4   -0.04    0.09
   6   0  -4    0.94    0.18
  -6   0   4    1.01    0.20
  -6   0   4    1.08    0.18
   6   0  -4    1.20    0.21
   6   0  -4    1.22    0.21
   5   0  -4   -0.03    0.06
  -5   0   4    0.22    0.08
   5   0  -4    0.20    0.09
   5   0  -4    0.02    0.05
   4   0  -4    0.97    0.14
  -4   0   4    1.10    0.15
   4   0  -4    1.05    0.15
   4   0  -4    0.99    0.17
   3   0  -4   -0.03    0.04
  -3   0   4   -0.06    0.04
   2   0  -4   17.35    1.17
   2   0  -4   17.59    1.03
  -2   0   4   18.77    1.04
   2   0  -4   18.21    1.17
  -2   0   4   17.98    1.17
   1   0  -4    0.01    0.05
  -1   0   4   -0.02    0.03
   1   0  -4   -0.02    0.03
   1   0  -4   -0.06    0.04
   0   0   4   86.17    5.59
   0   0  -4   91.49    5.51
  -1   0  -4    0.01    0.04
  -1   0  -4    0.03    0.04
   2   0   4    0.19    0.06
  -2   0  -4    0.16    0.06
   3   0   4    0.03    0.05
  -3   0  -4   -0.10    0.05
  -3   0  -4    0.01    0.04
   4   0   4    0.85    0.07
  -4   0  -4    0.76    0.15
  -4   0  -4    1.07    0.14
   4   0   4    1.27    0.17
  -5   0  -4    0.17    0.07
  -5   0  -4    0.10    0.09
   5   0   4    0.03    0.07
   6   0   4    1.29    0.22
  -6   0  -4    1.62    0.22
  -6   0  -4    1.27    0.26
  -7   0  -4    0.17    0.12
   7   0   4   -0.19    0.07
   8   0   4    7.47    0.61
  -9  -1   4    0.76    0.26
  -9  -1   4    0.72    0.20
   9  -1  -4    0.98    0.25
  -9   1   4    0.58    0.19
  -9   1   4    0.81    0.23
   9   1  -4    0.93    0.25
  -8  -1   4    0.72    0.20
   8  -1  -4    0.58    0.18
  -8  -1   4    0.53    0.17
   8  -1  -4    0.65    0.19
   8   1  -4    0.69    0.18
  -8   1   4    0.51    0.21
   8   1  -4    0.23    0.15
  -8   1   4    0.46    0.18
  -8   1   4    0.45    0.15
  -7  -1   4    1.20    0.24
   7  -1  -4    1.45    0.23
  -7  -1   4    1.64    0.24
   7  -1  -4    1.06    0.20
  -7   1   4    1.27    0.24
  -7   1   4    1.31    0.22
   7   1  -4    1.46    0.24
   7   1  -4    0.95    0.20
   6  -1  -4    0.22    0.10
   6  -1  -4    0.09    0.12
   6  -1  -4    0.30    0.10
  -6  -1   4    0.26    0.10
  -6  -1   4    0.18    0.12
  -6   1   4    0.24    0.10
   6   1  -4    0.12    0.09
   6   1  -4    0.28    0.11
  -6   1   4    0.25    0.12
   5  -1  -4    0.13    0.08
  -5  -1   4    0.09    0.07
  -5  -1   4    0.11    0.09
   5  -1  -4    0.19    0.08
   5  -1  -4    0.05    0.08
   5   1  -4    0.06    0.07
   5   1  -4    0.03    0.07
   5   1  -4    0.23    0.10
  -5   1   4    0.16    0.08
   4  -1  -4   85.93    5.20
  -4  -1   4   84.86    4.52
   4  -1  -4   81.71    4.51
   4  -1  -4   71.56    5.12
   4   1  -4   78.93    4.51
   4   1  -4   86.87    5.21
  -4   1   4   83.12    4.51
  -3  -1   4   -0.04    0.04
   3  -1  -4    0.14    0.06
   3  -1  -4    0.16    0.06
   3  -1  -4    0.03    0.05
  -3   1   4   -0.01    0.04
   3   1  -4    0.02    0.04
   3   1  -4    0.18    0.08
   3   1  -4    0.14    0.07
   2  -1  -4   27.97    1.84
  -2  -1   4   29.21    1.62
   2  -1  -4   28.77    1.84
  -2   1   4   30.51    1.84
   2   1  -4   29.70    1.84
   2   1  -4   30.09    1.54
   2   1  -4   25.43    1.62
   2   1  -4   28.85    1.86
   1  -1  -4    0.32    0.05
  -1  -1   4    0.38    0.07
   1  -1  -4    0.33    0.06
   1  -1  -4    0.34    0.07
   1   1  -4    0.57    0.07
   1   1  -4    0.33    0.05
  -1   1   4    0.31    0.05
   1   1  -4    0.34    0.07
   0  -1   4  941.81   59.34
   0  -1  -4  911.58   58.38
   0   1  -4  935.18   58.40
   0   1   4 1000.00   59.35
   1  -1   4    9.20    0.57
  -1  -1  -4    9.95    0.64
  -1  -1  -4    9.49    0.63
   1  -1   4    9.10    0.54
  -1   1  -4    9.57    0.65
  -2  -1  -4    0.76    0.10
  -2  -1  -4    0.70    0.11
   2  -1   4    0.77    0.11
  -2   1  -4    0.53    0.09
   2   1   4    0.69    0.11
   3  -1   4    0.66    0.12
  -3  -1  -4    0.98    0.13
  -3  -1  -4    0.65    0.13
  -3   1  -4    0.96    0.12
  -3   1  -4    0.73    0.14
   3   1   4    0.70    0.12
  -4  -1  -4    0.02    0.07
  -4  -1  -4    0.09    0.06
   4  -1   4   -0.03    0.05
  -4   1  -4    0.13    0.06
   4   1   4    0.03    0.03
   4   1   4    0.01    0.05
  -4   1  -4   -0.05    0.06
   5  -1   4    0.12    0.09
  -5  -1  -4    0.29    0.08
  -5  -1  -4    0.21    0.11
  -5   1  -4    0.15    0.11
   5   1   4    0.20    0.09
  -5   1  -4    0.26    0.08
  -6  -1  -4    2.53    0.26
  -6  -1  -4    1.71    0.29
   6  -1   4    2.72    0.30
   6   1   4    2.39    0.29
  -6   1  -4    1.58    0.28
   7  -1   4    2.73    0.34
  -7  -1  -4    1.88    0.32
  -7  -1  -4    2.73    0.32
  -7   1  -4    2.15    0.34
   7   1   4    2.32    0.31
   8  -1   4    2.10    0.33
   8   1   4    1.97    0.33
   9  -1   4    1.18    0.31
   9   1   4    1.10    0.31
   9  -2  -4    1.00    0.25
  -9  -2   4    0.91    0.23
  -9  -2   4    0.72    0.23
   9   2  -4    0.55    0.24
  -9   2   4    0.76    0.20
  -9   2   4    0.87    0.24
  -8  -2   4    0.52    0.19
  -8  -2   4    0.54    0.17
   8  -2  -4    0.49    0.17
  -8   2   4    0.92    0.19
   8   2  -4    0.70    0.19
  -8   2   4    0.78    0.20
   8   2  -4    0.47    0.17
  -7  -2   4   -0.13    0.10
  -7  -2   4    0.09    0.10
   7  -2  -4    0.15    0.11
  -7   2   4   -0.04    0.09
   7   2  -4    0.03    0.11
  -7   2   4   -0.03    0.10
  -7   2   4    0.03    0.09
   7   2  -4    0.07    0.11
   6  -2  -4    0.08    0.07
  -6  -2   4    0.11    0.09
   6  -2  -4    0.15    0.12
   6  -2  -4    0.13    0.09
  -6  -2   4   -0.13    0.08
  -6   2   4    0.10    0.08
   6   2  -4   -0.02    0.08
   6   2  -4   -0.05    0.08
  -5  -2   4   21.19    1.42
   5  -2  -4   20.03    1.23
  -5  -2   4   21.35    1.25
   5  -2  -4   21.48    1.41
   5  -2  -4   19.74    1.40
   5   2  -4   21.95    1.43
  -5   2   4   21.95    1.24
   5   2  -4   20.32    1.25
   4  -2  -4    1.84    0.22
  -4  -2   4    1.64    0.20
   4  -2  -4    1.65    0.19
  -4  -2   4    1.53    0.21
   4  -2  -4    1.70    0.17
   4   2  -4    1.78    0.21
  -4   2   4    1.76    0.19
   4   2  -4    1.43    0.18
   4   2  -4    1.90    0.22
   3  -2  -4    4.72    0.34
  -3  -2   4    4.50    0.32
   3  -2  -4    4.56    0.30
   3  -2  -4    4.21    0.35
   3   2  -4    4.13    0.31
   3   2  -4    4.61    0.35
  -3   2   4    4.55    0.31
   3   2  -4    4.56    0.35
  -2  -2   4   26.36    1.44
   2  -2  -4   24.12    1.61
   2  -2  -4   24.74    1.63
   2   2  -4   26.49    1.37
   2   2  -4   26.03    1.63
   2   2  -4   24.63    1.65
  -2   2   4   25.39    1.61
   1  -2  -4    6.95    0.48
   1  -2  -4    6.89    0.39
  -1  -2   4    8.23    0.44
   1   2  -4    6.52    0.47
   1   2  -4    7.11    0.40
   1   2  -4    6.92    0.48
   1   2  -4    5.79    0.44
   0  -2  -4    0.69    0.11
   0  -2  -4    0.82    0.09
   0  -2  -4    0.68    0.09
   0  -2  -4    0.82    0.09
   0   2  -4    1.04    0.10
   0   2  -4    0.70    0.09
  -1  -2  -4   64.60    3.65
  -1  -2  -4   51.93    3.69
   1  -2   4   64.79    3.13
   1  -2   4   61.22    3.22
  -1   2  -4   49.74    3.71
  -2  -2  -4    9.10    0.59
   2  -2   4    6.87    0.52
   2   2   4    8.93    0.53
  -2   2  -4    9.00    0.62
   2   2   4    8.57    0.59
   3  -2   4   52.26    2.90
  -3  -2  -4   51.45    3.29
  -3   2  -4   54.12    3.26
   3   2   4   53.36    3.35
   3   2   4   51.16    2.90
  -3   2  -4   50.57    3.37
   4  -2   4    0.21    0.08
  -4  -2  -4    0.16    0.08
  -4   2  -4    0.27    0.07
   4   2   4    0.34    0.09
   4   2   4    0.32    0.10
  -4   2  -4    0.24    0.10
   5  -2   4    0.15    0.09
  -5  -2  -4    0.14    0.08
   5   2   4    0.12    0.09
   5   2   4    0.10    0.08
  -5   2  -4    0.14    0.10
   6  -2   4    6.33    0.48
  -6  -2  -4    6.67    0.52
  -6  -2  -4    5.92    0.56
  -6   2  -4    6.15    0.57
   6   2   4    6.13    0.49
   6   2   4    6.64    0.55
  -7  -2  -4    9.31    0.65
   7  -2   4    8.00    0.59
  -7  -2  -4    6.53    0.66
  -7   2  -4    7.19    0.68
   7   2   4    7.73    0.58
   8  -2   4    0.17    0.15
   8   2   4    0.07    0.16
   9  -2   4    0.20    0.22
   9   2   4    0.24    0.23
  -9  -3   4    3.82    0.46
  -9  -3   4    3.55    0.49
  -8  -3   4   -0.05    0.11
   8  -3  -4   -0.04    0.10
  -8  -3   4    0.05    0.13
   8   3  -4    0.05    0.12
  -8   3   4    0.00    0.11
  -8   3   4    0.12    0.10
   7  -3  -4    0.05    0.09
  -7  -3   4    0.00    0.10
  -7  -3   4    0.22    0.14
   7  -3  -4    0.23    0.16
  -7   3   4    0.09    0.11
  -7   3   4    0.01    0.09
   7   3  -4    0.04    0.10
   7   3  -4    0.01    0.10
   6  -3  -4   -0.15    0.13
   6  -3  -4    0.13    0.09
  -6  -3   4    0.19    0.12
  -6  -3   4    0.09    0.09
   6   3  -4    0.04    0.09
  -6   3   4    0.08    0.09
   6   3  -4    0.20    0.10
  -6   3   4    0.29    0.10
  -5  -3   4    0.81    0.17
   5  -3  -4    1.26    0.20
  -5  -3   4    0.95    0.18
   5  -3  -4    1.02    0.15
   5   3  -4    0.92    0.18
   5   3  -4    0.71    0.14
  -5   3   4    1.13    0.16
  -5   3   4    0.90    0.15
  -4  -3   4   -0.02    0.06
   4  -3  -4    0.02    0.03
  -4  -3   4    0.10    0.07
  -4   3   4    0.04    0.05
   4   3  -4    0.00    0.06
  -4   3   4   -0.01    0.05
   4   3  -4    0.08    0.07
   4   3  -4    0.02    0.06
   3  -3  -4    0.81    0.10
  -3  -3   4    0.56    0.12
   3   3  -4    0.91    0.14
   3   3  -4    0.47    0.10
  -3   3   4    0.72    0.10
   3   3  -4    0.65    0.06
  -3   3   4    0.74    0.10
  -3   3   4    0.80    0.11
   3   3  -4    0.55    0.11
  -2  -3   4    7.78    0.49
   2  -3  -4    7.48    0.55
  -2   3   4    7.23    0.51
   2   3  -4    7.49    0.44
  -2   3   4    7.56    0.51
   2   3  -4    9.29    0.56
   2   3  -4    7.75    0.49
   2   3  -4    8.14    0.55
   1  -3  -4    1.10    0.11
   1  -3  -4    1.05    0.09
  -1  -3   4    0.98    0.13
   1  -3  -4    1.16    0.14
   1   3  -4    1.13    0.12
   1   3  -4    1.02    0.10
   1   3  -4    1.25    0.12
   1   3  -4    1.09    0.13
   0  -3   4    2.62    0.20
   0  -3  -4    2.45    0.17
   0  -3  -4    2.72    0.21
   0  -3  -4    2.47    0.19
   0  -3  -4    2.34    0.19
   0   3  -4    2.67    0.21
   0   3   4    2.35    0.18
   1  -3   4    1.70    0.17
  -1  -3  -4    2.27    0.22
  -1  -3  -4    2.00    0.20
   1  -3   4    2.26    0.17
  -1   3  -4    2.59    0.20
   1   3   4    2.37    0.18
   2  -3   4    0.14    0.06
  -2  -3  -4    0.24    0.08
   2   3   4    0.22    0.07
  -2   3  -4    0.12    0.08
   2   3   4    0.27    0.07
  -3  -3  -4    0.33    0.11
   3  -3   4    0.39    0.10
   3   3   4    0.25    0.09
   3   3   4    0.18    0.08
  -3   3  -4    0.42    0.12
  -4  -3  -4    5.87    0.45
   4  -3   4    5.46    0.40
  -4   3  -4    5.82    0.40
   4   3   4    5.98    0.47
  -4   3  -4    5.54    0.48
   4   3   4    5.80    0.41
  -5  -3  -4    2.13    0.25
   5  -3   4    2.21    0.25
   5   3   4    1.87    0.25
   5   3   4    1.57    0.24
  -5   3  -4    1.85    0.28
   6  -3   4    8.73    0.61
  -6  -3  -4    8.83    0.66
  -6   3  -4    8.11    0.71
   6   3   4    7.86    0.68
   6   3   4    9.32    0.62
  -7  -3  -4   19.08    1.24
   7  -3   4   19.29    1.13
  -7  -3  -4   15.79    1.28
   7   3   4   15.99    1.26
  -7   3  -4   16.52    1.30
   7   3   4   17.51    1.11
  -8  -3  -4    0.56    0.17
   8  -3   4    0.26    0.20
   8   3   4    0.33    0.16
   9  -3   4    0.67    0.27
   9   3   4    0.49    0.25
  -9  -4   4    0.69    0.25
  -9  -4   4    0.14    0.14
   9   4  -4    0.36    0.23
  -8  -4   4    0.13    0.13
  -8  -4   4    0.30    0.15
  -8   4   4   -0.03    0.11
   8   4  -4    0.12    0.15
  -7  -4   4    3.76    0.45
  -7  -4   4    3.60    0.40
   7  -4  -4    5.06    0.39
   7  -4  -4    3.18    0.36
  -7   4   4    3.74    0.39
  -7   4   4    4.09    0.35
   7   4  -4    3.58    0.41
   7   4  -4    3.65    0.40
  -6  -4   4    1.81    0.29
   6  -4  -4    2.49    0.30
  -6  -4   4    2.17    0.28
   6   4  -4    2.46    0.32
  -6   4   4    2.22    0.28
  -6   4   4    1.95    0.24
   6   4  -4    1.98    0.27
  -5  -4   4    2.77    0.27
  -5  -4   4    2.56    0.32
   5  -4  -4    3.12    0.24
   5  -4  -4    2.89    0.30
   5   4  -4    2.95    0.27
  -5   4   4    2.77    0.24
  -5   4   4    3.11    0.28
   5   4  -4    2.69    0.30
   4  -4  -4    3.38    0.26
  -4  -4   4    3.61    0.30
   4  -4  -4    4.28    0.34
  -4  -4   4    4.06    0.33
  -4   4   4    3.88    0.28
   4   4  -4    3.12    0.29
  -4   4   4    3.73    0.30
   4   4  -4    3.87    0.34
  -3  -4   4    0.49    0.12
  -3  -4   4    0.44    0.11
   3  -4  -4    0.54    0.11
  -3   4   4    0.40    0.07
   3   4  -4    0.36    0.10
   3   4  -4    0.40    0.11
  -3   4   4    0.51    0.08
   3   4  -4    0.35    0.05
   3   4  -4    0.41    0.10
  -2  -4   4    1.42    0.16
   2  -4  -4    1.57    0.17
  -2  -4   4    1.56    0.16
   2   4  -4    1.44    0.18
   2   4  -4    1.35    0.16
  -2   4   4    1.28    0.10
  -2   4   4    1.23    0.11
   2   4  -4    1.22    0.11
   2   4  -4    1.31    0.15
   1  -4  -4    1.12    0.15
   1  -4  -4    0.98    0.09
  -1  -4   4    0.72    0.12
   1  -4  -4    1.41    0.11
   1   4  -4    1.13    0.12
   1   4  -4    1.02    0.11
   1   4  -4    1.39    0.12
   1   4  -4    1.18    0.12
   0  -4  -4    1.05    0.14
   0  -4   4    0.98    0.13
   0  -4   4    1.06    0.12
   0  -4  -4    1.12    0.11
   0  -4  -4    1.03    0.12
   0  -4  -4    0.96    0.11
   0   4  -4    1.25    0.12
   0   4  -4    1.07    0.12
   0   4  -4    1.40    0.11
   0   4   4    1.05    0.09
   1  -4   4    0.42    0.09
  -1  -4  -4    0.47    0.10
   1  -4   4    0.29    0.07
  -1  -4  -4    0.56    0.08
  -1  -4  -4    0.44    0.08
  -1   4  -4    0.49    0.12
   1   4   4    0.44    0.08
   2  -4   4   13.69    0.79
   2  -4   4   12.71    0.74
  -2  -4  -4   13.40    0.90
   2   4   4   13.30    0.78
   2   4   4   13.02    0.89
  -2   4  -4   13.15    0.92
  -3  -4  -4    7.65    0.57
   3  -4   4    8.01    0.51
  -3   4  -4    8.47    0.61
   3   4   4    7.49    0.51
   3   4   4    7.72    0.58
  -4  -4  -4    3.56    0.32
   4  -4   4    3.39    0.28
   4   4   4    3.40    0.28
   4   4   4    2.97    0.31
  -4   4  -4    3.84    0.35
   5  -4   4   -0.04    0.07
  -5  -4  -4    0.06    0.09
  -5   4  -4   -0.04    0.07
   5   4   4   -0.01    0.07
   5   4   4   -0.04    0.07
  -6  -4  -4    1.33    0.23
   6  -4   4    1.19    0.20
   6   4   4    1.14    0.22
  -6   4  -4    1.49    0.27
   6   4   4    1.29    0.22
  -7  -4  -4    2.64    0.34
   7  -4   4    3.10    0.35
   7   4   4    2.49    0.33
  -7   4  -4    2.36    0.39
  -8  -4  -4    2.72    0.35
   8  -4   4    2.13    0.34
   8   4   4    2.12    0.35
   9  -4   4    0.20    0.22
   9   4   4    0.27    0.23
  -9  -5   4   -0.02    0.14
  -9  -5   4    0.07    0.16
   9   5  -4    0.11    0.21
  -8  -5   4    1.57    0.32
  -8  -5   4    1.70    0.29
   8   5  -4    2.22    0.32
  -7  -5   4    2.82    0.35
  -7  -5   4    3.06    0.40
   7  -5  -4    3.09    0.39
   7   5  -4    2.84    0.38
   7   5  -4    3.40    0.38
   6  -5  -4    0.29    0.16
  -6  -5   4    0.43    0.14
  -6  -5   4    0.35    0.16
   6   5  -4    0.27    0.13
   6   5  -4    0.28    0.13
  -5  -5   4    0.01    0.06
  -5  -5   4    0.13    0.09
   5  -5  -4    0.01    0.06
  -5   5   4   -0.02    0.06
   5   5  -4    0.07    0.08
  -5   5   4    0.06    0.06
   5   5  -4    0.06    0.09
   4  -5  -4   30.84    2.03
  -4  -5   4   32.96    2.05
  -4  -5   4   31.20    1.82
   4  -5  -4   30.33    1.76
   4   5  -4   31.64    1.81
  -4   5   4   31.41    2.04
   4   5  -4   31.55    2.08
   4   5  -4   31.68    1.68
   4   5  -4   31.68    1.68
  -4   5   4   31.09    1.77
   3  -5  -4    4.85    0.39
  -3  -5   4    4.84    0.35
  -3  -5   4    4.25    0.38
  -3   5   4    5.37    0.35
  -3   5   4    4.69    0.35
   3   5  -4    4.92    0.40
   3   5  -4    4.77    0.29
   3   5  -4    4.33    0.34
  -2  -5   4    5.94    0.43
   2  -5  -4    5.39    0.31
   2  -5  -4    5.68    0.31
  -2  -5   4    5.71    0.39
   2  -5  -4    5.67    0.43
  -2   5   4    5.46    0.38
   2   5  -4    5.30    0.38
   2   5  -4    5.52    0.35
   2   5  -4    6.01    0.45
  -2   5   4    6.18    0.38
   1  -5  -4   19.23    1.24
  -1  -5   4   20.79    1.24
   1  -5  -4   18.46    1.04
   1  -5  -4   20.12    1.16
   1  -5  -4   21.44    1.22
  -1  -5   4   18.78    1.10
   1   5  -4   18.95    1.19
   1   5  -4   18.77    1.05
  -1   5   4   15.96    1.21
   1   5  -4   17.70    1.27
   0  -5   4   12.78    0.82
   0  -5  -4   12.16    0.84
   0  -5  -4   12.68    0.83
   0  -5  -4   12.98    0.71
   0  -5  -4   12.89    0.79
   0  -5   4   13.57    0.72
   0   5  -4   11.59    0.87
   0   5   4   11.75    0.82
   0   5  -4   13.39    0.81
   0   5  -4   12.05    0.71
  -1  -5  -4    8.10    0.49
  -1  -5  -4    7.49    0.59
   1  -5   4    8.37    0.49
   1  -5   4    7.88    0.51
   1   5   4    9.18    0.57
  -1   5  -4    8.50    0.61
  -2  -5  -4    5.51    0.35
  -2  -5  -4    5.45    0.43
   2  -5   4    5.40    0.34
   2  -5   4    5.36    0.37
  -2   5  -4    5.77    0.45
   2   5   4    5.52    0.41
   2   5   4    5.45    0.36
   3  -5   4    1.22    0.16
  -3  -5  -4    1.06    0.17
  -3   5  -4    0.96    0.18
   3   5   4    1.07    0.15
   3   5   4    1.02    0.15
   4  -5   4   24.63    1.47
  -4  -5  -4   26.03    1.68
  -4   5  -4   26.15    1.73
   4   5   4   24.68    1.70
   4   5   4   25.75    1.49
  -5  -5  -4    1.45    0.22
   5  -5   4    1.23    0.19
   5   5   4    1.21    0.20
  -5   5  -4    0.96    0.21
   5   5   4    1.14    0.21
  -6  -5  -4    1.56    0.25
   6  -5   4    1.38    0.21
   6   5   4    1.19    0.21
   6   5   4    1.16    0.22
  -6   5  -4    1.31    0.26
  -7  -5  -4    3.12    0.33
   7  -5   4    2.57    0.33
   7   5   4    2.32    0.33
   8  -5   4    0.11    0.15
  -8  -5  -4    0.45    0.15
   8   5   4    0.12    0.13
  -9  -5  -4    0.48    0.18
   9  -5   4    0.55    0.26
   9   5   4    0.12    0.17
  -9  -6   4    0.20    0.17
  -9  -6   4    0.22    0.20
   9   6  -4    0.22    0.23
  -8  -6   4    0.64    0.20
  -8  -6   4    0.90    0.25
   8   6  -4    0.47    0.20
  -7  -6   4    0.59    0.17
  -7  -6   4    0.60    0.18
   7  -6  -4    0.38    0.21
   7   6  -4    0.40    0.15
   7   6  -4    0.33    0.16
  -6  -6   4    2.66    0.34
  -6  -6   4    3.37    0.41
   6   6  -4    3.59    0.37
   6   6  -4    3.67    0.33
  -5  -6   4   36.08    1.98
   5  -6  -4   34.42    2.20
  -5  -6   4   34.87    2.22
   5   6  -4   32.26    2.26
   5   6  -4   33.36    1.96
  -5   6   4   32.13    2.22
   4  -6  -4    4.48    0.40
  -4  -6   4    5.02    0.38
  -4  -6   4    4.85    0.39
   4   6  -4    4.62    0.29
   4   6  -4    5.24    0.43
  -4   6   4    4.72    0.37
   4   6  -4    4.60    0.36
  -3  -6   4    0.05    0.08
   3  -6  -4    0.02    0.08
   3   6  -4    0.05    0.04
  -3   6   4    0.08    0.05
   3   6  -4    0.11    0.07
   3   6  -4    0.05    0.06
   2  -6  -4    3.30    0.21
   2  -6  -4    4.08    0.31
   2  -6  -4    3.54    0.21
  -2  -6   4    3.63    0.31
   2  -6  -4    3.58    0.30
  -2  -6   4    3.50    0.28
   2   6  -4    3.36    0.27
  -2   6   4    3.87    0.27
   2   6  -4    3.67    0.25
   2   6  -4    3.64    0.32
  -1  -6   4    0.30    0.08
  -1  -6   4    0.11    0.06
   1  -6  -4    0.08    0.09
   1  -6  -4    0.05    0.03
  -1  -6   4    0.13    0.08
   1   6  -4    0.06    0.04
  -1   6   4    0.05    0.03
   1   6  -4    0.08    0.05
   1   6  -4    0.13    0.09
   0  -6   4    3.62    0.25
   0  -6  -4    3.17    0.27
   0  -6  -4    2.64    0.28
   0  -6  -4    3.36    0.24
   0  -6  -4    3.33    0.22
   0  -6   4    2.76    0.25
   0  -6   4    3.14    0.23
   0   6  -4    2.98    0.22
   0   6   4    3.29    0.24
   0   6  -4    3.19    0.29
   0   6  -4    3.06    0.25
   1  -6   4    1.76    0.16
  -1  -6  -4    1.83    0.16
  -1  -6  -4    1.98    0.23
   1  -6   4    1.88    0.19
  -1   6  -4    1.93    0.24
   1   6   4    1.74    0.17
   2  -6   4    9.79    0.59
  -2  -6  -4   10.45    0.72
   2  -6   4   10.29    0.62
  -2  -6  -4   11.68    0.61
  -2   6  -4    9.46    0.74
   2   6   4   10.47    0.62
   2   6   4    8.95    0.70
  -3  -6  -4    1.66    0.23
   3  -6   4    1.79    0.20
   3   6   4    2.18    0.22
  -3   6  -4    2.11    0.26
   3   6   4    1.76    0.22
  -4  -6  -4    4.08    0.36
   4  -6   4    3.64    0.30
   4   6   4    3.75    0.31
   4   6   4    3.88    0.35
  -4   6  -4    3.65    0.38
  -5  -6  -4   -0.03    0.09
   5  -6   4    0.09    0.08
   5   6   4   -0.06    0.06
   5   6   4    0.15    0.11
  -5   6  -4   -0.04    0.08
  -6  -6  -4    0.18    0.13
   6  -6   4    0.13    0.10
   6   6   4    0.05    0.10
  -6   6  -4    0.11    0.12
   6   6   4    0.06    0.10
  -7  -6  -4    1.17    0.23
   7  -6   4    1.29    0.23
   7   6   4    0.79    0.20
   8  -6   4    0.68    0.22
  -8  -6  -4    0.91    0.21
   8   6   4    0.38    0.19
  -9  -7   4    1.23    0.28
  -9  -7   4    1.41    0.32
   9   7  -4    1.19    0.32
  -8  -7   4    0.07    0.13
  -8  -7   4    0.02    0.14
   8   7  -4    0.36    0.19
  -7  -7   4    0.17    0.15
  -7  -7   4    0.26    0.13
   7   7  -4    0.08    0.12
  -6  -7   4    3.83    0.40
  -6  -7   4    4.21    0.38
   6  -7  -4    3.86    0.42
   6   7  -4    3.87    0.36
   6   7  -4    3.59    0.41
   5  -7  -4    0.20    0.14
  -5  -7   4    0.20    0.11
   5   7  -4    0.23    0.13
   5   7  -4    0.32    0.12
   4  -7  -4    2.47    0.28
  -4  -7   4    2.30    0.24
  -4  -7   4    2.30    0.26
   4   7  -4    2.66    0.27
   4   7  -4    1.92    0.27
   4   7  -4    2.06    0.16
  -4   7   4    1.70    0.20
  -3  -7   4    0.02    0.07
  -3  -7   4   -0.05    0.06
   3  -7  -4    0.01    0.08
   3   7  -4   -0.07    0.04
  -3   7   4    0.01    0.04
   3   7  -4    0.08    0.07
   3   7  -4    0.23    0.07
  -2  -7   4    5.86    0.46
   2  -7  -4    5.57    0.35
   2  -7  -4    6.16    0.45
  -2  -7   4    5.88    0.38
  -2  -7   4    5.82    0.41
   2  -7  -4    6.36    0.46
   2  -7  -4    5.62    0.34
   2   7  -4    6.46    0.49
   2   7  -4    5.73    0.37
   2   7  -4    5.63    0.40
  -2   7   4    6.12    0.42
  -1  -7   4   16.01    1.00
   1  -7  -4   13.47    0.99
  -1  -7   4   15.57    0.87
   1  -7  -4   13.88    0.84
   1  -7  -4   15.76    1.01
  -1  -7   4   15.77    0.90
   1   7  -4   16.29    1.06
  -1   7   4   14.77    0.98
   1   7  -4   13.93    0.96
   1   7  -4   15.67    0.86
   0  -7  -4    0.03    0.04
   0  -7   4   -0.02    0.07
   0  -7  -4    0.04    0.07
   0  -7   4    0.00    0.04
   0  -7   4   -0.03    0.05
   0  -7  -4   -0.04    0.04
   0   7  -4    0.04    0.05
   0   7  -4    0.08    0.07
   0   7   4   -0.01    0.03
   0   7  -4    0.05    0.04
   1  -7   4    0.10    0.06
  -1  -7  -4    0.17    0.11
  -1  -7  -4    0.09    0.06
   1  -7   4    0.10    0.05
   1   7   4    0.10    0.05
   1   7   4    0.14    0.06
  -1   7  -4    0.13    0.07
   2  -7   4    0.38    0.09
  -2  -7  -4    0.28    0.08
  -2  -7  -4    0.22    0.11
   2  -7   4    0.35    0.07
   2   7   4    0.42    0.09
  -2   7  -4    0.28    0.12
   2   7   4    0.21    0.08
   3  -7   4   11.82    0.68
  -3  -7  -4    9.72    0.78
   3  -7   4   10.74    0.62
   3   7   4   10.69    0.77
  -3   7  -4   10.59    0.81
   3   7   4   11.32    0.68
   4  -7   4    0.02    0.07
  -4  -7  -4   -0.07    0.09
   4   7   4   -0.03    0.06
   4   7   4   -0.09    0.05
  -4   7  -4    0.03    0.08
  -5  -7  -4    5.60    0.49
   5  -7   4    5.48    0.41
   5   7   4    5.44    0.42
   5   7   4    5.46    0.49
  -5   7  -4    5.09    0.51
   6  -7   4    0.39    0.14
  -6  -7  -4    0.04    0.13
   6   7   4    0.24    0.13
  -6   7  -4    0.21    0.14
   6   7   4    0.24    0.12
  -7  -7  -4    6.10    0.54
   7  -7   4    4.81    0.46
   7   7   4    6.67    0.52
  -8  -7  -4    1.68    0.30
   8   7   4    1.74    0.30
  -8  -8   4    0.54    0.22
  -8  -8   4    0.36    0.19
   8   8  -4    0.53    0.21
  -7  -8   4    2.06    0.27
  -7  -8   4    1.43    0.30
   7   8  -4    1.50    0.27
  -6  -8   4    0.53    0.16
  -6  -8   4    0.76    0.20
   6   8  -4    0.61    0.17
   6   8  -4    0.25    0.14
   5  -8  -4   40.23    2.73
  -5  -8   4   45.62    2.47
  -5  -8   4   42.46    2.78
   5   8  -4   44.66    2.45
   5   8  -4   39.63    2.82
   5   8  -4   43.01    2.28
   4  -8  -4    1.31    0.21
  -4  -8   4    1.30    0.20
  -4  -8   4    1.35    0.22
   4   8  -4    1.22    0.13
   4   8  -4    1.18    0.19
   4   8  -4    1.23    0.22
   3  -8  -4    0.67    0.12
  -3  -8   4    0.41    0.13
  -3  -8   4    0.33    0.11
   3   8  -4    0.38    0.13
   3   8  -4    0.41    0.09
  -3   8   4    0.34    0.09
   3   8  -4    0.23    0.09
   2  -8  -4    0.14    0.04
   2  -8  -4    0.25    0.10
  -2  -8   4    0.26    0.08
  -2  -8   4    0.10    0.09
  -2  -8   4    0.35    0.09
   2   8  -4    0.00    0.07
   2   8  -4    0.17    0.07
  -2   8   4    0.17    0.07
   2   8  -4    0.07    0.06
  -1  -8   4    0.06    0.09
  -1  -8   4   -0.03    0.04
  -1  -8   4    0.07    0.07
   1  -8  -4   -0.02    0.03
   1   8  -4    0.05    0.05
  -1   8   4   -0.01    0.03
   1   8  -4   -0.01    0.08
   1   8  -4    0.14    0.06
   0  -8  -4    0.15    0.05
   0  -8   4    0.13    0.09
   0  -8   4    0.16    0.07
   0  -8  -4    0.15    0.06
   0  -8   4    0.12    0.06
   0   8  -4    0.10    0.06
   0   8   4    0.09    0.05
   0   8  -4    0.10    0.06
   0   8  -4    0.10    0.08
   1  -8   4   -0.04    0.05
  -1  -8  -4   -0.04    0.04
   1  -8   4   -0.01    0.05
  -1   8  -4   -0.04    0.06
   1   8   4    0.08    0.05
   1   8   4    0.02    0.04
  -1   8  -4   -0.01    0.05
  -1   8  -4    0.01    0.05
   2  -8   4   12.27    0.71
  -2  -8  -4   11.15    0.72
  -2  -8  -4   12.69    0.86
  -2   8  -4   11.77    0.89
   2   8   4   12.52    0.73
   2   8   4   12.46    0.85
   3  -8   4    0.19    0.05
  -3  -8  -4    0.40    0.12
   3  -8   4   -0.01    0.04
  -3   8  -4    0.13    0.11
   3   8   4    0.10    0.07
   3   8   4    0.18    0.08
  -4  -8  -4    3.38    0.33
   4   8   4    3.20    0.28
  -4   8  -4    2.33    0.34
   4   8   4    2.99    0.31
  -5  -8  -4    0.05    0.13
   5  -8   4    0.35    0.11
   5   8   4    0.39    0.13
  -5   8  -4    0.41    0.16
   5   8   4    0.45    0.15
  -6  -8  -4    1.12    0.24
   6  -8   4    1.13    0.20
   6   8   4    1.58    0.27
   6   8   4    1.04    0.21
  -6   8  -4    0.91    0.24
  -7  -8  -4    3.00    0.40
   7   8   4    2.80    0.37
  -8  -8  -4    0.19    0.17
   8   8   4   -0.01    0.14
  -8  -9   4    6.08    0.59
  -8  -9   4    5.75    0.62
   8   9  -4    6.85    0.57
  -7  -9   4    0.84    0.23
  -7  -9   4    0.80    0.21
   7   9  -4    1.08    0.24
  -6  -9   4   19.30    1.33
  -6  -9   4   17.94    1.17
   6   9  -4   17.55    1.34
   6   9  -4   18.83    1.18
   5  -9  -4    2.65    0.34
  -5  -9   4    2.95    0.37
  -5  -9   4    2.89    0.33
   5   9  -4    2.57    0.36
   5   9  -4    2.90    0.21
   5   9  -4    3.18    0.34
  -4  -9   4    5.44    0.41
  -4  -9   4    4.53    0.38
   4  -9  -4    4.80    0.41
   4   9  -4    3.76    0.41
   4   9  -4    4.42    0.37
   4   9  -4    4.73    0.32
   3  -9  -4    0.85    0.16
  -3  -9   4    0.62    0.14
  -3  -9   4    0.86    0.17
   3   9  -4    0.61    0.11
   3   9  -4    0.51    0.12
   3   9  -4    0.51    0.15
  -2  -9   4    1.58    0.18
   2  -9  -4    1.59    0.13
  -2  -9   4    1.57    0.20
   2  -9  -4    1.87    0.23
  -2  -9   4    1.60    0.23
  -2   9   4    1.71    0.18
   2   9  -4    1.63    0.20
   2   9  -4    1.91    0.27
   2   9  -4    1.90    0.19
  -1  -9   4    3.78    0.35
   1  -9  -4    4.01    0.28
  -1  -9   4    4.25    0.31
   1  -9  -4    4.19    0.35
  -1  -9   4    3.94    0.30
   1  -9  -4    3.95    0.27
  -1   9   4    4.25    0.32
   1   9  -4    4.32    0.29
   1   9  -4    3.74    0.33
   1   9  -4    3.56    0.37
   0  -9  -4   -0.01    0.05
   0  -9   4    0.04    0.05
   0  -9   4    0.08    0.06
   0  -9   4   -0.04    0.09
   0  -9  -4   -0.04    0.04
   0   9  -4   -0.04    0.07
   0   9  -4    0.04    0.05
   0   9  -4   -0.02    0.05
   0   9   4    0.06    0.05
  -1  -9  -4    0.12    0.11
  -1  -9  -4   -0.01    0.05
   1  -9   4   -0.03    0.04
   1  -9   4    0.03    0.05
  -1   9  -4    0.03    0.05
   1   9   4    0.06    0.06
  -1   9  -4    0.06    0.07
   2  -9   4    3.30    0.27
   2  -9   4    3.32    0.25
  -2  -9  -4    3.46    0.27
  -2   9  -4    3.19    0.34
   2   9   4    3.76    0.26
   2   9   4    3.30    0.31
   3  -9   4    5.55    0.37
  -3  -9  -4    4.15    0.44
   3  -9   4    5.34    0.32
  -3   9  -4    5.36    0.47
   3   9   4    5.31    0.37
   3   9   4    4.27    0.41
  -4  -9  -4    0.12    0.16
   4  -9   4    0.17    0.09
   4   9   4    0.03    0.08
  -4   9  -4    0.20    0.13
   4   9   4    0.21    0.11
  -5  -9  -4    3.09    0.37
   5   9   4    2.43    0.30
   5   9   4    2.15    0.32
  -5   9  -4    2.58    0.36
  -6  -9  -4    2.93    0.39
  -6   9  -4    2.84    0.44
   6   9   4    3.07    0.36
   6   9   4    2.88    0.39
  -7  -9  -4    1.74    0.32
   7   9   4    1.99    0.30
  -8  -9  -4    3.01    0.42
   8   9   4    3.23    0.43
  -8 -10   4    1.07    0.28
  -8 -10   4    0.84    0.25
   8  10  -4    0.84    0.24
  -7 -10   4    0.12    0.16
  -7 -10   4   -0.09    0.12
   7  10  -4    0.11    0.14
  -6 -10   4    0.13    0.13
  -6 -10   4    0.31    0.14
   6  10  -4    0.08    0.12
  -5 -10   4    0.67    0.18
  -5 -10   4    0.76    0.18
   5  10  -4    0.55    0.17
   5  10  -4    1.02    0.20
   5  10  -4    0.69    0.11
   4 -10  -4    0.05    0.13
  -4 -10   4    0.16    0.10
  -4 -10   4    0.11    0.12
   4  10  -4   -0.02    0.09
   4  10  -4   -0.02    0.05
   4  10  -4    0.06    0.08
  -3 -10   4    0.90    0.19
  -3 -10   4    0.64    0.14
   3 -10  -4    0.92    0.18
   3  10  -4    0.75    0.15
   3  10  -4    0.90    0.21
   3  10  -4    0.86    0.13
  -2 -10   4    7.90    0.59
   2 -10  -4    7.71    0.45
  -2 -10   4    7.64    0.52
  -2 -10   4    7.56    0.50
   2 -10  -4    7.76    0.58
   2  10  -4    7.97    0.63
   2  10  -4    7.16    0.49
  -1 -10   4    0.08    0.06
   1 -10  -4    0.10    0.11
   1 -10  -4    0.00    0.04
  -1 -10   4    0.06    0.07
   1  10  -4    0.03    0.07
   1  10  -4    0.03    0.09
   1  10  -4    0.01    0.06
  -1  10   4    0.13    0.07
   0 -10  -4   20.09    1.07
   0 -10  -4   19.17    1.27
   0 -10  -4   19.40    1.18
   0 -10   4   17.59    1.08
   0  10  -4   17.61    1.07
   0  10  -4   18.51    1.32
   0  10  -4   19.21    1.22
   0  10   4   18.22    1.25
   1 -10   4    1.61    0.19
   1 -10   4    1.23    0.16
  -1 -10  -4    1.61    0.18
  -1 -10  -4    1.62    0.25
   1  10   4    1.97    0.19
  -1  10  -4    1.40    0.23
  -1  10  -4    1.61    0.21
  -2 -10  -4    0.04    0.13
   2 -10   4    0.16    0.07
  -2 -10  -4    0.03    0.06
   2 -10   4    0.24    0.07
  -2  10  -4    0.04    0.09
   2  10   4    0.07    0.06
   2  10   4    0.16    0.09
   3 -10   4    2.97    0.22
  -3  10  -4    2.70    0.36
   3  10   4    3.21    0.27
   3  10   4    3.66    0.32
  -4 -10  -4    7.84    0.62
   4  10   4    6.83    0.59
  -4  10  -4    7.66    0.65
   4  10   4    7.34    0.52
  -5 -10  -4    3.03    0.39
   5  10   4    2.71    0.35
   5  10   4    2.91    0.33
  -5  10  -4    2.95    0.40
  -6 -10  -4    0.18    0.15
   6  10   4    0.02    0.11
  -7 -10  -4    2.96    0.42
   7  10   4    3.38    0.41
  -8 -10  -4    1.70    0.34
   8  10   4    2.44    0.37
  -8 -11   4    1.03    0.29
  -8 -11   4    1.33    0.32
   8  11  -4    1.29    0.29
  -7 -11   4    1.39    0.30
  -7 -11   4    2.25    0.37
   7  11  -4    2.10    0.34
  -6 -11   4    1.22    0.27
  -6 -11   4    1.36    0.27
   6  11  -4    1.32    0.13
   6  11  -4    1.75    0.29
  -5 -11   4    1.66    0.29
  -5 -11   4    1.58    0.26
   5  11  -4    2.20    0.29
   5  11  -4    2.14    0.19
   5  11  -4    1.39    0.27
   4 -11  -4    7.70    0.64
  -4 -11   4    7.86    0.58
  -4 -11   4    8.00    0.65
   4  11  -4    8.31    0.58
   4  11  -4    7.95    0.51
   4  11  -4    8.21    0.68
  -3 -11   4    3.08    0.28
   3  11  -4    2.97    0.39
   3  11  -4    2.71    0.26
   3  11  -4    2.85    0.25
   2 -11  -4    0.01    0.04
  -2 -11   4    0.11    0.13
   2 -11  -4   -0.20    0.10
  -2 -11   4   -0.03    0.06
  -2 -11   4   -0.08    0.06
   2  11  -4    0.00    0.06
   2  11  -4   -0.03    0.08
   1 -11  -4   24.76    1.57
   1 -11  -4   23.86    1.32
  -1 -11   4   22.74    1.38
   1 -11  -4   21.71    1.45
  -1 -11   4   24.08    1.35
   1  11  -4   25.12    1.64
   1  11  -4   23.01    1.51
   1  11  -4   23.92    1.34
   0 -11   4    5.10    0.38
   0 -11   4    5.94    0.39
   0 -11  -4    5.13    0.39
   0 -11  -4    6.10    0.47
   0 -11  -4    5.56    0.37
   0  11   4    4.95    0.42
   0  11  -4    5.03    0.42
   0  11  -4    5.66    0.39
   0  11  -4    5.24    0.49
  -1 -11  -4   17.51    0.98
   1 -11   4   16.59    0.97
  -1 -11  -4   16.79    1.15
   1 -11   4   17.50    0.99
  -1  11  -4   15.32    1.19
  -1  11  -4   15.38    1.11
   1  11   4   16.76    1.13
   2 -11   4    1.63    0.18
  -2 -11  -4    1.62    0.20
  -2  11  -4    1.49    0.26
   2  11   4    1.68    0.23
  -3 -11  -4    0.33    0.16
   3 -11   4    0.29    0.07
  -3  11  -4    0.23    0.13
   3  11   4    0.33    0.10
   3  11   4    0.28    0.12
  -4 -11  -4    3.20    0.40
   4  11   4    2.83    0.30
  -4  11  -4    3.08    0.40
   4  11   4    2.44    0.33
  -5 -11  -4    0.22    0.14
   5  11   4    0.06    0.09
  -5  11  -4   -0.04    0.12
   5  11   4    0.20    0.13
  -6 -11  -4    3.17    0.43
   6  11   4    3.83    0.41
  -7 -11  -4    0.61    0.22
   7  11   4    0.20    0.17
   7  11   4    0.48    0.10
  -7 -12   4    1.70    0.33
  -7 -12   4    1.57    0.32
   7  12  -4    2.49    0.38
  -6 -12   4    0.06    0.14
  -6 -12   4    0.08    0.16
   6  12  -4    0.13    0.14
   6  12  -4    0.11    0.08
  -5 -12   4    3.77    0.41
  -5 -12   4    3.45    0.43
   5  12  -4    3.44    0.38
   5  12  -4    3.04    0.27
  -4 -12   4    0.45    0.16
  -4 -12   4    0.24    0.12
   4  12  -4    0.31    0.12
   4  12  -4    0.28    0.14
   4  12  -4    0.24    0.10
  -3 -12   4    3.99    0.39
  -3 -12   4    3.26    0.31
   3 -12  -4    3.40    0.38
   3  12  -4    3.25    0.29
   3  12  -4    3.25    0.42
   3  12  -4    3.19    0.30
   2 -12  -4   15.84    1.05
  -2 -12   4   15.33    0.93
   2 -12  -4   14.61    0.85
  -2 -12   4   14.97    0.90
   2  12  -4   13.12    1.09
   2  12  -4   15.00    0.89
   1 -12  -4    3.02    0.31
   1 -12  -4    2.61    0.23
   1 -12  -4    2.64    0.22
  -1 -12   4    1.91    0.30
  -1 -12   4    2.64    0.25
   1  12  -4    3.18    0.26
   1  12  -4    2.69    0.28
   1  12  -4    2.03    0.33
   0 -12   4    2.75    0.25
   0 -12   4    2.67    0.26
   0 -12  -4    3.14    0.25
   0 -12  -4    3.01    0.26
   0  12  -4    2.76    0.26
   0  12  -4    2.98    0.30
   0  12  -4    2.71    0.37
   1 -12   4    3.70    0.29
  -1 -12  -4    4.21    0.43
  -1 -12  -4    3.53    0.30
   1  12   4    3.30    0.33
  -1  12  -4    3.69    0.39
  -2 -12  -4    1.95    0.24
  -2 -12  -4    3.03    0.27
   2 -12   4    1.92    0.21
  -2  12  -4    2.14    0.32
   2  12   4    2.20    0.28
  -3 -12  -4    2.48    0.35
   3 -12   4    2.53    0.20
   3  12   4    2.98    0.31
  -3  12  -4    1.92    0.32
  -4 -12  -4    0.11    0.15
  -4  12  -4   -0.01    0.11
   4  12   4   -0.02    0.08
  -5 -12  -4    1.06    0.25
   5  12   4    1.56    0.27
   5  12   4    1.94    0.26
  -6 -12  -4    0.09    0.14
   6  12   4   -0.08    0.12
  -7 -12  -4    0.19    0.17
   7  12   4    0.17    0.16
   7  12   4    0.20    0.11
  -7 -13   4   -0.03    0.20
  -7 -13   4    0.23    0.16
   7  13  -4    0.02    0.15
  -6 -13   4    0.55    0.19
  -6 -13   4    0.64    0.22
   6  13  -4    0.30    0.11
   6  13  -4    0.43    0.19
  -5 -13   4    0.74    0.21
  -5 -13   4    1.25    0.26
   5  13  -4    1.00    0.16
   5  13  -4    1.53    0.26
  -4 -13   4    0.27    0.13
  -4 -13   4   -0.03    0.09
   4  13  -4    0.03    0.09
   4  13  -4    0.20    0.12
  -3 -13   4    2.26    0.32
  -3 -13   4    2.37    0.28
   3  13  -4    1.76    0.32
   3  13  -4    2.36    0.28
   3  13  -4    2.07    0.24
  -2 -13   4    4.35    0.41
   2 -13  -4    5.91    0.37
  -2 -13   4    5.86    0.43
   2 -13  -4    7.01    0.52
  -2 -13   4    5.29    0.50
   2  13  -4    6.38    0.43
   2  13  -4    5.28    0.53
   1 -13  -4   46.24    2.89
   1 -13  -4   47.67    2.61
  -1 -13   4   48.20    2.64
   1 -13  -4   50.09    3.08
   1  13  -4   45.48    2.96
   1  13  -4   48.91    2.64
   1  13  -4   47.70    3.18
   0 -13   4    1.33    0.19
   0 -13  -4    1.47    0.19
   0 -13  -4    1.43    0.18
   0  13  -4    1.06    0.24
   0  13  -4    1.45    0.22
   1 -13   4    6.20    0.42
  -1 -13  -4    6.13    0.54
  -1 -13  -4    5.64    0.42
  -1  13  -4    5.45    0.54
  -2 -13  -4    4.59    0.49
   2 -13   4    5.26    0.36
  -2 -13  -4    5.71    0.39
  -2  13  -4    4.61    0.48
   2  13   4    4.08    0.42
  -3 -13  -4   -0.20    0.13
   3 -13   4   -0.02    0.06
   3  13   4   -0.02    0.09
  -3  13  -4   -0.01    0.10
  -4 -13  -4    0.06    0.15
   4  13   4   -0.06    0.09
  -4  13  -4    0.03    0.13
  -5 -13  -4   -0.06    0.14
  -6 -13  -4    0.20    0.19
   6  13   4    0.53    0.20
  -6 -14   4    1.82    0.36
  -6 -14   4    2.93    0.44
   6  14  -4    2.91    0.27
   6  14  -4    3.45    0.42
  -5 -14   4    0.60    0.20
  -5 -14   4    0.52    0.19
   5  14  -4    0.53    0.17
   5  14  -4    0.59    0.15
  -4 -14   4    1.40    0.26
  -4 -14   4    1.21    0.23
   4  14  -4    1.35    0.23
   4  14  -4    1.56    0.21
  -3 -14   4    1.05    0.20
  -3 -14   4    1.25    0.24
   3  14  -4    1.25    0.29
   3  14  -4    1.86    0.22
   2 -14  -4    0.32    0.16
  -2 -14   4    0.15    0.11
   2 -14  -4   -0.04    0.05
   2  14  -4    0.36    0.17
   2  14  -4    0.04    0.09
   1 -14  -4    3.49    0.29
  -1 -14   4    4.36    0.34
   1 -14  -4    3.76    0.30
   1  14  -4    4.09    0.43
   1  14  -4    4.02    0.37
   1  14  -4    3.71    0.33
   0 -14   4    0.44    0.12
   0 -14  -4    0.30    0.09
   0 -14  -4    0.22    0.16
   0 -14  -4    0.47    0.12
   0  14  -4    0.43    0.15
   0  14  -4    0.66    0.19
  -1 -14  -4    3.36    0.41
   1 -14   4    3.19    0.28
  -1 -14  -4    2.95    0.31
  -1  14  -4    2.41    0.40
  -2 -14  -4    3.72    0.44
   2 -14   4    3.22    0.27
  -2 -14  -4    3.20    0.30
  -2  14  -4    2.44    0.37
  -3 -14  -4   -0.20    0.14
   3 -14   4   -0.03    0.06
  -3  14  -4    0.05    0.13
   3  14   4   -0.01    0.09
  -4 -14  -4    0.04    0.20
   4  14   4    0.14    0.13
  -5 -14  -4    0.93    0.27
  -6 -14  -4    0.13    0.21
  -6 -15   4    0.17    0.16
  -6 -15   4   -0.17    0.18
   6  15  -4    0.12    0.17
   6  15  -4   -0.05    0.12
  -5 -15   4   -0.03    0.15
  -5 -15   4   -0.06    0.13
   5  15  -4   -0.12    0.08
   5  15  -4    0.03    0.11
  -4 -15   4    3.16    0.41
  -4 -15   4    2.61    0.35
   4  15  -4    3.55    0.32
   4  15  -4    2.93    0.36
  -3 -15   4    0.94    0.20
   3  15  -4    1.06    0.19
   2 -15  -4    0.55    0.11
  -2 -15   4    0.56    0.14
   2  15  -4    0.48    0.14
   1 -15  -4   -0.05    0.06
   1 -15  -4   -0.01    0.06
  -1 -15   4    0.01    0.09
   1 -15  -4    0.10    0.12
   1  15  -4    0.29    0.12
   1  15  -4   -0.13    0.11
   0 -15  -4   -0.01    0.09
   0 -15  -4    0.14    0.08
   0 -15  -4    0.08    0.08
   0 -15   4    0.09    0.10
   0  15  -4    0.24    0.13
   0  15  -4    0.10    0.13
  -1 -15  -4    0.01    0.14
  -1 -15  -4    0.01    0.09
   1 -15   4    0.05    0.08
  -1  15  -4   -0.02    0.10
  -2 -15  -4    2.32    0.26
  -2 -15  -4    2.05    0.36
   2 -15   4    1.66    0.22
   3 -15   4   -0.04    0.07
  -3 -15  -4   -0.07    0.19
  -4 -15  -4    0.67    0.24
  -5 -15  -4    0.18    0.20
  -5 -16   4    0.50    0.19
   5  16  -4    0.47    0.14
  -4 -16   4    0.67    0.19
   4  16  -4    0.85    0.18
   3  16  -4    2.65    0.31
   2 -16  -4   -0.02    0.08
  -2 -16   4   -0.09    0.08
   2  16  -4    0.01    0.10
   1 -16  -4    0.40    0.10
   1 -16  -4    0.66    0.13
  -1 -16   4    0.52    0.15
   0 -16  -4    0.51    0.13
   0 -16  -4    0.76    0.16
   0 -16  -4    0.81    0.20
   0 -16   4    0.44    0.14
   0  16  -4    0.69    0.18
  -1 -16  -4    3.47    0.42
   1 -16   4    2.83    0.31
  -1 -16  -4    3.06    0.32
  -2 -16  -4    3.83    0.49
   2 -16   4    3.41    0.31
  -2 -16  -4    3.57    0.38
   3 -16   4    4.58    0.34
  -3 -16  -4    4.28    0.53
  -4 -16  -4   -0.03    0.23
  -5 -16  -4    0.05    0.23
   4  17  -4    0.32    0.14
   3  17  -4    0.95    0.20
   2 -17  -4    0.58    0.13
  -2 -17   4    0.58    0.16
   2  17  -4    0.75    0.17
   1 -17  -4    3.30    0.29
  -1 -17   4    3.23    0.35
   1 -17  -4    3.05    0.26
   0 -17  -4    0.03    0.10
   0 -17   4    0.08    0.11
   0 -17  -4    0.05    0.12
   0 -17  -4   -0.05    0.08
   0  17  -4    0.00    0.11
   1 -17   4    1.72    0.24
  -1 -17  -4    1.54    0.31
  -1 -17  -4    1.86    0.24
  -1 -17  -4    1.89    0.25
  -2 -17  -4    0.37    0.23
   2 -17   4    0.44    0.14
  -2 -17  -4    0.30    0.14
   3 -17   4    0.45    0.13
  -3 -17  -4    0.10    0.24
  -4 -17  -4   -0.03    0.24
   3  18  -4    0.42    0.17
   2 -18  -4    3.49    0.30
  -2 -18   4    3.12    0.37
   2  18  -4    3.37    0.36
   1 -18  -4    2.07    0.20
  -1 -18   4    2.23    0.30
   1 -18  -4    1.87    0.25
   0 -18  -4    0.11    0.09
   0 -18   4    0.00    0.10
   0 -18  -4   -0.09    0.09
   1 -18   4    0.90    0.19
  -1 -18  -4    0.75    0.22
  -1 -18  -4    1.13    0.21
  -1 -18  -4    0.92    0.18
   2 -18   4    0.19    0.14
  -2 -18  -4   -0.40    0.18
  -2 -18  -4    0.04    0.14
  -3 -18  -4    2.94    0.47
   3 -18   4    2.88    0.28
   2 -19  -4    0.14    0.12
  -2 -19   4   -0.13    0.12
   2  19  -4    0.20    0.14
  -1 -19   4    0.23    0.15
   1 -19  -4    0.08    0.14
   0 -19   4    0.37    0.15
   0 -19  -4    0.11    0.12
   0 -19  -4    0.30    0.11
   1 -19   4    0.41    0.15
  -1 -19  -4    0.53    0.16
  -1 -19  -4    0.33    0.13
  -2 -19  -4    2.69    0.34
   2 -19   4    2.28    0.29
   9   0  -5    1.07    0.28
  -9   0   5    1.07    0.27
  -9   0   5    0.51    0.19
  -8   0   5    0.01    0.12
  -8   0   5   -0.01    0.10
   8   0  -5   -0.03    0.12
   7   0  -5    0.04    0.10
  -7   0   5    0.04    0.11
  -7   0   5    0.10    0.11
   7   0  -5    0.02    0.10
  -6   0   5   -0.02    0.08
   6   0  -5   -0.02    0.08
   6   0  -5   -0.01    0.08
  -6   0   5   -0.07    0.07
  -5   0   5    2.58    0.23
   5   0  -5    1.54    0.23
   5   0  -5    2.11    0.23
   5   0  -5    2.18    0.24
  -4   0   5    0.11    0.07
   4   0  -5    0.08    0.06
   4   0  -5   -0.04    0.05
   3   0  -5   46.80    3.21
   3   0  -5   48.18    3.24
  -3   0   5   55.42    2.84
   3   0  -5   53.49    2.83
   2   0  -5   -0.09    0.02
  -2   0   5   -0.01    0.03
   2   0  -5   -0.07    0.04
   2   0  -5   -0.05    0.06
  -2   0   5   -0.09    0.05
  -1   0   5   54.94    2.92
  -1   0   5   57.89    3.35
   1   0  -5   53.56    2.83
   1   0  -5   55.35    3.32
   1   0  -5   47.55    3.18
   1   0  -5   48.38    3.35
   0   0  -5   -0.05    0.03
   0   0   5    0.09    0.04
   0   0  -5   -0.06    0.03
   0   0  -5    0.06    0.06
   0   0  -5    0.05    0.04
   0   0   5   -0.02    0.05
   1   0   5   11.23    0.68
  -1   0  -5   11.48    0.75
  -1   0  -5   11.20    0.76
  -3   0  -5    8.50    0.57
   3   0   5    8.07    0.53
  -3   0  -5    7.73    0.61
  -4   0  -5   -0.02    0.05
  -4   0  -5   -0.01    0.08
   4   0   5   -0.05    0.05
  -5   0  -5   13.10    0.87
  -5   0  -5   12.10    0.93
   5   0   5   11.82    0.79
  -6   0  -5   -0.03    0.11
   6   0   5   -0.02    0.10
   7   0   5    3.07    0.38
   8   0   5    0.11    0.17
   9   0   5    4.39    0.56
  -9  -1   5    0.38    0.17
  -9  -1   5    0.51    0.22
   9  -1  -5    0.41    0.21
   9   1  -5    0.49    0.23
  -9   1   5    0.43    0.19
  -9   1   5    0.38    0.17
  -8  -1   5    0.00    0.11
   8  -1  -5   -0.08    0.11
  -8  -1   5    0.09    0.14
  -8   1   5    0.05    0.10
   8   1  -5    0.00    0.13
   8   1  -5   -0.16    0.12
  -8   1   5    0.24    0.16
   7  -1  -5    0.88    0.18
   7  -1  -5    0.94    0.21
  -7  -1   5    0.82    0.18
  -7  -1   5    0.79    0.20
   7  -1  -5    0.82    0.19
  -7   1   5    0.90    0.18
  -7   1   5    0.88    0.21
   7   1  -5    0.92    0.19
   7   1  -5    0.81    0.20
  -6  -1   5    0.03    0.08
  -6  -1   5    0.06    0.11
   6  -1  -5    0.02    0.08
   6  -1  -5    0.18    0.12
   6  -1  -5    0.09    0.09
  -6   1   5    0.14    0.09
   6   1  -5    0.04    0.08
   6   1  -5    0.08    0.08
   5  -1  -5   -0.23    0.07
   5  -1  -5    0.16    0.08
   5  -1  -5    0.05    0.07
  -5  -1   5    0.11    0.08
  -5   1   5    0.05    0.07
   5   1  -5    0.11    0.06
   5   1  -5    0.06    0.07
   5   1  -5    0.18    0.09
  -4  -1   5    0.30    0.09
   4  -1  -5    0.25    0.08
   4  -1  -5    0.23    0.08
   4   1  -5    0.42    0.10
   4   1  -5    0.15    0.08
  -4   1   5    0.52    0.11
   4   1  -5    0.31    0.09
   3  -1  -5    1.50    0.16
   3  -1  -5    1.39    0.16
  -3  -1   5    1.12    0.16
   3   1  -5    1.61    0.18
   3   1  -5    1.27    0.18
   3   1  -5    1.70    0.19
  -3   1   5    1.33    0.16
   2  -1  -5   10.36    0.71
   2  -1  -5   10.05    0.56
   2  -1  -5   10.46    0.68
  -2  -1   5   10.12    0.63
  -2   1   5   10.14    0.68
   2   1  -5   10.40    0.70
   2   1  -5   10.88    0.71
   2   1  -5   10.03    0.57
   1  -1  -5   -0.02    0.03
  -1  -1   5   -0.05    0.05
   1  -1  -5    0.03    0.05
   1  -1  -5    0.06    0.05
   1  -1  -5   -0.01    0.05
  -1  -1   5   -0.02    0.03
  -1   1   5    0.02    0.03
   1   1  -5    0.00    0.04
  -1   1   5    0.11    0.06
   1   1  -5    0.12    0.08
   1   1  -5   -0.01    0.04
   1   1  -5    0.01    0.03
   0  -1  -5   20.84    1.34
   0  -1  -5   20.75    1.20
   0  -1  -5   19.69    1.40
   0  -1   5   21.21    1.24
   0  -1  -5   22.31    1.41
   0   1   5   21.80    1.24
   0   1  -5   22.27    1.35
   0   1  -5   22.14    1.20
   0   1  -5   22.62    1.40
   0   1  -5   22.67    1.43
   0   1   5   24.47    1.41
   1  -1   5   60.10    3.09
  -1  -1  -5   50.31    3.55
   1  -1   5   57.45    3.01
  -1   1  -5   56.20    3.49
   1   1   5   61.37    3.09
  -1   1  -5   50.59    3.56
  -2  -1  -5    5.15    0.35
   2  -1   5    3.41    0.29
  -2  -1  -5    4.21    0.34
  -2   1  -5    3.71    0.30
   2   1   5    4.11    0.30
  -2   1  -5    4.20    0.34
   3  -1   5    0.87    0.14
  -3  -1  -5    0.54    0.12
  -3  -1  -5    0.93    0.14
  -3   1  -5    0.75    0.12
  -3   1  -5    1.10    0.18
   3   1   5    0.96    0.14
  -4  -1  -5    2.28    0.26
   4  -1   5    2.39    0.26
  -4  -1  -5    2.17    0.22
   4   1   5    2.42    0.26
  -4   1  -5    2.39    0.22
  -4   1  -5    2.18    0.28
  -5  -1  -5    0.37    0.14
   5  -1   5    0.25    0.11
  -5  -1  -5    0.32    0.12
  -5   1  -5    0.24    0.12
  -5   1  -5    0.47    0.11
   5   1   5    0.19    0.10
  -6  -1  -5   15.22    1.17
  -6  -1  -5   16.85    1.11
   6  -1   5   15.92    1.02
   6   1   5   17.49    1.03
  -6   1  -5   14.39    1.17
   7  -1   5    0.00    0.11
   7   1   5    0.13    0.12
   8   1   5    2.29    0.34
   9  -1   5    0.59    0.25
   9   1   5    0.55    0.28
   9  -2  -5    0.29    0.20
  -9  -2   5    0.20    0.17
  -9  -2   5    0.22    0.19
  -9   2   5    0.19    0.17
   9   2  -5    0.39    0.21
  -9   2   5    0.15    0.14
  -8  -2   5    0.43    0.17
  -8  -2   5    0.22    0.16
   8  -2  -5    0.13    0.13
   8   2  -5    0.65    0.17
   8   2  -5    0.19    0.15
  -8   2   5    0.24    0.14
  -8   2   5    0.52    0.18
   7  -2  -5    2.96    0.36
  -7  -2   5    3.05    0.39
   7  -2  -5    2.68    0.32
  -7  -2   5    2.75    0.34
  -7   2   5    2.84    0.33
   7   2  -5    2.82    0.35
   7   2  -5    3.11    0.39
  -7   2   5    2.94    0.38
   6  -2  -5    0.71    0.15
   6  -2  -5    0.37    0.12
   6  -2  -5    1.03    0.18
  -6  -2   5    0.65    0.16
  -6  -2   5    0.56    0.17
   6   2  -5    0.50    0.14
   6   2  -5    0.81    0.17
  -6   2   5    0.59    0.14
   5  -2  -5    1.76    0.21
   5  -2  -5    1.84    0.24
  -5  -2   5    1.60    0.23
   5  -2  -5    1.72    0.21
  -5  -2   5    1.60    0.24
   5   2  -5    1.86    0.23
   5   2  -5    1.64    0.22
  -5   2   5    1.70    0.21
  -4  -2   5    7.14    0.50
   4  -2  -5    7.24    0.48
   4  -2  -5    7.53    0.54
  -4   2   5    7.57    0.49
   4   2  -5    7.44    0.55
   4   2  -5    6.57    0.49
   4   2  -5    7.59    0.55
   3  -2  -5   12.78    0.90
  -3  -2   5   13.92    0.82
   3  -2  -5   13.47    0.79
   3  -2  -5   13.63    0.88
  -3   2   5   13.57    0.79
  -3   2   5   13.98    0.88
   3   2  -5   13.51    0.91
   3   2  -5   12.69    0.91
   3   2  -5   12.40    0.80
  -2  -2   5    3.45    0.26
   2  -2  -5    3.38    0.20
   2  -2  -5    3.09    0.24
   2   2  -5    3.17    0.21
  -2   2   5    3.55    0.24
  -2   2   5    3.69    0.25
   2   2  -5    3.27    0.24
   2   2  -5    3.37    0.28
   2   2  -5    3.31    0.28
   1  -2  -5    4.39    0.29
  -1  -2   5    4.25    0.29
   1  -2  -5    4.22    0.25
   1  -2  -5    3.79    0.31
   1   2  -5    3.75    0.30
   1   2  -5    4.11    0.32
   1   2  -5    4.02    0.26
   1   2  -5    3.99    0.29
   0  -2  -5   41.72    2.53
   0  -2  -5   38.34    2.54
   0  -2  -5   39.64    2.43
   0  -2  -5   41.36    2.17
   0  -2  -5   37.82    2.54
   0  -2   5   41.72    2.24
   0   2  -5   43.23    2.44
   0   2  -5   39.73    2.51
   0   2  -5   38.14    2.57
  -1  -2  -5    1.58    0.17
  -1  -2  -5    1.70    0.18
  -1  -2  -5    1.78    0.15
   1  -2   5    2.22    0.18
   1  -2   5    1.64    0.15
  -1   2  -5    1.79    0.17
  -1   2  -5    1.63    0.15
   1   2   5    1.87    0.16
   2  -2   5    8.47    0.56
  -2  -2  -5    8.96    0.64
  -2  -2  -5    9.19    0.63
  -2   2  -5    8.67    0.65
   2   2   5    9.29    0.56
  -2   2  -5    9.24    0.59
  -3  -2  -5   20.21    1.32
   3  -2   5   21.31    1.18
  -3  -2  -5   20.54    1.35
  -3   2  -5   18.77    1.36
  -3   2  -5   19.50    1.28
   3   2   5   20.01    1.17
  -4  -2  -5    0.78    0.15
   4  -2   5    0.77    0.14
  -4  -2  -5    0.63    0.15
   4   2   5    0.69    0.14
  -4   2  -5    0.74    0.12
  -4   2  -5    0.80    0.18
  -5  -2  -5   -0.04    0.09
   5  -2   5    0.04    0.09
  -5  -2  -5    0.19    0.09
   5   2   5    0.00    0.08
  -5   2  -5    0.04    0.10
   6  -2   5    0.29    0.13
  -6  -2  -5    0.17    0.13
  -6  -2  -5    0.35    0.14
   6   2   5    0.44    0.14
  -6   2  -5    0.16    0.14
   7  -2   5    0.02    0.09
  -7  -2  -5    0.16    0.12
   7   2   5    0.04    0.09
   8  -2   5    2.42    0.35
   8   2   5    2.07    0.34
   9  -2   5    0.46    0.26
   9   2   5   -0.19    0.22
  -9  -3   5   -0.05    0.17
  -9  -3   5   -0.12    0.13
  -9   3   5    0.05    0.16
   9   3  -5   -0.17    0.19
  -8  -3   5    3.01    0.38
  -8  -3   5    3.99    0.46
   8  -3  -5    1.97    0.30
  -8   3   5    3.62    0.43
  -8   3   5    2.62    0.33
   8   3  -5    2.19    0.38
   8   3  -5    2.86    0.39
   7  -3  -5   13.73    1.01
   7  -3  -5   12.63    0.88
  -7  -3   5   14.97    0.95
  -7  -3   5   14.16    1.05
  -7   3   5   14.28    0.90
   7   3  -5   14.33    0.93
   7   3  -5   14.53    1.05
  -7   3   5   13.63    1.02
  -6  -3   5   25.84    1.72
  -6  -3   5   24.01    1.52
   6  -3  -5   24.88    1.69
   6  -3  -5   24.39    1.48
   6   3  -5   24.88    1.52
   6   3  -5   26.76    1.73
  -6   3   5   26.36    1.50
   5  -3  -5    0.07    0.06
   5  -3  -5    0.20    0.10
  -5  -3   5    0.00    0.06
  -5  -3   5   -0.04    0.07
   5   3  -5   -0.02    0.07
  -5   3   5    0.01    0.06
  -5   3   5   -0.04    0.05
   5   3  -5    0.02    0.07
  -4  -3   5    3.30    0.27
   4  -3  -5    3.15    0.28
  -4  -3   5    2.88    0.29
  -4   3   5    2.87    0.25
   4   3  -5    3.29    0.29
   4   3  -5    3.17    0.26
   4   3  -5    2.96    0.29
  -4   3   5    2.54    0.24
   3  -3  -5    1.14    0.16
   3  -3  -5    1.09    0.13
  -3  -3   5    1.00    0.15
   3   3  -5    0.89    0.14
  -3   3   5    1.11    0.14
  -3   3   5    0.91    0.10
  -3   3   5    1.00    0.10
   3   3  -5    0.85    0.08
   3   3  -5    0.90    0.15
   3   3  -5    1.01    0.15
   2  -3  -5    0.70    0.06
  -2  -3   5    0.99    0.14
   2  -3  -5    0.86    0.14
   2   3  -5    1.30    0.11
   2   3  -5    0.85    0.13
   2   3  -5    0.78    0.09
   2   3  -5    0.79    0.13
   1  -3  -5    6.58    0.48
   1  -3  -5    6.67    0.44
   1  -3  -5    6.84    0.39
  -1  -3   5    6.85    0.44
   1   3  -5    7.40    0.49
   1   3  -5    6.56    0.40
   1   3  -5    6.81    0.47
   1   3  -5    6.09    0.45
   0  -3   5    1.03    0.14
   0  -3   5    1.08    0.12
   0  -3  -5    1.05    0.12
   0  -3  -5    1.15    0.12
   0  -3  -5    1.29    0.13
   0  -3  -5    1.22    0.13
   0  -3  -5    1.10    0.14
   0   3  -5    1.05    0.12
   0   3  -5    1.11    0.13
   0   3  -5    0.95    0.11
   0   3  -5    1.07    0.14
  -1  -3  -5    3.18    0.24
  -1  -3  -5    2.50    0.20
   1  -3   5    2.65    0.20
  -1  -3  -5    2.41    0.23
   1  -3   5    2.45    0.21
  -1  -3  -5    2.77    0.21
   1   3   5    2.59    0.21
  -1   3  -5    2.94    0.26
   2  -3   5    8.41    0.49
   2  -3   5    8.42    0.52
  -2  -3  -5    7.38    0.58
  -2   3  -5    8.56    0.61
   2   3   5    7.77    0.57
   2   3   5    8.50    0.52
   3  -3   5    0.50    0.11
  -3  -3  -5    0.34    0.10
  -3   3  -5    0.47    0.12
   3   3   5    0.40    0.10
   3   3   5    0.44    0.10
  -3   3  -5    0.31    0.07
  -4  -3  -5    0.22    0.09
   4  -3   5    0.20    0.09
   4   3   5    0.33    0.10
   4   3   5    0.17    0.09
  -4   3  -5    0.30    0.11
  -5  -3  -5    5.34    0.43
   5  -3   5    5.00    0.40
   5   3   5    4.64    0.39
   5   3   5    4.77    0.44
  -5   3  -5    5.17    0.47
  -6  -3  -5   21.83    1.53
  -6  -3  -5   22.48    1.47
   6  -3   5   21.51    1.31
   6   3   5   20.48    1.50
  -6   3  -5   21.72    1.54
   6   3   5   20.48    1.32
   7  -3   5   -0.04    0.10
  -7  -3  -5    0.36    0.14
   7   3   5    0.25    0.15
   8  -3   5    3.25    0.41
   8   3   5    3.10    0.42
   9  -3   5    0.17    0.24
   9   3   5    0.16    0.21
  -9  -4   5   -0.12    0.14
  -9  -4   5   -0.01    0.14
   9   4  -5   -0.19    0.19
  -8  -4   5    0.00    0.13
  -8  -4   5   -0.11    0.12
   8  -4  -5    0.15    0.14
   8   4  -5    0.21    0.15
  -8   4   5    0.15    0.13
   7  -4  -5    2.55    0.33
  -7  -4   5    1.76    0.29
  -7  -4   5    2.22    0.34
   7   4  -5    1.65    0.28
   7   4  -5    2.05    0.29
  -6  -4   5    0.08    0.11
  -6  -4   5    0.00    0.10
   6  -4  -5    0.02    0.05
   6   4  -5    0.27    0.12
  -6   4   5    0.07    0.09
   6   4  -5    0.01    0.09
   5  -4  -5    0.41    0.14
  -5  -4   5    0.56    0.15
  -5  -4   5    0.25    0.09
   5  -4  -5    0.45    0.11
  -5   4   5    0.43    0.11
  -5   4   5    0.48    0.11
   5   4  -5    0.42    0.13
   5   4  -5    0.63    0.15
   4  -4  -5    0.80    0.12
   4  -4  -5    0.97    0.16
  -4  -4   5    1.02    0.16
   4   4  -5    1.16    0.18
  -4   4   5    0.91    0.13
   4   4  -5    0.80    0.15
  -4   4   5    0.82    0.12
   4   4  -5    0.65    0.14
   3  -4  -5   16.34    1.08
   3  -4  -5   16.35    0.93
  -3  -4   5   15.49    0.97
  -3  -4   5   15.89    1.09
   3   4  -5   15.20    0.88
   3   4  -5   17.12    1.11
   3   4  -5   14.85    0.96
  -3   4   5   17.14    0.93
   3   4  -5   15.78    1.08
  -3   4   5   15.74    1.04
  -3   4   5   16.77    1.04
   2  -4  -5    1.43    0.10
  -2  -4   5    1.52    0.18
   2  -4  -5    1.34    0.18
   2   4  -5    1.47    0.16
   2   4  -5    1.53    0.16
   2   4  -5    1.70    0.20
   2   4  -5    1.41    0.12
   1  -4  -5   13.94    0.80
  -1  -4   5   14.48    0.86
   1  -4  -5   13.96    0.96
   1  -4  -5   14.10    0.89
   1   4  -5   15.18    0.91
   1   4  -5   14.14    0.81
   1   4  -5   14.99    0.99
   1   4  -5   14.08    0.94
   0  -4  -5    4.25    0.29
   0  -4   5    4.11    0.27
   0  -4   5    3.83    0.28
   0  -4  -5    4.18    0.26
   0  -4  -5    3.78    0.31
   0  -4  -5    3.62    0.28
   0   4  -5    3.95    0.29
   0   4  -5    3.63    0.32
   0   4   5    3.70    0.27
   0   4  -5    3.99    0.28
   0   4  -5    3.86    0.26
  -1  -4  -5    1.23    0.16
  -1  -4  -5    0.76    0.10
  -1  -4  -5    0.73    0.11
   1  -4   5    0.81    0.10
   1  -4   5    0.86    0.13
   1   4   5    0.92    0.12
  -1   4  -5    0.83    0.15
   1   4   5    0.88    0.11
  -2  -4  -5   30.44    2.02
  -2  -4  -5   29.75    1.92
   2  -4   5   30.11    1.71
   2  -4   5   32.58    1.78
  -2  -4  -5   32.05    1.72
   2   4   5   29.76    2.03
   2   4   5   32.95    1.77
  -2   4  -5   33.82    2.08
   3  -4   5    3.89    0.31
  -3  -4  -5    3.48    0.34
  -3   4  -5    3.99    0.37
   3   4   5    4.53    0.35
   3   4   5    4.17    0.31
   4  -4   5    3.31    0.28
  -4  -4  -5    3.03    0.30
   4   4   5    3.08    0.30
  -4   4  -5    3.32    0.33
   4   4   5    2.99    0.27
  -5  -4  -5   29.96    1.99
   5  -4   5   30.41    1.76
  -5   4  -5   28.24    2.05
   5   4   5   31.32    2.03
   5   4   5   30.52    1.77
  -6  -4  -5    2.25    0.32
   6  -4   5    2.53    0.31
  -6   4  -5    2.99    0.39
   6   4   5    3.01    0.34
   6   4   5    2.47    0.33
  -7  -4  -5    7.37    0.62
   7  -4   5    6.93    0.57
   7   4   5    7.88    0.59
  -8  -4  -5    0.76    0.19
   8  -4   5    0.81    0.24
   8   4   5    0.59    0.20
  -9  -5   5    0.41    0.19
  -9  -5   5    0.08    0.20
   9   5  -5    0.50    0.26
  -8  -5   5    0.26    0.19
   8  -5  -5    1.03    0.23
  -8  -5   5    0.62    0.20
  -8   5   5    0.71    0.20
   8   5  -5    0.95    0.22
  -7  -5   5    8.91    0.68
  -7  -5   5    8.56    0.74
   7  -5  -5    9.07    0.71
   7   5  -5    9.06    0.67
   7   5  -5    9.08    0.74
   6  -5  -5   27.52    1.78
  -6  -5   5   26.02    1.80
  -6  -5   5   26.04    1.60
   6   5  -5   26.84    1.82
   6   5  -5   26.01    1.59
  -5  -5   5    3.02    0.33
   5  -5  -5    3.12    0.36
  -5  -5   5    3.53    0.31
   5   5  -5    3.21    0.30
   5   5  -5    3.36    0.35
   4  -5  -5   -0.05    0.07
   4  -5  -5    0.02    0.06
  -4  -5   5    0.01    0.07
  -4  -5   5    0.09    0.05
  -4   5   5   -0.01    0.04
   4   5  -5   -0.02    0.03
   4   5  -5    0.05    0.08
   4   5  -5   -0.06    0.05
   4   5  -5    0.01    0.03
  -4   5   5    0.02    0.05
   3  -5  -5    3.22    0.25
  -3  -5   5    2.19    0.25
   3   5  -5    2.16    0.22
  -3   5   5    2.26    0.18
   3   5  -5    2.31    0.17
  -3   5   5    2.21    0.19
   3   5  -5    2.49    0.25
  -2  -5   5    0.24    0.10
   2  -5  -5    0.44    0.10
   2  -5  -5    0.22    0.04
  -2  -5   5    0.28    0.09
   2   5  -5    0.33    0.09
   2   5  -5    0.23    0.08
   2   5  -5    0.27    0.09
   2   5  -5    0.25    0.06
  -1  -5   5    8.90    0.51
   1  -5  -5    8.07    0.58
  -1  -5   5    8.45    0.53
   1  -5  -5    8.40    0.48
   1   5  -5    7.94    0.57
   1   5  -5    7.82    0.55
   1   5  -5    8.45    0.62
   1   5  -5    8.15    0.49
   0  -5  -5    0.36    0.10
   0  -5  -5    0.41    0.07
   0  -5  -5    0.35    0.07
   0  -5   5    0.54    0.09
   0  -5   5    0.54    0.10
   0  -5  -5    0.56    0.11
   0   5  -5    0.52    0.10
   0   5  -5    0.64    0.10
   0   5  -5    0.50    0.12
   0   5  -5    0.51    0.08
   0   5   5    0.50    0.07
  -1  -5  -5   54.90    3.34
  -1  -5  -5   56.37    3.20
   1  -5   5   54.02    2.94
   1  -5   5   50.39    2.86
  -1  -5  -5   50.80    2.85
   1   5   5   51.50    2.92
  -1   5  -5   51.30    3.41
   1   5   5   53.74    3.36
  -2  -5  -5   57.46    3.66
  -2  -5  -5   59.06    3.13
   2  -5   5   60.36    3.22
   2  -5   5   55.37    3.12
   2   5   5   57.98    3.70
   2   5   5   57.99    3.21
  -2   5  -5   57.44    3.74
  -3  -5  -5    8.41    0.63
   3  -5   5    9.11    0.56
  -3   5  -5    8.37    0.66
   3   5   5    8.26    0.55
   3   5   5    8.59    0.63
  -4  -5  -5    0.05    0.08
   4  -5   5    0.07    0.08
   4   5   5   -0.05    0.06
   4   5   5   -0.03    0.06
  -4   5  -5   -0.02    0.08
  -5  -5  -5    1.00    0.21
   5  -5   5    1.08    0.18
  -5   5  -5    0.67    0.19
   5   5   5    0.78    0.17
   5   5   5    0.73    0.17
  -6  -5  -5    0.42    0.17
   6  -5   5    0.35    0.13
   6   5   5    0.59    0.15
  -6   5  -5    0.34    0.16
   6   5   5    0.49    0.16
   7  -5   5    0.48    0.17
  -7  -5  -5    0.47    0.14
   7   5   5    0.15    0.14
  -8  -5  -5    0.67    0.19
   8  -5   5    0.40    0.20
   8   5   5    0.65    0.22
  -9  -6   5   -0.07    0.13
  -9  -6   5    0.00    0.18
   9   6  -5    0.01    0.22
  -8  -6   5    2.42    0.41
  -8  -6   5    2.86    0.40
   8   6  -5    2.98    0.39
  -7  -6   5    0.32    0.16
   7  -6  -5    0.17    0.12
  -7  -6   5    0.06    0.14
   7   6  -5    0.11    0.13
   7   6  -5    0.36    0.17
  -6  -6   5   11.37    0.81
   6  -6  -5   12.45    0.90
  -6  -6   5   12.40    0.92
   6   6  -5   12.36    0.93
   6   6  -5   11.48    0.81
   5  -6  -5   14.27    0.99
  -5  -6   5   14.98    0.98
  -5  -6   5   13.24    0.91
   5   6  -5   13.67    1.03
   5   6  -5   14.05    0.90
  -4  -6   5    1.43    0.23
  -4  -6   5    1.73    0.23
   4  -6  -5    1.78    0.23
   4   6  -5    1.87    0.25
   4   6  -5    1.34    0.20
   4   6  -5    1.59    0.13
  -3  -6   5   30.54    1.96
  -3  -6   5   29.75    1.74
   3  -6  -5   30.75    1.96
   3   6  -5   29.86    1.74
   3   6  -5   31.40    2.02
  -3   6   5   29.31    1.93
   3   6  -5   29.97    1.65
   2  -6  -5   18.09    0.96
  -2  -6   5   17.59    1.05
  -2  -6   5   16.81    1.17
   2  -6  -5   17.39    1.17
   2   6  -5   17.15    1.21
   2   6  -5   17.44    0.99
   2   6  -5   18.65    1.12
  -1  -6   5    9.18    0.58
  -1  -6   5    9.94    0.61
   1  -6  -5    9.09    0.55
  -1  -6   5    9.56    0.67
   1  -6  -5   11.18    0.60
   1  -6  -5    8.92    0.63
   1   6  -5    9.63    0.71
   1   6  -5    9.26    0.57
   1   6  -5    9.44    0.64
   0  -6  -5   10.99    0.70
   0  -6  -5   12.07    0.76
   0  -6   5    9.39    0.72
   0  -6   5   12.48    0.68
   0  -6  -5   11.57    0.64
   0  -6  -5    9.92    0.74
   0  -6   5   10.88    0.64
   0   6  -5   10.86    0.79
   0   6   5   11.50    0.72
   0   6  -5   10.38    0.64
   0   6  -5   10.24    0.72
   1  -6   5    4.90    0.32
  -1  -6  -5    5.09    0.40
  -1  -6  -5    4.76    0.35
  -1  -6  -5    4.96    0.33
   1  -6   5    5.31    0.35
   1   6   5    5.16    0.36
   1   6   5    5.23    0.33
  -1   6  -5    3.95    0.35
  -1   6  -5    5.01    0.32
  -1   6  -5    4.53    0.41
  -2  -6  -5   12.86    0.89
  -2  -6  -5   12.84    0.75
   2  -6   5   13.33    0.78
   2  -6   5   12.89    0.74
   2   6   5   11.64    0.87
   2   6   5   13.03    0.77
  -2   6  -5   12.78    0.92
  -3  -6  -5   -0.03    0.10
   3  -6   5   -0.02    0.06
  -3   6  -5    0.02    0.08
   3   6   5   -0.07    0.05
   3   6   5    0.06    0.06
   4  -6   5    0.77    0.15
  -4  -6  -5    0.65    0.17
   4   6   5    0.39    0.13
   4   6   5    0.97    0.17
  -4   6  -5    0.83    0.19
   5  -6   5    6.75    0.49
  -5  -6  -5    6.02    0.54
   5   6   5    6.56    0.49
  -5   6  -5    6.97    0.59
   5   6   5    6.62    0.55
  -6  -6  -5   -0.01    0.15
   6  -6   5    0.24    0.12
   6   6   5    0.00    0.10
   6   6   5    0.24    0.13
  -6   6  -5    0.13    0.14
   7  -6   5    2.19    0.31
  -7  -6  -5    1.90    0.32
   7   6   5    2.21    0.32
  -8  -6  -5    0.20    0.15
   8  -6   5    0.07    0.17
   8   6   5    0.12    0.13
  -8  -7   5    1.16    0.28
  -8  -7   5    1.12    0.25
   8   7  -5    0.66    0.22
   7  -7  -5    1.87    0.29
  -7  -7   5    2.08    0.33
  -7  -7   5    1.65    0.29
   7   7  -5    1.80    0.30
  -6  -7   5    5.05    0.49
  -6  -7   5    4.80    0.43
   6   7  -5    4.72    0.49
   6   7  -5    5.51    0.45
  -5  -7   5   19.51    1.24
   5  -7  -5   19.47    1.37
  -5  -7   5   20.25    1.38
   5   7  -5   19.54    1.23
   5   7  -5   21.89    1.43
   4  -7  -5    8.11    0.60
  -4  -7   5    8.56    0.56
  -4  -7   5    7.72    0.61
   4   7  -5    7.41    0.54
   4   7  -5    7.48    0.62
   4   7  -5    7.61    0.46
   3  -7  -5    9.98    0.69
  -3  -7   5    9.06    0.69
  -3  -7   5    8.72    0.61
   3   7  -5    9.30    0.61
   3   7  -5    9.46    0.72
   3   7  -5    9.61    0.56
   2  -7  -5    5.23    0.36
  -2  -7   5    4.34    0.31
  -2  -7   5    4.39    0.37
   2  -7  -5    4.27    0.26
  -2  -7   5    4.24    0.33
  -2   7   5    4.15    0.30
   2   7  -5    4.21    0.29
   2   7  -5    4.29    0.39
   2   7  -5    3.73    0.32
   1  -7  -5    1.51    0.17
  -1  -7   5    1.90    0.19
   1  -7  -5    1.40    0.13
  -1  -7   5    1.60    0.19
  -1  -7   5    1.62    0.20
  -1   7   5    1.35    0.12
   1   7  -5    1.37    0.17
   1   7  -5    1.55    0.16
   1   7  -5    1.38    0.22
   0  -7   5   12.55    0.69
   0  -7  -5   11.88    0.78
   0  -7  -5   11.31    0.78
   0  -7   5    9.90    0.73
   0  -7  -5   11.12    0.71
   0  -7  -5   12.07    0.65
   0  -7   5   11.37    0.66
   0   7  -5   10.29    0.80
   0   7   5   10.30    0.73
   0   7  -5   10.43    0.73
   0   7  -5   10.74    0.65
   1  -7   5   38.41    2.18
  -1  -7  -5   39.35    2.43
  -1  -7  -5   40.01    2.56
  -1  -7  -5   41.83    2.18
   1  -7   5   43.11    2.25
   1   7   5   41.77    2.22
  -1   7  -5   39.95    2.45
  -1   7  -5   41.67    2.62
   1   7   5   39.23    2.55
  -1   7  -5   33.78    2.17
  -2  -7  -5    8.26    0.50
  -2  -7  -5    7.70    0.61
   2  -7   5    8.20    0.52
   2  -7   5    7.77    0.49
   2   7   5    8.08    0.51
  -2   7  -5    7.92    0.63
   2   7   5    7.85    0.58
   3  -7   5    0.05    0.04
  -3  -7  -5    0.14    0.11
   3  -7   5    0.02    0.06
   3   7   5   -0.04    0.06
   3   7   5    0.04    0.07
  -3   7  -5    0.02    0.08
  -4  -7  -5   15.79    1.05
   4  -7   5   14.76    0.90
   4   7   5   14.90    1.04
   4   7   5   13.91    0.90
  -4   7  -5   13.29    1.06
  -5  -7  -5    2.39    0.31
   5  -7   5    1.75    0.24
   5   7   5    1.71    0.27
  -5   7  -5    1.87    0.30
   5   7   5    1.57    0.23
  -6  -7  -5    5.52    0.50
   6  -7   5    5.68    0.44
   6   7   5    4.89    0.49
  -6   7  -5    4.33    0.52
   6   7   5    6.11    0.46
  -7  -7  -5    0.72    0.20
   7  -7   5    1.16    0.24
   7   7   5    1.07    0.25
   8  -7   5    0.58    0.22
  -8  -7  -5    0.86    0.23
   8   7   5    0.96    0.25
  -8  -8   5    3.27    0.48
  -8  -8   5    2.17    0.37
   8   8  -5    3.85    0.46
  -7  -8   5    0.43    0.20
  -7  -8   5    0.26    0.16
   7   8  -5    0.37    0.16
  -6  -8   5    0.80    0.21
  -6  -8   5    0.62    0.18
   6  -8  -5    0.76    0.20
   6   8  -5    0.77    0.20
   6   8  -5    1.26    0.25
  -5  -8   5    0.60    0.18
   5  -8  -5    0.94    0.19
  -5  -8   5    0.42    0.15
   5   8  -5    0.48    0.14
   5   8  -5    0.42    0.15
   5   8  -5    0.60    0.08
  -4  -8   5    0.08    0.09
   4  -8  -5    0.02    0.11
   4   8  -5    0.00    0.07
   4   8  -5    0.14    0.06
   4   8  -5    0.00    0.09
  -3  -8   5    0.72    0.18
  -3  -8   5    0.83    0.15
   3  -8  -5    1.07    0.19
   3   8  -5    0.85    0.18
   3   8  -5    1.26    0.14
   3   8  -5    0.89    0.16
  -2  -8   5    8.38    0.62
  -2  -8   5    7.36    0.52
  -2  -8   5    8.82    0.56
   2  -8  -5    8.36    0.48
   2  -8  -5    8.17    0.61
   2   8  -5    8.69    0.66
   2   8  -5    8.66    0.58
   2   8  -5    8.02    0.51
  -1  -8   5    0.18    0.07
  -1  -8   5    0.14    0.07
  -1  -8   5    0.08    0.10
   1  -8  -5    0.09    0.05
   1   8  -5    0.26    0.11
   1   8  -5    0.14    0.06
  -1   8   5    0.15    0.05
   1   8  -5    0.08    0.06
   0  -8   5    0.04    0.06
   0  -8  -5   -0.02    0.04
   0  -8  -5    0.01    0.05
   0  -8  -5   -0.03    0.07
   0  -8   5    0.00    0.09
   0  -8   5    0.12    0.08
   0   8  -5    0.10    0.06
   0   8  -5    0.04    0.07
   0   8  -5    0.02    0.07
   0   8   5   -0.04    0.03
  -1  -8  -5    0.01    0.05
   1  -8   5    0.01    0.06
   1  -8   5   -0.07    0.05
  -1  -8  -5    0.00    0.04
  -1   8  -5   -0.05    0.05
  -1   8  -5    0.03    0.06
   1   8   5   -0.02    0.04
   1   8   5    0.05    0.05
  -1   8  -5    0.03    0.07
   2  -8   5    6.27    0.40
  -2  -8  -5    6.24    0.52
   2  -8   5    6.47    0.43
  -2  -8  -5    5.98    0.41
   2   8   5    6.16    0.41
   2   8   5    6.26    0.47
  -2   8  -5    5.68    0.52
   3  -8   5    0.67    0.14
  -3  -8  -5    0.52    0.17
   3  -8   5    0.67    0.10
  -3   8  -5    0.33    0.14
   3   8   5    0.85    0.14
   3   8   5    0.42    0.12
  -4  -8  -5   28.09    2.04
   4  -8   5   32.62    1.78
   4   8   5   31.71    2.06
   4   8   5   32.12    1.78
  -4   8  -5   28.58    2.08
  -5  -8  -5    3.82    0.40
   5  -8   5    3.28    0.32
   5   8   5    4.04    0.35
  -5   8  -5    4.06    0.43
   5   8   5    3.45    0.38
  -6  -8  -5    0.93    0.22
   6  -8   5    1.06    0.20
   6   8   5    1.33    0.24
   6   8   5    1.52    0.27
  -7  -8  -5    1.69    0.30
   7   8   5    1.75    0.28
  -8  -8  -5    1.16    0.26
   8   8   5    0.73    0.25
  -8  -9   5    0.60    0.22
  -8  -9   5    1.30    0.31
   8   9  -5    1.04    0.27
  -7  -9   5    5.92    0.59
  -7  -9   5    5.96    0.55
   7   9  -5    6.73    0.56
  -6  -9   5    5.81    0.56
  -6  -9   5    6.52    0.52
   6   9  -5    6.44    0.52
   6   9  -5    5.83    0.57
  -5  -9   5    5.65    0.48
   5  -9  -5    6.54    0.52
  -5  -9   5    6.00    0.53
   5   9  -5    6.40    0.48
   5   9  -5    5.56    0.36
   5   9  -5    5.78    0.54
  -4  -9   5    1.84    0.27
  -4  -9   5    1.59    0.23
   4  -9  -5    1.60    0.25
   4   9  -5    1.18    0.20
   4   9  -5    1.39    0.24
   4   9  -5    1.50    0.16
  -3  -9   5    0.42    0.12
  -3  -9   5    0.37    0.13
   3   9  -5    0.15    0.08
   3   9  -5    0.19    0.11
   3   9  -5    0.25    0.08
   2  -9  -5    0.06    0.04
  -2  -9   5    0.02    0.11
   2  -9  -5    0.13    0.10
  -2  -9   5   -0.06    0.06
  -2  -9   5    0.16    0.07
   2   9  -5    0.10    0.07
   2   9  -5    0.11    0.10
   2   9  -5    0.08    0.06
  -1  -9   5    8.92    0.56
   1  -9  -5    8.47    0.62
  -1  -9   5    8.33    0.53
  -1  -9   5    8.92    0.61
   1  -9  -5    8.09    0.54
   1  -9  -5    8.04    0.50
   1   9  -5    7.83    0.58
   1   9  -5    7.61    0.65
   1   9  -5    8.63    0.52
   0  -9   5   -0.04    0.10
   0  -9  -5    0.11    0.06
   0  -9  -5    0.05    0.06
   0  -9   5    0.00    0.06
   0  -9   5    0.13    0.06
   0  -9  -5    0.13    0.09
   0   9  -5    0.09    0.06
   0   9   5    0.05    0.05
   0   9  -5    0.36    0.10
   0   9  -5    0.05    0.08
   1  -9   5    0.22    0.09
   1  -9   5   -0.04    0.05
  -1  -9  -5   -0.02    0.07
  -1  -9  -5   -0.02    0.05
  -1   9  -5    0.06    0.07
  -1   9  -5    0.01    0.08
   1   9   5    0.04    0.06
   2  -9   5    1.06    0.15
   2  -9   5    0.70    0.12
  -2  -9  -5    0.85    0.13
  -2   9  -5    0.75    0.18
   2   9   5    0.97    0.14
   2   9   5    0.71    0.14
  -3  -9  -5    4.31    0.42
   3  -9   5    4.44    0.29
   3  -9   5    3.45    0.32
  -3   9  -5    4.38    0.42
   3   9   5    4.34    0.33
   3   9   5    4.03    0.36
  -4  -9  -5    2.61    0.33
   4  -9   5    1.81    0.23
  -4   9  -5    1.54    0.27
   4   9   5    2.05    0.25
   4   9   5    1.84    0.27
  -5  -9  -5    6.65    0.58
   5  -9   5    5.07    0.46
   5   9   5    7.17    0.57
   5   9   5    7.04    0.50
  -5   9  -5    6.09    0.59
  -6  -9  -5    0.02    0.14
   6   9   5    0.18    0.13
  -7  -9  -5    0.41    0.19
   7   9   5    0.67    0.19
  -8  -9  -5    0.29    0.21
   8   9   5    0.34    0.19
  -8 -10   5    0.43    0.23
  -8 -10   5    0.27    0.20
   8  10  -5    0.45    0.22
  -7 -10   5   -0.01    0.16
  -7 -10   5   -0.09    0.13
   7  10  -5   -0.18    0.11
  -6 -10   5    1.30    0.29
  -6 -10   5    1.49    0.27
   6  10  -5    1.71    0.28
  -5 -10   5    5.46    0.44
  -5 -10   5    5.62    0.49
   5 -10  -5    4.34    0.46
   5  10  -5    5.41    0.33
   5  10  -5    4.60    0.41
   5  10  -5    3.51    0.44
  -4 -10   5    2.40    0.33
  -4 -10   5    1.88    0.26
   4  10  -5    2.09    0.19
   4  10  -5    2.09    0.26
   4  10  -5    2.02    0.31
   3 -10  -5    4.71    0.39
  -3 -10   5    4.12    0.35
  -3 -10   5    2.71    0.39
   3  10  -5    3.90    0.40
   3  10  -5    4.13    0.33
   3  10  -5    4.14    0.30
  -2 -10   5    3.22    0.28
  -2 -10   5    3.40    0.34
   2 -10  -5    2.55    0.21
  -2 -10   5    2.96    0.26
   2 -10  -5    4.03    0.34
   2  10  -5    2.80    0.25
   2  10  -5    3.23    0.34
  -1 -10   5    0.03    0.06
   1 -10  -5    0.12    0.10
   1 -10  -5    0.09    0.06
  -1 -10   5   -0.07    0.11
  -1 -10   5    0.00    0.07
   1 -10  -5   -0.05    0.05
   1  10  -5   -0.06    0.06
   1  10  -5   -0.08    0.05
   1  10  -5    0.14    0.10
   0 -10  -5    0.09    0.07
   0 -10  -5    0.07    0.06
   0 -10   5    0.04    0.06
   0 -10  -5    0.19    0.09
   0 -10   5   -0.07    0.05
   0  10  -5    0.07    0.10
   0  10  -5    0.12    0.08
   0  10  -5    0.11    0.07
   0  10   5    0.07    0.06
   1 -10   5    1.68    0.20
  -1 -10  -5    1.87    0.21
  -1 -10  -5    1.50    0.19
  -1  10  -5    1.86    0.23
   1  10   5    1.82    0.22
  -1  10  -5    1.84    0.27
   2 -10   5    5.72    0.40
  -2 -10  -5    6.27    0.42
  -2  10  -5    5.05    0.51
   2  10   5    6.55    0.48
   3 -10   5    2.59    0.26
  -3 -10  -5    2.73    0.35
   3 -10   5    3.11    0.23
  -3  10  -5    3.58    0.43
   3  10   5    3.94    0.33
   3  10   5    3.04    0.27
  -4 -10  -5    4.88    0.47
   4  10   5    4.29    0.37
  -4  10  -5    4.94    0.49
   4  10   5    4.77    0.43
  -5 -10  -5    0.12    0.15
   5  10   5    0.44    0.15
  -5  10  -5    0.09    0.13
   5  10   5    0.20    0.12
  -6 -10  -5   -0.04    0.14
   6  10   5    0.02    0.11
  -7 -10  -5    5.04    0.55
   7  10   5    5.43    0.35
   7  10   5    5.90    0.50
  -7 -11   5    0.15    0.18
  -7 -11   5    0.34    0.20
   7  11  -5    0.18    0.17
  -6 -11   5    1.09    0.26
  -6 -11   5    2.20    0.30
   6  11  -5    1.19    0.12
   6  11  -5    0.93    0.24
  -5 -11   5    0.28    0.15
   5  11  -5   -0.05    0.06
   5  11  -5   -0.05    0.10
   5  11  -5    0.16    0.13
  -4 -11   5    0.78    0.18
   4 -11  -5    1.04    0.22
  -4 -11   5    1.14    0.23
   4  11  -5    0.85    0.21
   4  11  -5    0.77    0.17
   4  11  -5    1.22    0.16
   3 -11  -5    0.40    0.13
  -3 -11   5    0.00    0.08
  -3 -11   5    0.22    0.14
   3  11  -5    0.05    0.07
   3  11  -5   -0.03    0.06
   3  11  -5   -0.04    0.08
  -2 -11   5    5.65    0.44
   2 -11  -5    4.37    0.31
  -2 -11   5    5.15    0.39
   2 -11  -5    4.51    0.43
   2  11  -5    5.56    0.37
   2  11  -5    4.58    0.46
   1 -11  -5    0.67    0.16
   1 -11  -5    0.70    0.11
   1 -11  -5    0.42    0.10
  -1 -11   5    0.85    0.16
  -1 -11   5    0.94    0.19
  -1 -11   5    1.04    0.16
   1  11  -5    0.64    0.14
   1  11  -5    0.74    0.19
   1  11  -5    0.81    0.14
   0 -11   5    1.22    0.17
   0 -11   5    0.89    0.16
   0 -11  -5    0.96    0.14
   0 -11  -5    1.20    0.16
   0 -11  -5    1.48    0.21
   0  11  -5    0.60    0.14
   0  11  -5    0.98    0.15
   0  11  -5    1.41    0.24
  -1 -11  -5    0.87    0.15
   1 -11   5    0.87    0.14
   1 -11   5    1.07    0.17
  -1 -11  -5    1.16    0.22
  -1 -11  -5    1.12    0.16
  -1  11  -5    0.68    0.18
   1  11   5    1.29    0.18
  -1  11  -5    0.87    0.18
  -2 -11  -5    0.26    0.10
   2 -11   5    0.13    0.07
   2 -11   5    0.29    0.11
  -2 -11  -5    0.54    0.16
   2  11   5    0.26    0.10
  -2  11  -5    0.10    0.11
   3 -11   5    1.47    0.17
  -3 -11  -5    1.65    0.29
  -3  11  -5    1.61    0.28
   3  11   5    1.85    0.25
  -4 -11  -5    0.65    0.21
  -4  11  -5    0.39    0.16
   4  11   5    0.83    0.19
   4  11   5    0.58    0.15
  -5 -11  -5    2.16    0.35
   5  11   5    2.36    0.33
   5  11   5    2.14    0.29
  -6 -11  -5    4.46    0.49
   6  11   5    4.49    0.41
  -7 -11  -5    0.02    0.18
   7  11   5    0.12    0.10
   7  11   5   -0.14    0.15
  -7 -12   5    0.09    0.16
  -7 -12   5   -0.02    0.18
   7  12  -5    0.00    0.17
  -6 -12   5    0.35    0.19
  -6 -12   5    0.64    0.21
   6  12  -5    0.52    0.11
   6  12  -5    0.67    0.19
  -5 -12   5    0.01    0.11
  -5 -12   5   -0.01    0.13
   5  12  -5    0.21    0.13
   5  12  -5    0.01    0.08
   4 -12  -5    4.51    0.47
  -4 -12   5    3.61    0.36
  -4 -12   5    4.29    0.42
   4  12  -5    4.37    0.32
   4  12  -5    3.11    0.44
   4  12  -5    4.00    0.36
  -3 -12   5    0.21    0.16
  -3 -12   5    0.09    0.10
   3  12  -5    0.02    0.10
   3  12  -5   -0.10    0.06
  -2 -12   5   11.45    0.76
   2 -12  -5   10.29    0.85
  -2 -12   5   10.39    0.85
   2 -12  -5   11.76    0.68
   2  12  -5   13.92    0.94
   2  12  -5   12.21    0.73
   1 -12  -5    2.96    0.26
  -1 -12   5    3.11    0.30
  -1 -12   5    2.86    0.28
   1 -12  -5    3.40    0.34
   1 -12  -5    2.87    0.25
   1  12  -5    2.88    0.39
   1  12  -5    3.64    0.29
   1  12  -5    3.86    0.33
   0 -12  -5   11.46    0.83
   0 -12   5   11.58    0.71
   0 -12  -5   11.92    0.75
   0 -12  -5   10.70    0.69
   0  12  -5   11.29    0.71
   0  12  -5   10.45    0.88
   0  12  -5   11.48    0.80
   1 -12   5    7.04    0.54
  -1 -12  -5    8.45    0.60
  -1 -12  -5   10.76    0.68
  -1 -12  -5    8.30    0.55
  -1  12  -5    7.90    0.69
  -2 -12  -5    0.66    0.22
  -2 -12  -5    0.82    0.15
   2 -12   5    0.95    0.14
  -2  12  -5    0.82    0.20
  -3 -12  -5    0.58    0.21
   3 -12   5    0.37    0.09
   3  12   5    0.56    0.15
  -3  12  -5    0.43    0.16
  -4 -12  -5    3.76    0.46
   4  12   5    3.71    0.37
  -4  12  -5    3.11    0.45
  -5 -12  -5   -0.13    0.17
   5  12   5   -0.01    0.11
   5  12   5    0.05    0.12
  -6 -12  -5   -0.03    0.16
   6  12   5    0.04    0.14
  -7 -12  -5    0.31    0.23
   7  12   5    0.56    0.22
   7  12   5    0.40    0.13
  -7 -13   5    0.03    0.17
  -7 -13   5    0.12    0.22
   7  13  -5    0.55    0.22
  -6 -13   5    0.49    0.22
  -6 -13   5    0.60    0.22
   6  13  -5    0.75    0.13
   6  13  -5    0.83    0.23
  -5 -13   5    0.16    0.14
  -5 -13   5    0.35    0.16
   5  13  -5    0.34    0.16
   5  13  -5    0.44    0.12
  -4 -13   5    3.74    0.45
  -4 -13   5    3.27    0.37
   4  13  -5    3.55    0.34
   4  13  -5    3.33    0.30
  -3 -13   5   -0.07    0.09
   3 -13  -5   -0.24    0.15
   3  13  -5    0.04    0.11
   3  13  -5    0.01    0.08
   2 -13  -5    0.00    0.05
  -2 -13   5    0.30    0.17
   2 -13  -5    0.12    0.14
  -2 -13   5    0.07    0.10
   2  13  -5    0.00    0.08
   2  13  -5   -0.06    0.11
   1 -13  -5    7.62    0.51
   1 -13  -5    6.48    0.59
  -1 -13   5    7.80    0.52
   1 -13  -5    7.57    0.48
   1  13  -5    7.12    0.65
   1  13  -5    7.44    0.51
   1  13  -5    7.31    0.58
   0 -13   5   -0.05    0.06
   0 -13  -5   -0.06    0.10
   0 -13  -5   -0.07    0.06
   0 -13  -5    0.01    0.07
   0  13  -5   -0.05    0.08
   0  13  -5    0.00    0.11
  -1 -13  -5    6.81    0.58
  -1 -13  -5    6.43    0.46
  -1 -13  -5    6.53    0.50
   1 -13   5    6.62    0.46
  -1  13  -5    6.65    0.61
  -2 -13  -5    4.63    0.37
   2 -13   5    4.73    0.34
  -2 -13  -5    4.47    0.47
  -2  13  -5    3.92    0.51
   3 -13   5    0.26    0.08
  -3 -13  -5   -0.19    0.15
  -3  13  -5   -0.07    0.10
  -4 -13  -5    1.20    0.27
   4  13   5    1.07    0.23
  -5 -13  -5    2.24    0.36
  -6 -13  -5    1.18    0.31
   6  13   5    1.20    0.26
  -6 -14   5    0.01    0.16
  -6 -14   5    0.23    0.18
   6  14  -5   -0.16    0.12
   6  14  -5    0.06    0.11
  -5 -14   5    2.56    0.39
  -5 -14   5    2.42    0.35
   5  14  -5    2.88    0.29
   5  14  -5    2.92    0.36
  -4 -14   5    2.06    0.33
  -4 -14   5    2.29    0.31
   4  14  -5    1.99    0.28
   4  14  -5    1.77    0.23
  -3 -14   5    2.12    0.32
  -3 -14   5    2.01    0.29
   3  14  -5    2.98    0.29
   2 -14  -5    0.17    0.07
  -2 -14   5   -0.05    0.10
   2 -14  -5    0.22    0.17
   2  14  -5    0.11    0.15
   2  14  -5    0.02    0.09
   1 -14  -5    3.75    0.37
   1 -14  -5    3.70    0.29
   1 -14  -5    3.48    0.29
  -1 -14   5    3.79    0.33
   1  14  -5    3.34    0.46
   1  14  -5    4.25    0.34
   1  14  -5    3.21    0.36
   0 -14   5    0.79    0.16
   0 -14  -5    0.68    0.13
   0 -14  -5    1.00    0.21
   0 -14  -5    1.24    0.17
   0  14  -5    0.78    0.19
   0  14  -5    0.71    0.21
   1 -14   5    0.22    0.10
  -1 -14  -5    0.48    0.13
  -1 -14  -5    0.40    0.12
  -1 -14  -5    0.61    0.20
  -1  14  -5    0.08    0.15
   2 -14   5    1.35    0.18
  -2 -14  -5    1.39    0.21
  -2 -14  -5    1.41    0.30
  -2  14  -5    1.27    0.26
  -3 -14  -5    4.20    0.52
   3 -14   5    4.11    0.31
  -4 -14  -5    1.31    0.31
  -5 -14  -5    2.32    0.40
  -6 -14  -5    0.11    0.20
  -6 -15   5    0.42    0.23
  -6 -15   5    0.48    0.23
   6  15  -5    0.29    0.14
   6  15  -5    0.32    0.20
  -5 -15   5    0.10    0.16
  -5 -15   5    0.01    0.17
   5  15  -5    0.02    0.13
   5  15  -5    0.23    0.14
  -4 -15   5    0.05    0.14
  -4 -15   5    0.18    0.12
   4  15  -5   -0.08    0.09
   3  15  -5   -0.08    0.10
   2 -15  -5    6.75    0.64
   2 -15  -5    8.53    0.52
   2  15  -5    9.36    0.59
   1 -15  -5    1.41    0.19
   1 -15  -5    1.89    0.27
  -1 -15   5    1.49    0.23
   1 -15  -5    1.41    0.17
   1  15  -5    1.86    0.27
   1  15  -5    2.10    0.26
   0 -15  -5    0.17    0.10
   0 -15  -5    0.17    0.13
   0 -15   5    0.02    0.09
   0 -15  -5    0.07    0.08
   0  15  -5    0.19    0.13
  -1 -15  -5    1.93    0.32
   1 -15   5    2.05    0.25
  -1 -15  -5    2.44    0.27
  -1 -15  -5    2.12    0.25
  -2 -15  -5    0.08    0.19
   2 -15   5   -0.13    0.07
  -2 -15  -5    0.07    0.10
   3 -15   5    4.72    0.36
  -3 -15  -5    4.86    0.57
  -4 -15  -5   -0.12    0.19
  -5 -15  -5    1.13    0.33
  -5 -16   5    2.12    0.36
  -5 -16   5    2.31    0.37
   5  16  -5    1.76    0.24
  -4 -16   5    0.24    0.18
   4  16  -5    0.41    0.15
   3  16  -5    0.03    0.11
   2 -16  -5    1.52    0.18
   2  16  -5    1.71    0.25
  -1 -16   5   -0.07    0.09
   1 -16  -5   -0.03    0.08
   1 -16  -5    0.09    0.10
   1 -16  -5    0.05    0.06
   1  16  -5    0.04    0.11
   0 -16  -5    1.10    0.18
   0 -16  -5    0.73    0.21
   0 -16   5    0.99    0.18
   0 -16  -5    0.99    0.16
   0  16  -5    0.94    0.22
  -1 -16  -5   -0.06    0.08
  -1 -16  -5    0.16    0.11
   1 -16   5    0.10    0.09
  -1 -16  -5   -0.03    0.14
  -2 -16  -5    4.86    0.54
   2 -16   5    5.33    0.40
  -2 -16  -5    5.31    0.44
  -3 -16  -5    0.17    0.22
   3 -16   5    0.32    0.12
  -4 -16  -5    0.01    0.24
   4  17  -5    5.59    0.46
   3  17  -5    0.15    0.12
   2 -17  -5    0.62    0.14
   2  17  -5    0.70    0.18
   1 -17  -5    0.79    0.17
   1 -17  -5    0.88    0.12
  -1 -17   5    1.19    0.22
   0 -17   5    0.52    0.16
   0 -17  -5    0.43    0.11
   0 -17  -5    0.44    0.19
   0 -17  -5    0.53    0.14
   0  17  -5    0.41    0.16
   1 -17   5    0.11    0.10
  -1 -17  -5    0.11    0.10
  -1 -17  -5    0.11    0.13
  -1 -17  -5    0.13    0.14
  -2 -17  -5    0.84    0.26
  -2 -17  -5    0.39    0.15
  -2 -17  -5    0.99    0.20
   2 -17   5    0.83    0.18
   3 -17   5    3.59    0.31
  -3 -17  -5    3.15    0.49
  -4 -17  -5    3.05    0.51
   3  18  -5    0.45    0.16
  -2 -18   5    0.21    0.16
   2 -18  -5    0.43    0.13
   2  18  -5    0.60    0.19
   1 -18  -5    0.42    0.09
   1 -18  -5    0.74    0.17
  -1 -18   5    0.23    0.14
   0 -18  -5    0.16    0.12
   0 -18   5    0.08    0.12
   0 -18  -5   -0.01    0.12
   0 -18  -5    0.07    0.09
   0  18  -5    0.27    0.16
  -1 -18  -5    0.37    0.18
  -1 -18  -5    0.39    0.15
  -1 -18  -5    0.44    0.15
   1 -18   5    0.71    0.17
  -2 -18  -5    3.44    0.37
   2 -18   5    3.95    0.38
  -2 -18  -5    3.75    0.40
  -2 -18  -5    2.93    0.47
   3 -18   5    1.12    0.19
  -1 -19   5    0.09    0.13
   1 -19  -5    0.16    0.14
   0 -19  -5    0.13    0.12
   0 -19   5    0.00    0.11
   0 -19  -5    0.11    0.09
  -1 -19  -5    1.37    0.24
   1 -19   5    2.25    0.29
  -9   0   6    0.05    0.13
  -9   0   6    0.06    0.16
   9   0  -6    0.08    0.19
   8   0  -6    0.03    0.14
  -8   0   6    0.02    0.10
  -8   0   6    0.00    0.13
  -7   0   6    0.02    0.12
   7   0  -6    0.13    0.12
   7   0  -6    0.13    0.11
  -7   0   6   -0.11    0.07
   6   0  -6    1.70    0.25
  -6   0   6    2.18    0.27
   6   0  -6    1.90    0.27
   6   0  -6    2.87    0.26
   5   0  -6   -0.03    0.07
   5   0  -6    0.00    0.07
  -5   0   6   -0.02    0.06
   4   0  -6   34.61    1.96
  -4   0   6   32.28    1.96
   4   0  -6   36.63    2.23
   4   0  -6   33.93    2.22
   3   0  -6   -0.07    0.05
  -3   0   6    0.01    0.05
   3   0  -6   -0.05    0.09
   3   0  -6    0.02    0.05
   2   0  -6    6.86    0.42
   2   0  -6    7.85    0.52
  -2   0   6    7.11    0.51
  -2   0   6    7.42    0.47
   2   0  -6    7.42    0.53
   1   0  -6    0.20    0.08
   1   0  -6    0.07    0.04
   1   0  -6    0.03    0.06
   1   0  -6   -0.11    0.04
  -1   0   6    0.05    0.06
  -1   0   6    0.02    0.04
   0   0  -6    4.07    0.33
   0   0   6    4.40    0.30
   0   0  -6    4.60    0.28
   0   0   6    4.17    0.31
   0   0  -6    4.29    0.31
   0   0  -6    4.58    0.34
   1   0   6    0.05    0.06
  -1   0  -6   -0.02    0.04
  -1   0  -6    0.04    0.07
  -1   0  -6   -0.07    0.04
  -1   0  -6    0.01    0.04
  -2   0  -6   71.88    4.52
  -2   0  -6   72.88    4.62
  -3   0  -6   -0.13    0.06
  -3   0  -6    0.02    0.07
   3   0   6   -0.02    0.06
  -4   0  -6    4.04    0.34
   4   0   6    3.73    0.32
  -4   0  -6    4.11    0.38
   5   0   6    0.05    0.09
  -5   0  -6    0.00    0.09
  -5   0  -6    0.15    0.09
  -6   0  -6    1.76    0.30
   6   0   6    1.52    0.25
   7   0   6    0.05    0.12
   8   0   6    4.70    0.53
  -9  -1   6    0.12    0.14
  -9  -1   6   -0.02    0.14
   9  -1  -6    0.13    0.20
  -9   1   6    0.04    0.16
   9   1  -6    0.29    0.21
  -9   1   6    0.09    0.13
  -8  -1   6    2.70    0.35
  -8  -1   6    2.40    0.37
   8  -1  -6    2.21    0.32
  -8   1   6    2.02    0.36
   8   1  -6    3.08    0.38
  -8   1   6    3.42    0.38
   7  -1  -6    2.48    0.34
   7  -1  -6    2.40    0.30
  -7  -1   6    1.98    0.29
  -7  -1   6    1.97    0.33
  -7   1   6    2.28    0.34
   7   1  -6    2.22    0.30
  -7   1   6    2.17    0.29
   7   1  -6    2.25    0.33
  -6  -1   6    7.65    0.63
   6  -1  -6    8.99    0.60
   6  -1  -6    6.91    0.53
  -6  -1   6    7.52    0.55
   6   1  -6    7.56    0.60
   6   1  -6    7.42    0.60
   6   1  -6    7.28    0.55
  -6   1   6    6.67    0.53
   5  -1  -6    3.11    0.33
   5  -1  -6    4.27    0.34
  -5  -1   6    4.40    0.35
   5  -1  -6    4.15    0.37
  -5   1   6    3.96    0.33
   5   1  -6    4.37    0.34
   5   1  -6    4.07    0.36
   5   1  -6    4.88    0.33
  -4  -1   6   14.00    0.91
   4  -1  -6   14.47    1.01
   4  -1  -6   17.00    1.02
   4  -1  -6   15.38    0.90
   4   1  -6   14.19    0.91
   4   1  -6   16.03    1.03
  -4   1   6   14.58    0.90
   4   1  -6   13.60    1.02
   3  -1  -6    3.66    0.34
  -3  -1   6    4.31    0.32
   3  -1  -6    4.45    0.33
   3   1  -6    4.37    0.34
  -3   1   6    3.93    0.30
   3   1  -6    3.99    0.31
   3   1  -6    3.91    0.34
  -2  -1   6   12.42    0.75
   2  -1  -6   12.98    0.81
   2  -1  -6   11.98    0.68
   2  -1  -6   11.62    0.83
   2   1  -6   12.16    0.83
   2   1  -6   12.47    0.76
   2   1  -6   12.68    0.84
   2   1  -6   11.63    0.68
  -2   1   6   12.54    0.74
  -2   1   6   12.12    0.80
   1  -1  -6    6.44    0.38
   1  -1  -6    6.73    0.45
  -1  -1   6    6.48    0.43
   1  -1  -6    5.88    0.46
   1  -1  -6    6.38    0.43
  -1   1   6    6.35    0.42
   1   1  -6    6.37    0.38
   1   1  -6    7.04    0.48
   1   1  -6    6.23    0.46
  -1   1   6    6.27    0.43
   1   1  -6    6.29    0.43
   0  -1   6    6.12    0.41
   0  -1  -6    5.69    0.38
   0  -1  -6    6.32    0.45
   0  -1   6    6.30    0.39
   0  -1  -6    6.71    0.46
   0  -1  -6    6.27    0.42
   0   1   6    6.06    0.43
   0   1  -6    6.39    0.43
   0   1   6    5.97    0.40
   0   1  -6    6.68    0.47
   1  -1   6   32.77    1.86
  -1  -1  -6   33.09    1.80
  -1  -1  -6   30.69    2.09
  -1  -1  -6   33.35    2.13
   1  -1   6   31.82    1.80
  -1  -1  -6   33.89    2.02
  -1   1  -6   34.23    2.02
   1   1   6   32.05    1.86
  -1   1  -6   31.97    1.80
  -1   1  -6   33.53    2.14
  -1   1  -6   35.08    2.09
   2  -1   6    6.02    0.41
  -2  -1  -6    5.11    0.43
  -2  -1  -6    5.85    0.38
  -2  -1  -6    6.02    0.46
   2   1   6    5.70    0.40
  -2   1  -6    6.48    0.42
  -2   1  -6    5.94    0.46
  -3  -1  -6    0.19    0.09
   3  -1   6    0.12    0.08
  -3  -1  -6    0.12    0.08
   3   1   6    0.25    0.09
  -3   1  -6    0.06    0.06
  -3   1  -6    0.17    0.09
  -4  -1  -6    2.57    0.31
  -4  -1  -6    2.47    0.25
   4  -1   6    2.08    0.25
  -4   1  -6    2.41    0.31
  -4   1  -6    2.64    0.25
   4   1   6    2.76    0.29
  -5  -1  -6    3.62    0.38
  -5  -1  -6    3.40    0.33
   5  -1   6    3.78    0.34
   5   1   6    3.80    0.33
  -5   1  -6    3.41    0.38
  -6  -1  -6    6.64    0.59
   6  -1   6    6.63    0.50
   6   1   6    6.31    0.50
  -6   1  -6    5.10    0.54
   7  -1   6    0.48    0.20
   7   1   6    0.95    0.20
   8  -1   6    1.75    0.33
   8   1   6    1.15    0.28
  -9  -2   6    1.54    0.31
  -9  -2   6    1.90    0.36
   9  -2  -6    1.22    0.28
   9   2  -6    1.84    0.35
  -9   2   6    1.76    0.34
  -9   2   6    1.19    0.26
   8  -2  -6    0.42    0.17
  -8  -2   6    0.40    0.19
  -8  -2   6    0.34    0.15
  -8   2   6    0.35    0.17
  -8   2   6    0.52    0.17
   8   2  -6    0.33    0.18
   7  -2  -6    0.70    0.19
  -7  -2   6    0.68    0.19
  -7  -2   6    0.95    0.22
   7  -2  -6    0.64    0.17
   7   2  -6    0.29    0.14
  -7   2   6    1.03    0.19
   7   2  -6    0.56    0.17
  -6  -2   6    0.56    0.17
   6  -2  -6    0.67    0.16
  -6  -2   6    0.38    0.14
   6  -2  -6    0.77    0.17
  -6   2   6    0.85    0.17
   6   2  -6    0.76    0.17
   6   2  -6    0.57    0.16
   6   2  -6    0.59    0.15
   5  -2  -6    1.33    0.19
   5  -2  -6    1.05    0.16
   5  -2  -6    1.58    0.23
  -5  -2   6    1.48    0.22
   5   2  -6    1.28    0.20
  -5   2   6    1.41    0.19
   5   2  -6    1.25    0.20
   5   2  -6    1.37    0.21
   4  -2  -6   -0.02    0.10
   4  -2  -6    0.03    0.06
  -4  -2   6    0.07    0.07
   4  -2  -6    0.08    0.06
   4   2  -6    0.02    0.07
  -4   2   6   -0.06    0.05
   4   2  -6   -0.11    0.06
   4   2  -6    0.02    0.06
   3  -2  -6    4.90    0.36
  -3  -2   6    5.39    0.37
  -3   2   6    4.87    0.35
   3   2  -6    5.28    0.40
   3   2  -6    4.85    0.28
   3   2  -6    4.75    0.35
   3   2  -6    5.17    0.39
   3   2  -6    4.64    0.28
  -3   2   6    4.88    0.35
   2  -2  -6   -0.02    0.03
   2  -2  -6    0.03    0.05
  -2  -2   6    0.03    0.06
   2  -2  -6   -0.01    0.05
   2   2  -6    0.04    0.08
   2   2  -6    0.00    0.06
  -2   2   6    0.03    0.03
  -2   2   6   -0.03    0.04
   2   2  -6    0.00    0.05
   2   2  -6   -0.03    0.03
   1  -2  -6    1.05    0.12
  -1  -2   6    0.85    0.13
   1  -2  -6    0.85    0.14
   1  -2  -6    0.93    0.10
   1  -2  -6    1.02    0.11
  -1   2   6    0.79    0.12
   1   2  -6    0.98    0.14
   1   2  -6    1.26    0.16
   1   2  -6    1.20    0.12
   1   2  -6    1.24    0.12
  -1   2   6    0.96    0.08
   0  -2   6   -0.03    0.04
   0  -2  -6   -0.14    0.06
   0  -2  -6   -0.01    0.05
   0  -2  -6    0.03    0.08
   0  -2   6   -0.09    0.05
   0  -2  -6    0.01    0.04
   0  -2  -6    0.02    0.04
   0   2  -6    0.05    0.04
   0   2  -6    0.01    0.05
   0   2  -6   -0.03    0.04
   0   2   6   -0.08    0.04
   0   2  -6   -0.15    0.05
  -1  -2  -6    6.20    0.40
  -1  -2  -6    6.94    0.44
  -1  -2  -6    6.91    0.48
   1  -2   6    6.41    0.40
  -1  -2  -6    6.37    0.47
   1  -2   6    6.81    0.43
   1   2   6    6.55    0.42
  -1   2  -6    5.37    0.44
  -1   2  -6    5.91    0.44
  -1   2  -6    6.58    0.49
  -1   2  -6    6.98    0.40
   2  -2   6   16.53    1.03
  -2  -2  -6   16.00    1.14
  -2  -2  -6   18.50    0.99
  -2  -2  -6   18.15    1.10
  -2  -2  -6   17.18    1.17
   2   2   6   17.33    1.03
  -2   2  -6   17.50    1.12
  -2   2  -6   17.99    1.19
  -3  -2  -6    3.23    0.33
   3  -2   6    3.79    0.31
  -3  -2  -6    4.12    0.34
  -3   2  -6    3.88    0.36
  -3   2  -6    4.22    0.30
  -4  -2  -6    0.02    0.08
   4  -2   6   -0.03    0.06
  -4  -2  -6    0.00    0.08
  -4   2  -6    0.05    0.09
   4   2   6   -0.01    0.08
  -5  -2  -6    8.91    0.66
   5  -2   6    7.97    0.60
  -5  -2  -6    8.64    0.69
   5   2   6    8.84    0.60
  -5   2  -6    8.52    0.70
   6  -2   6    7.23    0.51
  -6  -2  -6    6.19    0.51
  -6  -2  -6    5.73    0.55
  -6   2  -6    4.64    0.54
   6   2   6    6.55    0.49
   7  -2   6    1.51    0.27
   7   2   6    1.62    0.27
   8  -2   6    0.01    0.17
   8   2   6   -0.10    0.16
  -9  -3   6    1.42    0.28
  -9  -3   6    0.97    0.30
   9   3  -6    1.42    0.33
  -9   3   6    1.80    0.34
  -8  -3   6    1.54    0.31
   8  -3  -6    1.64    0.29
  -8  -3   6    1.23    0.25
  -8   3   6    1.65    0.31
  -7  -3   6    1.10    0.25
   7  -3  -6    1.19    0.21
  -7  -3   6    1.47    0.26
   7  -3  -6    1.45    0.26
   7   3  -6    1.75    0.28
  -7   3   6    1.47    0.23
   7   3  -6    1.68    0.28
  -6  -3   6    0.22    0.12
   6  -3  -6    0.63    0.13
  -6  -3   6    0.12    0.12
   6  -3  -6    0.19    0.10
   6   3  -6    0.22    0.12
  -6   3   6    0.15    0.10
   6   3  -6    0.05    0.10
   5  -3  -6    5.04    0.39
  -5  -3   6    4.19    0.37
   5  -3  -6    4.67    0.35
  -5  -3   6    4.23    0.41
   5   3  -6    4.52    0.37
   5   3  -6    4.52    0.41
  -5   3   6    4.80    0.36
   5   3  -6    4.44    0.41
   4  -3  -6    0.58    0.14
  -4  -3   6    0.72    0.14
  -4   3   6    0.73    0.12
   4   3  -6    0.82    0.15
   4   3  -6    0.71    0.15
   4   3  -6    0.70    0.14
  -3  -3   6    1.60    0.20
   3  -3  -6    1.42    0.20
   3   3  -6    1.48    0.12
  -3   3   6    1.82    0.19
   3   3  -6    1.79    0.20
  -3   3   6    1.66    0.14
   3   3  -6    1.86    0.22
   3   3  -6    1.57    0.20
   2  -3  -6   16.13    1.10
   2  -3  -6   16.14    0.90
  -2  -3   6   16.24    0.98
   2   3  -6   16.71    1.09
   2   3  -6   16.74    1.12
  -2   3   6   17.28    0.96
   2   3  -6   15.98    0.91
   1  -3  -6    0.65    0.09
  -1  -3   6    0.77    0.13
   1  -3  -6    0.78    0.13
   1  -3  -6    0.73    0.10
   1   3  -6    0.49    0.10
  -1   3   6    0.75    0.11
   1   3  -6    0.66    0.13
   1   3  -6    0.61    0.10
   1   3  -6    0.64    0.09
   0  -3  -6   -0.04    0.03
   0  -3  -6    0.00    0.04
   0  -3  -6    0.07    0.07
   0  -3  -6    0.01    0.05
   0  -3  -6    0.01    0.07
   0  -3   6   -0.03    0.05
   0  -3   6   -0.03    0.04
   0   3  -6   -0.03    0.04
   0   3  -6   -0.01    0.04
   0   3  -6    0.04    0.06
   0   3   6    0.03    0.05
   0   3  -6   -0.01    0.04
  -1  -3  -6   22.69    1.32
   1  -3   6   25.82    1.38
  -1  -3  -6   23.84    1.48
  -1  -3  -6   24.39    1.56
  -1  -3  -6   23.25    1.55
   1  -3   6   22.60    1.32
  -1   3  -6   24.42    1.51
  -1   3  -6   23.69    1.48
  -1   3  -6   24.49    1.59
  -1   3  -6   24.57    1.32
   1   3   6   23.14    1.36
  -2  -3  -6    2.52    0.25
  -2  -3  -6    2.77    0.24
   2  -3   6    2.47    0.22
   2  -3   6    2.55    0.20
  -2  -3  -6    2.47    0.20
  -2  -3  -6    2.23    0.21
  -2   3  -6    2.73    0.20
  -2   3  -6    2.34    0.26
   2   3   6    2.55    0.22
  -3  -3  -6   19.34    1.18
  -3  -3  -6   16.61    1.14
   3  -3   6   16.13    1.01
  -3  -3  -6   15.40    1.07
   3   3   6   16.81    1.01
  -3   3  -6   17.69    1.19
   4  -3   6    0.44    0.13
  -4  -3  -6    0.38    0.13
  -4  -3  -6    0.44    0.13
  -4   3  -6    0.30    0.14
   4   3   6    0.39    0.11
  -5  -3  -6   10.57    0.90
   5  -3   6   12.57    0.80
  -5  -3  -6   13.33    0.89
  -5   3  -6   11.90    0.93
   5   3   6   12.19    0.80
  -6  -3  -6    1.84    0.30
   6  -3   6    1.91    0.27
  -6  -3  -6    2.21    0.31
  -6   3  -6    1.25    0.27
   6   3   6    1.90    0.27
  -7  -3  -6    0.50    0.17
   7   3   6    0.45    0.16
   8  -3   6    0.33    0.21
   8   3   6    0.31    0.19
  -9  -4   6    0.54    0.21
  -9  -4   6    0.53    0.24
  -9   4   6    0.55    0.21
  -8  -4   6    0.63    0.22
  -8  -4   6    0.74    0.20
   8  -4  -6    0.34    0.16
  -8   4   6    0.61    0.21
   8   4  -6    0.59    0.21
  -7  -4   6    1.96    0.33
  -7  -4   6    1.97    0.30
   7  -4  -6    2.18    0.32
   7   4  -6    2.45    0.34
   7   4  -6    2.50    0.34
  -6  -4   6    7.82    0.59
   6  -4  -6    8.16    0.64
  -6  -4   6    7.80    0.64
  -6   4   6    7.56    0.54
   6   4  -6    7.44    0.57
   6   4  -6    7.05    0.62
  -5  -4   6    1.40    0.22
   5  -4  -6    1.70    0.24
   5  -4  -6    1.19    0.18
  -5  -4   6    2.16    0.20
  -5   4   6    1.37    0.19
   5   4  -6    1.57    0.23
   5   4  -6    1.63    0.24
  -4  -4   6    3.16    0.32
  -4  -4   6    3.12    0.29
   4  -4  -6    3.13    0.26
   4  -4  -6    4.22    0.31
   4   4  -6    3.13    0.29
  -4   4   6    3.54    0.27
   4   4  -6    3.25    0.32
   4   4  -6    3.46    0.32
   3  -4  -6    7.67    0.55
  -3  -4   6    6.98    0.49
  -3   4   6    7.24    0.46
  -3   4   6    6.71    0.47
   3   4  -6    7.07    0.42
   3   4  -6    7.25    0.55
   3   4  -6    7.98    0.55
   3   4  -6    6.99    0.48
  -2  -4   6    0.40    0.10
   2  -4  -6    0.60    0.07
   2  -4  -6    0.91    0.15
   2   4  -6    0.63    0.12
   2   4  -6    0.68    0.14
   2   4  -6    0.64    0.11
   2   4  -6    0.59    0.08
  -2   4   6    0.64    0.10
   1  -4  -6    3.98    0.25
   1  -4  -6    3.14    0.29
   1  -4  -6    3.17    0.22
  -1  -4   6    3.17    0.27
  -1  -4   6    3.50    0.25
  -1   4   6    3.21    0.24
   1   4  -6    3.20    0.30
   1   4  -6    3.15    0.23
   1   4  -6    3.52    0.28
   1   4  -6    3.53    0.27
   0  -4  -6    3.40    0.22
   0  -4  -6    3.11    0.24
   0  -4  -6    2.75    0.26
   0  -4  -6    3.15    0.24
   0  -4   6    2.74    0.22
   0  -4   6    3.13    0.25
   0  -4  -6    3.08    0.24
   0   4   6    2.76    0.22
   0   4  -6    2.86    0.24
   0   4  -6    3.07    0.25
   0   4  -6    2.66    0.21
   0   4  -6    2.90    0.28
  -1  -4  -6   14.05    0.82
   1  -4   6   13.48    0.86
  -1  -4  -6   14.47    0.97
  -1  -4  -6   15.43    0.96
   1  -4   6   13.52    0.82
  -1  -4  -6   14.90    0.91
   1   4   6   14.11    0.84
  -1   4  -6   13.27    0.92
  -1   4  -6   14.84    0.92
  -1   4  -6   14.17    1.00
  -1   4  -6   14.96    0.82
  -2  -4  -6   46.84    2.45
  -2  -4  -6   42.87    2.86
   2  -4   6   46.17    2.45
  -2  -4  -6   44.30    2.74
   2  -4   6   45.37    2.53
   2   4   6   44.98    2.52
  -2   4  -6   45.13    2.93
   2   4   6   44.10    2.89
  -3  -4  -6    6.57    0.53
   3  -4   6    6.92    0.47
  -3  -4  -6    6.56    0.47
   3   4   6    6.97    0.52
   3   4   6    6.71    0.46
  -3   4  -6    6.52    0.55
   4  -4   6    8.31    0.58
  -4  -4  -6    8.07    0.65
   4   4   6    9.27    0.60
   4   4   6    8.44    0.66
  -4   4  -6    9.69    0.71
  -5  -4  -6   34.26    2.23
   5  -4   6   32.70    1.97
   5   4   6   35.47    2.28
   5   4   6   33.47    1.98
  -6  -4  -6    3.44    0.38
  -6  -4  -6    2.42    0.36
   6  -4   6    3.62    0.33
   6   4   6    2.98    0.36
  -6   4  -6    1.79    0.33
  -7  -4  -6    0.20    0.15
   7  -4   6    0.33    0.14
   7   4   6    0.20    0.14
   8  -4   6    2.68    0.40
   8   4   6    2.57    0.38
  -9  -5   6    1.25    0.28
  -9  -5   6    0.55    0.24
   9   5  -6    1.24    0.34
  -8  -5   6    1.80    0.35
  -8  -5   6    2.18    0.34
   8  -5  -6    1.95    0.32
  -8   5   6    2.25    0.34
   8   5  -6    2.48    0.39
  -7  -5   6    0.39    0.17
  -7  -5   6    0.23    0.15
   7  -5  -6    0.44    0.16
   7   5  -6    0.42    0.17
   7   5  -6    0.22    0.15
  -6  -5   6   11.35    0.85
   6  -5  -6   14.30    0.94
  -6  -5   6   12.86    0.96
   6   5  -6   12.57    0.86
   6   5  -6   12.78    0.97
   5  -5  -6    0.43    0.15
  -5  -5   6    0.28    0.12
   5   5  -6    0.19    0.11
   5   5  -6    0.09    0.11
   4  -5  -6    8.42    0.62
  -4  -5   6    8.54    0.58
  -4  -5   6    8.43    0.63
   4   5  -6    8.08    0.46
   4   5  -6    7.09    0.55
  -4   5   6    8.31    0.54
   4   5  -6    8.51    0.64
  -3  -5   6    0.02    0.06
  -3   5   6   -0.04    0.05
   3   5  -6   -0.07    0.05
   3   5  -6    0.14    0.09
   3   5  -6    0.12    0.08
   3   5  -6    0.18    0.05
   2  -5  -6    0.21    0.05
  -2  -5   6    0.37    0.10
   2   5  -6    0.30    0.07
   2   5  -6    0.36    0.10
   2   5  -6    0.33    0.11
   2   5  -6    0.30    0.09
   1  -5  -6   14.21    0.83
   1  -5  -6   15.75    1.01
  -1  -5   6   15.09    0.90
  -1  -5   6   15.47    0.86
   1   5  -6   14.58    0.95
   1   5  -6   14.74    0.85
   1   5  -6   14.06    0.98
   1   5  -6   15.26    1.04
   0  -5  -6   13.34    0.87
   0  -5   6   14.08    0.78
   0  -5  -6   12.72    0.84
   0  -5  -6   13.31    0.91
   0  -5  -6   13.09    0.76
   0  -5   6   13.37    0.81
   0  -5  -6   12.74    0.87
   0   5  -6   13.72    0.86
   0   5  -6   14.25    0.87
   0   5  -6   13.03    0.76
   0   5  -6   12.48    0.93
   0   5   6   13.01    0.77
  -1  -5  -6    4.35    0.29
  -1  -5  -6    4.50    0.35
   1  -5   6    4.05    0.29
  -1  -5  -6    4.61    0.31
   1  -5   6    4.19    0.31
  -1   5  -6    3.59    0.31
   1   5   6    3.78    0.30
   1   5   6    3.95    0.29
  -1   5  -6    3.82    0.28
  -1   5  -6    3.72    0.36
  -1   5  -6    4.39    0.29
   2  -5   6   -0.02    0.05
  -2  -5  -6   -0.05    0.08
  -2  -5  -6    0.04    0.06
  -2  -5  -6    0.07    0.06
   2  -5   6    0.06    0.05
   2   5   6    0.04    0.06
  -2   5  -6    0.05    0.09
   2   5   6    0.04    0.06
  -3  -5  -6    0.00    0.09
  -3  -5  -6    0.08    0.08
   3  -5   6    0.17    0.09
  -3   5  -6   -0.02    0.07
   3   5   6    0.08    0.07
   3   5   6    0.09    0.08
  -4  -5  -6    0.05    0.11
   4  -5   6   -0.03    0.07
   4   5   6   -0.05    0.07
  -4   5  -6   -0.05    0.09
   4   5   6   -0.04    0.06
  -5  -5  -6    0.24    0.14
   5  -5   6    0.17    0.11
   5   5   6    0.52    0.15
   5   5   6    0.37    0.13
  -5   5  -6    0.25    0.14
   6  -5   6    2.16    0.29
  -6  -5  -6    1.90    0.29
   6   5   6    1.84    0.29
   6   5   6    2.06    0.29
  -6   5  -6    1.65    0.30
  -7  -5  -6    0.84    0.22
   7  -5   6    0.48    0.18
   7   5   6    0.52    0.18
   8  -5   6    1.99    0.36
  -8  -5  -6    1.71    0.30
   8   5   6    2.04    0.33
   8  -6  -6    0.66    0.20
  -8  -6   6    0.81    0.23
  -8  -6   6    0.22    0.18
   8   6  -6    0.59    0.23
  -7  -6   6    0.40    0.18
  -7  -6   6    0.61    0.19
   7  -6  -6    0.79    0.20
   7   6  -6    0.79    0.21
   7   6  -6    0.58    0.19
  -6  -6   6   11.96    0.96
   6  -6  -6   12.70    0.94
  -6  -6   6   13.87    0.89
   6   6  -6   12.86    0.98
   6   6  -6   12.61    0.86
   5  -6  -6    2.62    0.34
  -5  -6   6    4.09    0.31
  -5  -6   6    2.60    0.33
   5   6  -6    3.33    0.37
   5   6  -6    2.98    0.34
   4  -6  -6    0.60    0.15
  -4  -6   6    0.54    0.14
  -4  -6   6    0.69    0.16
   4   6  -6    0.41    0.12
   4   6  -6    0.47    0.07
   4   6  -6    0.44    0.13
   3  -6  -6   48.60    3.07
  -3  -6   6   47.65    2.72
  -3  -6   6   45.99    3.07
   3   6  -6   47.93    2.60
   3   6  -6   50.90    3.14
   3   6  -6   47.58    2.71
   2  -6  -6   31.36    1.95
  -2  -6   6   31.22    1.73
   2  -6  -6   30.01    1.62
  -2  -6   6   28.99    1.94
   2   6  -6   29.13    1.65
   2   6  -6   31.46    2.00
   2   6  -6   28.46    1.85
   2   6  -6   29.73    1.93
   1  -6  -6    5.16    0.38
   1  -6  -6    4.85    0.32
  -1  -6   6    5.08    0.34
  -1  -6   6    4.81    0.36
  -1  -6   6    4.77    0.39
   1   6  -6    4.70    0.37
   1   6  -6    5.48    0.38
   1   6  -6    4.99    0.43
   1   6  -6    4.88    0.33
   0  -6   6    1.86    0.17
   0  -6  -6    1.92    0.20
   0  -6  -6    1.49    0.16
   0  -6  -6    1.70    0.22
   0  -6   6    1.65    0.20
   0  -6  -6    1.70    0.15
   0   6  -6    1.81    0.18
   0   6  -6    1.50    0.22
   0   6   6    1.62    0.14
   0   6   6    1.77    0.15
   0   6  -6    1.81    0.16
   0   6  -6    1.57    0.17
   1  -6   6    6.80    0.45
  -1  -6  -6    6.43    0.42
  -1  -6  -6    7.45    0.52
   1  -6   6    6.51    0.43
  -1  -6  -6    6.44    0.46
   1   6   6    6.64    0.47
  -1   6  -6    5.79    0.52
  -1   6  -6    7.54    0.48
  -1   6  -6    6.33    0.42
   1   6   6    6.67    0.43
  -2  -6  -6   50.82    3.14
   2  -6   6   50.81    2.80
  -2  -6  -6   50.73    3.28
  -2  -6  -6   52.67    2.81
   2  -6   6   52.53    2.89
  -2   6  -6   48.58    3.35
   2   6   6   51.85    2.87
  -2   6  -6   50.76    3.15
   2   6   6   55.01    3.31
   3  -6   6    1.30    0.19
  -3  -6  -6    0.72    0.18
   3   6   6    1.12    0.17
  -3   6  -6    1.12    0.21
   3   6   6    0.96    0.16
  -4  -6  -6    1.13    0.22
   4  -6   6    1.03    0.18
  -4   6  -6    1.00    0.22
   4   6   6    1.08    0.19
   4   6   6    1.28    0.19
  -5  -6  -6    0.23    0.19
   5  -6   6    0.01    0.09
   5   6   6    0.07    0.11
  -5   6  -6    0.20    0.15
   5   6   6    0.24    0.12
   6  -6   6    0.43    0.15
  -6  -6  -6    0.19    0.15
   6   6   6    0.20    0.13
  -6   6  -6    0.39    0.18
   6   6   6    0.24    0.12
  -7  -6  -6    0.81    0.21
   7  -6   6    0.77    0.21
   7   6   6    0.24    0.16
  -8  -6  -6    0.88    0.24
   8  -6   6    1.06    0.29
   8   6   6    1.73    0.32
  -8  -7   6    0.24    0.17
  -8  -7   6    0.17    0.16
   8   7  -6   -0.13    0.19
   7  -7  -6    0.93    0.21
  -7  -7   6    1.09    0.26
  -7  -7   6    1.42    0.27
   7   7  -6    1.39    0.27
   6  -7  -6    0.17    0.11
  -6  -7   6    0.26    0.16
  -6  -7   6    0.02    0.11
   6   7  -6    0.33    0.15
   6   7  -6    0.16    0.15
  -5  -7   6    3.32    0.36
   5  -7  -6    2.14    0.31
  -5  -7   6    2.49    0.35
   5   7  -6    3.06    0.37
   5   7  -6    2.93    0.34
   4  -7  -6    1.68    0.26
  -4  -7   6    1.83    0.25
  -4  -7   6    2.29    0.24
   4   7  -6    1.67    0.24
   4   7  -6    1.90    0.16
   4   7  -6    1.73    0.27
  -3  -7   6    1.28    0.20
  -3  -7   6    1.90    0.24
   3  -7  -6    1.83    0.24
   3   7  -6    1.65    0.24
   3   7  -6    1.31    0.19
   3   7  -6    1.60    0.15
   2  -7  -6    2.42    0.27
  -2  -7   6    2.30    0.25
   2  -7  -6    2.08    0.16
  -2  -7   6    2.24    0.25
   2   7  -6    2.09    0.19
   2   7  -6    2.48    0.30
   2   7  -6    2.37    0.22
   1  -7  -6    0.32    0.07
   1  -7  -6    0.00    0.11
  -1  -7   6    0.63    0.13
  -1  -7   6    0.29    0.08
  -1  -7   6    0.34    0.11
   1   7  -6    0.47    0.09
   1   7  -6    0.38    0.09
   1   7  -6    0.40    0.13
   0  -7  -6    0.39    0.08
   0  -7   6    0.32    0.11
   0  -7   6    0.54    0.12
   0  -7  -6    0.48    0.09
   0  -7   6    0.39    0.10
   0   7  -6    0.54    0.10
   0   7   6    0.62    0.09
   0   7  -6    0.55    0.11
   0   7  -6    0.40    0.12
   0   7   6    0.41    0.07
  -1  -7  -6   39.03    2.51
   1  -7   6   39.20    2.21
  -1  -7  -6   42.04    2.14
   1  -7   6   38.42    2.14
  -1  -7  -6   35.07    2.38
   1   7   6   38.82    2.50
  -1   7  -6   40.36    2.41
  -1   7  -6   38.50    2.13
   1   7   6   39.85    2.18
  -1   7  -6   38.55    2.57
   2  -7   6    0.44    0.11
   2  -7   6    0.41    0.09
  -2  -7  -6    0.29    0.13
  -2  -7  -6    0.55    0.11
  -2  -7  -6    0.19    0.09
  -2   7  -6    0.16    0.11
   2   7   6    0.40    0.10
   2   7   6    0.34    0.09
   3  -7   6   30.85    1.66
   3  -7   6   29.76    1.75
  -3  -7  -6   29.71    1.99
   3   7   6   29.83    1.99
  -3   7  -6   28.89    2.04
   3   7   6   31.33    1.74
  -4  -7  -6    1.80    0.30
   4  -7   6    2.17    0.25
   4   7   6    1.60    0.25
  -4   7  -6    1.96    0.31
   4   7   6    1.93    0.25
  -5  -7  -6    4.44    0.45
   5  -7   6    4.54    0.37
   5   7   6    4.09    0.42
   5   7   6    4.25    0.38
  -5   7  -6    4.19    0.46
   6  -7   6    1.21    0.22
  -6  -7  -6    1.09    0.23
   6   7   6    1.47    0.25
   6   7   6    1.19    0.23
  -7  -7  -6    0.06    0.14
   7  -7   6    0.00    0.14
   7   7   6    0.09    0.14
  -8  -7  -6    0.38    0.20
   8  -7   6    0.22    0.22
   8   7   6    0.42    0.18
  -8  -8   6    0.63    0.24
  -8  -8   6    0.75    0.26
   8   8  -6    0.82    0.23
  -7  -8   6    0.27    0.16
  -7  -8   6    0.28    0.18
   7   8  -6    0.01    0.13
   6  -8  -6    1.48    0.25
  -6  -8   6    1.48    0.28
  -6  -8   6    1.15    0.23
   6   8  -6    1.27    0.26
   6   8  -6    1.02    0.23
  -5  -8   6   12.38    0.98
   5  -8  -6   12.86    0.96
  -5  -8   6   13.96    0.89
   5   8  -6   12.63    0.74
   5   8  -6   13.60    0.88
   5   8  -6   15.17    1.02
  -4  -8   6    0.58    0.15
  -4  -8   6    1.05    0.20
   4  -8  -6    0.88    0.18
   4   8  -6    0.62    0.17
   4   8  -6    0.86    0.11
   4   8  -6    0.78    0.16
   3  -8  -6    5.99    0.48
  -3  -8   6    5.13    0.43
  -3  -8   6    6.46    0.50
   3   8  -6    5.65    0.38
   3   8  -6    5.96    0.43
   3   8  -6    6.19    0.52
   2  -8  -6    4.30    0.31
  -2  -8   6    3.02    0.32
   2  -8  -6    3.36    0.22
  -2  -8   6    2.53    0.29
   2   8  -6    2.94    0.24
   2   8  -6    3.24    0.34
   2   8  -6    3.24    0.28
  -1  -8   6    0.41    0.11
  -1  -8   6    0.52    0.11
   1  -8  -6    0.41    0.08
  -1  -8   6    0.54    0.14
   1   8  -6    0.54    0.11
   1   8  -6    0.78    0.18
   1   8  -6    0.53    0.10
   0  -8  -6    0.78    0.12
   0  -8  -6    0.86    0.12
   0  -8   6    0.87    0.14
   0  -8   6    0.80    0.14
   0  -8   6    0.80    0.14
   0  -8  -6    1.09    0.17
   0   8  -6    0.83    0.18
   0   8  -6    0.65    0.13
   0   8  -6    0.81    0.12
   0   8   6    0.71    0.10
  -1  -8  -6   33.02    2.03
  -1  -8  -6   31.26    1.72
   1  -8   6   33.44    1.73
  -1  -8  -6   31.06    1.91
   1  -8   6   29.84    1.77
   1   8   6   32.26    2.00
   1   8   6   28.85    1.73
  -1   8  -6   29.04    2.07
  -1   8  -6   28.93    1.71
  -1   8  -6   31.23    1.93
   2  -8   6    0.70    0.15
  -2  -8  -6    0.62    0.12
  -2  -8  -6    0.73    0.18
   2  -8   6    0.91    0.14
  -2  -8  -6    1.10    0.16
   2   8   6    0.74    0.14
   2   8   6    1.17    0.15
  -2   8  -6    1.11    0.22
  -3  -8  -6    0.06    0.12
   3  -8   6    0.08    0.06
   3  -8   6    0.09    0.08
  -3   8  -6    0.13    0.11
   3   8   6    0.09    0.08
   3   8   6   -0.01    0.07
   4  -8   6   42.31    2.34
  -4  -8  -6   38.46    2.67
  -4   8  -6   38.53    2.74
   4   8   6   42.26    2.70
   4   8   6   42.46    2.34
   5  -8   6    4.20    0.36
  -5  -8  -6    4.89    0.46
   5   8   6    4.07    0.41
  -5   8  -6    4.09    0.52
   5   8   6    3.85    0.36
  -6  -8  -6    0.19    0.16
   6  -8   6    0.08    0.11
   6   8   6    0.18    0.13
  -7  -8  -6    0.01    0.17
   7  -8   6    0.12    0.16
   7   8   6    0.07    0.13
  -8  -8  -6   -0.08    0.21
   8   8   6   -0.01    0.15
  -8  -9   6    0.21    0.22
  -8  -9   6    0.16    0.20
   8   9  -6    0.30    0.19
  -7  -9   6    0.07    0.15
  -7  -9   6   -0.13    0.13
   7   9  -6   -0.21    0.12
   6  -9  -6    0.19    0.12
  -6  -9   6    0.06    0.14
  -6  -9   6   -0.01    0.13
   6   9  -6    0.11    0.12
  -5  -9   6    4.82    0.43
  -5  -9   6    4.23    0.46
   5  -9  -6    5.21    0.45
   5   9  -6    4.55    0.30
   5   9  -6    5.23    0.43
   5   9  -6    4.39    0.46
   4  -9  -6    7.80    0.63
  -4  -9   6    7.24    0.57
  -4  -9   6    8.58    0.64
   4   9  -6    7.90    0.56
   4   9  -6    7.60    0.49
   4   9  -6    8.02    0.66
   3  -9  -6   10.78    0.76
  -3  -9   6    9.50    0.76
  -3  -9   6    9.52    0.68
   3   9  -6   10.28    0.80
   3   9  -6   10.93    0.63
  -2  -9   6    2.71    0.32
   2  -9  -6    2.62    0.31
   2  -9  -6    2.50    0.19
  -2  -9   6    2.75    0.26
   2   9  -6    2.52    0.26
   2   9  -6    2.80    0.23
   2   9  -6    2.80    0.36
  -1  -9   6    3.11    0.33
  -1  -9   6    2.83    0.28
   1  -9  -6    3.79    0.27
  -1  -9   6    3.48    0.28
   1  -9  -6    3.65    0.25
   1   9  -6    3.17    0.26
   1   9  -6    3.60    0.31
   1   9  -6    3.74    0.37
   0  -9  -6    6.98    0.51
   0  -9   6    6.07    0.42
   0  -9  -6    5.63    0.43
   0  -9   6    5.85    0.43
   0  -9  -6    6.03    0.40
   0   9  -6    6.50    0.47
   0   9  -6    6.32    0.41
   0   9  -6    5.43    0.51
  -1  -9  -6    5.47    0.39
   1  -9   6    4.85    0.36
   1  -9   6    5.16    0.38
  -1  -9  -6    5.32    0.36
  -1   9  -6    4.55    0.40
  -1   9  -6    4.61    0.46
   1   9   6    5.40    0.39
  -2  -9  -6    4.28    0.38
   2  -9   6    3.67    0.31
  -2  -9  -6    3.48    0.29
   2  -9   6    4.06    0.29
  -2  -9  -6    3.73    0.32
   2   9   6    3.70    0.29
   2   9   6    3.61    0.32
  -2   9  -6    3.44    0.38
  -3  -9  -6    1.56    0.27
   3  -9   6    0.75    0.15
   3  -9   6    1.02    0.14
   3   9   6    1.00    0.16
  -3   9  -6    0.93    0.21
   3   9   6    0.72    0.16
  -4  -9  -6    2.74    0.36
   4  -9   6    2.32    0.28
  -4   9  -6    1.91    0.32
   4   9   6    1.86    0.25
   4   9   6    1.76    0.27
  -5  -9  -6   -0.14    0.13
   5  -9   6    0.09    0.09
  -5   9  -6   -0.03    0.12
   5   9   6    0.06    0.10
   5   9   6    0.05    0.11
   6  -9   6    2.91    0.38
  -6  -9  -6    2.84    0.42
   6   9   6    3.00    0.36
  -7  -9  -6    0.13    0.19
   7   9   6   -0.07    0.13
   7   9   6    0.04    0.08
  -8 -10   6    0.06    0.19
  -8 -10   6   -0.29    0.18
   8  10  -6   -0.15    0.15
  -7 -10   6    0.06    0.19
  -7 -10   6    0.39    0.20
   7  10  -6    0.31    0.18
  -6 -10   6    0.13    0.14
  -6 -10   6    0.14    0.16
   6  10  -6    0.25    0.15
   5 -10  -6    1.01    0.25
  -5 -10   6    1.25    0.23
  -5 -10   6    1.86    0.30
   5  10  -6    1.16    0.25
   5  10  -6    1.50    0.15
   5  10  -6    1.18    0.22
  -4 -10   6    0.79    0.20
  -4 -10   6    0.66    0.16
   4 -10  -6    0.74    0.19
   4  10  -6    0.61    0.19
   4  10  -6    0.46    0.10
   4  10  -6    0.85    0.17
  -3 -10   6    0.16    0.14
  -3 -10   6    0.05    0.09
   3 -10  -6    0.59    0.15
   3  10  -6    0.20    0.08
   3  10  -6    0.19    0.13
  -2 -10   6    0.13    0.13
   2 -10  -6    0.01    0.04
  -2 -10   6    0.03    0.08
   2 -10  -6   -0.02    0.09
   2  10  -6    0.02    0.06
   2  10  -6    0.00    0.06
   2  10  -6    0.04    0.09
   1 -10  -6    2.15    0.27
  -1 -10   6    2.00    0.23
  -1 -10   6    1.98    0.24
   1 -10  -6    1.65    0.18
  -1 -10   6    1.94    0.26
   1 -10  -6    2.14    0.18
   1  10  -6    1.79    0.24
   1  10  -6    2.53    0.33
   1  10  -6    1.71    0.19
   0 -10  -6    3.52    0.36
   0 -10  -6    4.13    0.29
   0 -10   6    3.77    0.30
   0 -10   6    3.96    0.32
   0 -10  -6    3.56    0.30
   0  10  -6    3.98    0.40
   0  10  -6    3.64    0.34
   0  10  -6    3.94    0.30
   1 -10   6    0.86    0.15
   1 -10   6    0.90    0.15
  -1 -10  -6    1.03    0.15
  -1 -10  -6    0.91    0.15
  -1  10  -6    0.94    0.16
  -1  10  -6    0.85    0.20
  -2 -10  -6    9.05    0.58
  -2 -10  -6    8.83    0.63
   2 -10   6    9.88    0.61
   2 -10   6    8.79    0.56
  -2  10  -6    8.07    0.71
   2  10   6    8.77    0.65
   3 -10   6    1.18    0.19
  -3 -10  -6    1.11    0.25
   3 -10   6    0.85    0.13
   3  10   6    0.95    0.16
   3  10   6    0.78    0.16
  -3  10  -6    0.82    0.22
   4 -10   6   23.74    1.59
  -4 -10  -6   28.48    1.87
   4  10   6   30.07    1.62
  -4  10  -6   23.21    1.88
   4  10   6   30.71    1.87
  -5 -10  -6    0.91    0.24
   5  10   6    0.60    0.19
   5  10   6    0.70    0.19
  -6 -10  -6    0.29    0.19
   6  10   6    0.23    0.14
  -7 -10  -6   -0.09    0.19
   7  10   6    0.58    0.22
   7  10   6    0.32    0.11
  -7 -11   6    3.40    0.45
  -7 -11   6    2.89    0.46
   7  11  -6    4.21    0.48
  -6 -11   6   -0.02    0.16
  -6 -11   6   -0.05    0.13
   6  11  -6   -0.09    0.11
   5 -11  -6    0.48    0.16
  -5 -11   6    0.28    0.13
  -5 -11   6    0.45    0.17
   5  11  -6    0.65    0.18
   5  11  -6    0.33    0.09
  -4 -11   6    1.04    0.20
  -4 -11   6    1.50    0.27
   4  11  -6    1.12    0.16
   4  11  -6    1.10    0.23
   4  11  -6    1.00    0.20
  -3 -11   6    0.18    0.12
   3 -11  -6    0.46    0.16
  -3 -11   6    0.34    0.18
   3  11  -6    0.17    0.09
   3  11  -6    0.24    0.14
   2 -11  -6    3.49    0.36
  -2 -11   6    3.31    0.31
   2 -11  -6    3.11    0.24
  -2 -11   6    3.63    0.39
   2  11  -6    3.47    0.28
   2  11  -6    2.99    0.40
   2  11  -6    3.37    0.31
   1 -11  -6    0.74    0.16
   1 -11  -6    0.61    0.11
  -1 -11   6    0.39    0.13
  -1 -11   6    0.88    0.16
   1 -11  -6    0.62    0.11
   1  11  -6    0.76    0.14
   1  11  -6    0.56    0.17
   1  11  -6    0.68    0.15
   0 -11   6   11.40    0.70
   0 -11  -6   10.66    0.70
   0 -11  -6    9.91    0.77
   0 -11   6   11.05    0.67
   0 -11  -6   10.45    0.65
   0  11  -6    8.95    0.73
   0  11  -6   10.85    0.67
   0  11  -6   10.70    0.84
  -1 -11  -6   29.89    1.94
   1 -11   6   30.81    1.75
   1 -11   6   31.22    1.80
  -1 -11  -6   32.69    2.06
  -1 -11  -6   30.14    1.75
  -1  11  -6   30.70    2.13
  -1  11  -6   32.75    1.98
   2 -11   6   -0.06    0.06
  -2 -11  -6    0.12    0.09
  -2 -11  -6    0.10    0.16
   2 -11   6    0.04    0.07
  -2 -11  -6    0.13    0.09
  -2  11  -6    0.05    0.11
  -3 -11  -6    1.66    0.29
   3 -11   6    1.76    0.18
  -3  11  -6    1.24    0.26
   3  11   6    1.75    0.26
  -4 -11  -6    1.33    0.28
   4  11   6    1.51    0.22
  -4  11  -6    1.06    0.25
   4  11   6    0.85    0.20
  -5 -11  -6    3.47    0.48
   5  11   6    4.11    0.43
   5  11   6    4.12    0.38
  -6 -11  -6    0.40    0.22
   6  11   6    0.32    0.16
  -7 -11  -6    3.23    0.46
   7  11   6    3.28    0.42
   7  11   6    2.85    0.28
  -7 -12   6    0.10    0.18
   7  12  -6    0.09    0.17
  -6 -12   6    0.05    0.15
   6  12  -6    0.06    0.07
   6  12  -6    0.07    0.14
  -5 -12   6    1.16    0.26
  -5 -12   6    0.51    0.19
   5  12  -6    1.16    0.23
   5  12  -6    0.78    0.14
  -4 -12   6    0.76    0.19
   4 -12  -6    0.67    0.18
  -4 -12   6    1.07    0.24
   4  12  -6    0.73    0.21
   4  12  -6    1.15    0.22
   4  12  -6    0.78    0.14
   3 -12  -6    3.23    0.36
  -3 -12   6    2.86    0.33
   3  12  -6    2.50    0.26
   3  12  -6    1.54    0.30
   2 -12  -6   12.22    0.67
   2 -12  -6   10.38    0.84
  -2 -12   6   10.41    0.85
  -2 -12   6   12.22    0.77
   2  12  -6   11.75    0.91
   2  12  -6   11.34    0.72
   1 -12  -6    7.96    0.64
   1 -12  -6    7.77    0.54
   1 -12  -6    7.82    0.52
  -1 -12   6    8.54    0.58
  -1 -12   6    8.10    0.55
   1  12  -6    8.25    0.62
   1  12  -6    9.09    0.55
   1  12  -6    7.46    0.69
   0 -12   6    0.02    0.08
   0 -12  -6    0.18    0.10
   0 -12   6    0.32    0.12
   0 -12  -6   -0.07    0.06
   0 -12  -6    0.07    0.07
   0  12  -6   -0.05    0.07
   0  12  -6    0.11    0.09
   0  12  -6    0.23    0.14
  -1 -12  -6    4.93    0.37
   1 -12   6    4.21    0.36
  -1 -12  -6    5.16    0.47
  -1 -12  -6    4.63    0.39
  -1  12  -6    5.24    0.49
  -2 -12  -6    0.29    0.12
   2 -12   6    0.16    0.09
  -2 -12  -6    0.17    0.10
  -2 -12  -6    0.30    0.18
  -2  12  -6    0.22    0.14
   3 -12   6    0.77    0.13
  -3 -12  -6    0.58    0.21
  -3  12  -6    0.43    0.17
  -4 -12  -6    2.42    0.39
  -5 -12  -6   -0.18    0.17
   5  12   6    0.09    0.13
  -6 -12  -6    0.29    0.22
   6  12   6    0.33    0.16
  -6 -13   6   -0.06    0.15
  -6 -13   6   -0.07    0.16
   6  13  -6    0.03    0.15
   6  13  -6    0.16    0.10
  -5 -13   6    0.15    0.16
  -5 -13   6    0.06    0.15
   5  13  -6   -0.04    0.12
   5  13  -6    0.13    0.10
  -4 -13   6    2.18    0.33
  -4 -13   6    1.51    0.26
   4  13  -6    1.88    0.23
   3 -13  -6    8.00    0.63
  -3 -13   6    8.38    0.59
  -3 -13   6    6.45    0.64
   3  13  -6    7.73    0.53
   3  13  -6    8.21    0.73
  -2 -13   6    0.02    0.10
   2 -13  -6    0.00    0.05
   2 -13  -6   -0.11    0.09
   2  13  -6    0.11    0.12
   2  13  -6   -0.08    0.08
   1 -13  -6    6.22    0.52
   1 -13  -6    5.79    0.41
  -1 -13   6    4.81    0.44
   1 -13  -6    5.65    0.42
  -1 -13   6    6.34    0.45
   1  13  -6    5.99    0.44
   1  13  -6    6.31    0.58
   1  13  -6    7.44    0.52
   0 -13   6    0.29    0.12
   0 -13  -6    0.44    0.12
   0 -13  -6    0.22    0.08
   0 -13  -6    0.25    0.13
   0 -13   6   -0.02    0.07
   0  13  -6    0.34    0.13
   0  13  -6    0.34    0.17
  -1 -13  -6    4.08    0.33
  -1 -13  -6    3.94    0.41
  -1 -13  -6    3.43    0.34
   1 -13   6    4.36    0.33
  -1  13  -6    3.33    0.45
  -2 -13  -6    0.03    0.14
  -2 -13  -6   -0.05    0.09
  -2 -13  -6    0.02    0.09
   2 -13   6   -0.09    0.07
  -2  13  -6    0.06    0.12
  -3 -13  -6    0.09    0.18
   3 -13   6    0.06    0.07
  -4 -13  -6    1.04    0.29
  -5 -13  -6    2.13    0.37
  -6 -13  -6    0.77    0.28
  -6 -14   6    0.09    0.19
  -6 -14   6    0.06    0.15
   6  14  -6    0.10    0.16
   6  14  -6    0.22    0.12
  -5 -14   6    2.34    0.36
  -5 -14   6    2.30    0.38
   5  14  -6    3.07    0.38
   5  14  -6    2.56    0.27
  -4 -14   6    3.36    0.44
  -4 -14   6    3.56    0.42
   4  14  -6    3.48    0.31
  -3 -14   6    0.19    0.13
   3 -14  -6    0.32    0.14
   3  14  -6    0.33    0.13
   2 -14  -6    2.40    0.21
  -2 -14   6    1.77    0.28
   2 -14  -6    2.39    0.34
   2  14  -6    2.77    0.30
   1 -14  -6    0.71    0.18
  -1 -14   6    0.48    0.14
   1 -14  -6    0.72    0.11
   1 -14  -6    0.42    0.11
   1  14  -6    0.72    0.18
   1  14  -6    0.72    0.23
   1  14  -6    0.72    0.15
   0 -14  -6    6.37    0.42
   0 -14   6    4.70    0.41
   0 -14  -6    4.96    0.40
   0 -14  -6    4.91    0.48
   0  14  -6    6.13    0.49
   0  14  -6    4.92    0.53
  -1 -14  -6    7.23    0.49
   1 -14   6    6.12    0.47
  -1 -14  -6    6.24    0.58
  -1 -14  -6    6.71    0.51
   2 -14   6    2.55    0.27
  -2 -14  -6    2.31    0.28
  -2 -14  -6    3.03    0.31
  -2 -14  -6    2.72    0.38
  -3 -14  -6    0.47    0.25
   3 -14   6    0.76    0.14
  -4 -14  -6    2.13    0.38
  -5 -14  -6   -0.19    0.20
  -5 -15   6    0.67    0.24
  -5 -15   6    0.72    0.23
   5  15  -6    0.71    0.18
  -4 -15   6    0.79    0.24
  -4 -15   6    0.55    0.18
   4  15  -6    0.83    0.17
  -3 -15   6    0.35    0.18
   3  15  -6    0.27    0.13
   2 -15  -6    0.26    0.15
   2 -15  -6    0.20    0.08
   2  15  -6    0.38    0.14
   1 -15  -6    0.58    0.10
   1 -15  -6    0.63    0.18
  -1 -15   6    0.45    0.15
   1 -15  -6    0.69    0.14
   1  15  -6    0.73    0.19
   1  15  -6    0.69    0.17
   0 -15  -6    6.57    0.47
   0 -15   6    6.06    0.47
   0 -15  -6    6.03    0.56
   0 -15  -6    6.25    0.47
   0  15  -6    6.72    0.56
  -1 -15  -6    1.65    0.24
  -1 -15  -6    2.54    0.28
   1 -15   6    2.65    0.28
  -1 -15  -6    2.22    0.34
  -2 -15  -6    0.49    0.21
  -2 -15  -6    0.74    0.17
  -2 -15  -6    0.40    0.14
   2 -15   6    0.59    0.14
   3 -15   6    0.25    0.11
  -3 -15  -6    0.40    0.26
  -4 -15  -6    1.21    0.32
  -5 -15  -6    0.87    0.32
  -5 -16   6    0.16    0.17
  -5 -16   6    0.05    0.20
   5  16  -6    0.05    0.15
   4  16  -6    0.12    0.11
   3  16  -6    3.44    0.37
   2 -16  -6    0.35    0.11
   2  16  -6    0.38    0.15
   1 -16  -6    2.29    0.27
   1 -16  -6    2.74    0.37
   1 -16  -6    2.57    0.23
  -1 -16   6    3.18    0.33
   1  16  -6    2.96    0.37
   1  16  -6    2.86    0.32
   0 -16  -6    0.03    0.10
   0 -16  -6   -0.02    0.07
   0 -16  -6    0.04    0.12
   0 -16   6    0.02    0.10
   0  16  -6    0.10    0.13
  -1 -16  -6    0.00    0.15
  -1 -16  -6    0.16    0.12
   1 -16   6    0.05    0.10
  -1 -16  -6    0.08    0.10
   2 -16   6    1.04    0.18
  -2 -16  -6    1.02    0.21
  -2 -16  -6    0.81    0.19
  -2 -16  -6    0.57    0.24
  -3 -16  -6   -0.02    0.21
  -3 -16  -6   -0.14    0.12
   3 -16   6   -0.05    0.10
  -4 -16  -6    0.15    0.25
   4  17  -6    0.21    0.14
   3  17  -6    0.16    0.14
   2 -17  -6    0.04    0.10
   2  17  -6   -0.04    0.12
   1 -17  -6    0.47    0.16
   1 -17  -6    0.39    0.09
  -1 -17   6    0.51    0.16
   1 -17  -6    0.35    0.15
   0 -17  -6    2.78    0.27
   0 -17  -6    3.09    0.41
   0 -17  -6    2.60    0.30
   0 -17   6    3.35    0.35
   0  17  -6    2.81    0.38
   1 -17   6    0.29    0.13
  -1 -17  -6    0.29    0.16
  -1 -17  -6    0.30    0.13
  -1 -17  -6    0.39    0.15
  -2 -17  -6    1.87    0.36
  -2 -17  -6    1.94    0.28
   2 -17   6    1.78    0.24
  -2 -17  -6    1.99    0.29
  -3 -17  -6    1.22    0.30
   3 -17   6    0.92    0.18
  -3 -17  -6    0.84    0.21
   2 -18  -6    0.35    0.13
   2  18  -6    0.18    0.16
   1 -18  -6    0.26    0.14
  -1 -18   6    0.14    0.13
   0 -18  -6    0.06    0.09
   0 -18  -6    0.07    0.11
   0 -18   6    0.11    0.13
   0 -18  -6    0.00    0.14
   0  18  -6    0.07    0.15
   1 -18   6    2.98    0.34
  -1 -18  -6    2.77    0.41
  -1 -18  -6    2.60    0.32
  -1 -18  -6    3.32    0.32
  -2 -18  -6    0.14    0.14
   2 -18   6    0.11    0.16
  -2 -18  -6    0.49    0.17
  -2 -18  -6    0.10    0.17
   9   0  -7    0.43    0.25
  -9   0   7    0.53    0.20
  -9   0   7    0.55    0.23
  -8   0   7   -0.12    0.10
  -8   0   7    0.15    0.17
   8   0  -7   -0.04    0.15
   7   0  -7    0.96    0.21
  -7   0   7    0.85    0.23
   7   0  -7    0.71    0.20
  -7   0   7    0.72    0.18
   6   0  -7    0.02    0.09
   6   0  -7    0.08    0.10
  -6   0   7    0.19    0.10
   5   0  -7    4.70    0.41
   5   0  -7    5.05    0.40
  -5   0   7    5.52    0.41
   4   0  -7    0.00    0.06
  -4   0   7    0.05    0.07
   4   0  -7    0.05    0.06
   4   0  -7   -0.07    0.06
   3   0  -7    0.98    0.17
   3   0  -7    1.04    0.08
  -3   0   7    1.30    0.17
   3   0  -7    1.15    0.17
  -2   0   7   -0.02    0.05
   2   0  -7   -0.02    0.05
   2   0  -7   -0.02    0.03
   2   0  -7   -0.02    0.06
   2   0  -7   -0.04    0.08
   1   0  -7  680.02   43.53
  -1   0   7  726.22   38.27
   1   0  -7  711.55   37.36
   0   0  -7    0.11    0.06
   0   0   7    0.02    0.05
   0   0  -7    0.08    0.10
   0   0  -7   -0.09    0.06
   0   0   7   -0.01    0.07
   0   0  -7    0.11    0.07
  -1   0  -7    0.70    0.13
   1   0   7    0.70    0.12
  -1   0  -7    0.96    0.12
  -1   0  -7    0.88    0.13
  -1   0  -7    0.85    0.12
  -2   0  -7    0.00    0.06
  -2   0  -7    0.00    0.05
  -2   0  -7   -0.06    0.07
  -2   0  -7   -0.09    0.05
   2   0   7   -0.04    0.06
  -3   0  -7    7.22    0.56
   3   0   7    6.68    0.49
  -3   0  -7    7.14    0.52
  -4   0  -7   -0.02    0.10
  -4   0  -7   -0.18    0.08
   4   0   7   -0.05    0.08
  -5   0  -7    9.99    0.82
   5   0   7   11.06    0.72
  -6   0  -7    0.09    0.12
   6   0   7   -0.15    0.09
   7   0   7   -0.07    0.12
   8   0   7   -0.15    0.18
  -9  -1   7   -0.05    0.15
  -9  -1   7   -0.03    0.12
   9  -1  -7    0.13    0.22
  -9   1   7    0.14    0.15
  -9   1   7   -0.04    0.16
   9   1  -7   -0.04    0.21
   8  -1  -7    0.09    0.16
   8  -1  -7    0.00    0.13
  -8  -1   7    0.23    0.16
  -8  -1   7    0.27    0.15
   8   1  -7    0.23    0.18
  -8   1   7    0.15    0.16
  -8   1   7    0.15    0.14
   7  -1  -7    2.86    0.35
   7  -1  -7    2.74    0.37
  -7  -1   7    3.38    0.43
  -7  -1   7    3.35    0.38
   7   1  -7    2.98    0.38
   7   1  -7    2.98    0.36
  -7   1   7    2.43    0.33
   6  -1  -7    0.00    0.08
   6  -1  -7    0.07    0.10
  -6  -1   7   -0.01    0.09
  -6   1   7    0.00    0.08
   6   1  -7    0.07    0.10
   6   1  -7    0.18    0.10
  -5  -1   7    2.99    0.29
   5  -1  -7    2.97    0.28
   5   1  -7    3.70    0.30
   5   1  -7    3.18    0.29
  -5   1   7    2.93    0.28
   5   1  -7    2.23    0.27
   4  -1  -7    4.35    0.42
   4  -1  -7    5.43    0.40
  -4  -1   7    5.87    0.41
   4   1  -7    5.36    0.45
   4   1  -7    5.86    0.43
   4   1  -7    5.77    0.41
  -4   1   7    5.59    0.40
   3  -1  -7    7.81    0.53
   3  -1  -7    7.34    0.56
  -3  -1   7    7.26    0.51
  -3   1   7    7.83    0.50
   3   1  -7    6.74    0.42
   3   1  -7    7.98    0.55
   3   1  -7    7.17    0.42
   3   1  -7    7.74    0.56
   2  -1  -7    0.62    0.11
  -2  -1   7    0.76    0.13
   2  -1  -7    0.54    0.07
   2  -1  -7    0.64    0.12
  -2   1   7    0.61    0.12
   2   1  -7    0.62    0.12
   2   1  -7    0.58    0.09
   2   1  -7    0.56    0.08
  -2   1   7    0.65    0.09
   2   1  -7    0.40    0.12
   1  -1  -7    2.39    0.20
   1  -1  -7    2.27    0.23
  -1  -1   7    3.86    0.27
   1  -1  -7    2.59    0.25
   1  -1  -7    2.37    0.26
   1   1  -7    3.47    0.29
   1   1  -7    3.40    0.27
   1   1  -7    2.64    0.21
  -1   1   7    3.19    0.25
  -1   1   7    2.74    0.22
   1   1  -7    2.70    0.24
   0  -1   7   73.48    3.74
   0  -1   7   71.54    3.84
   0  -1  -7   69.39    3.72
   0  -1  -7   67.26    4.18
   0  -1  -7   72.95    4.35
   0  -1  -7   65.05    4.39
   0   1  -7   70.70    3.73
   0   1  -7   67.77    4.34
   0   1   7   72.03    3.83
   0   1   7   66.18    3.73
   0   1  -7   70.19    4.19
   0   1  -7   66.15    4.41
  -1  -1  -7    0.02    0.05
   1  -1   7    0.03    0.05
   1  -1   7    0.04    0.06
  -1  -1  -7    0.02    0.10
  -1  -1  -7   -0.03    0.04
  -1  -1  -7   -0.05    0.04
  -1   1  -7   -0.04    0.06
  -1   1  -7    0.07    0.05
   1   1   7    0.03    0.06
  -1   1  -7   -0.07    0.04
  -1   1  -7    0.03    0.04
  -2  -1  -7   22.08    1.27
  -2  -1  -7   21.76    1.36
   2  -1   7   20.53    1.19
  -2  -1  -7   18.75    1.31
  -2   1  -7   22.15    1.31
  -2   1  -7   18.28    1.36
  -2   1  -7   19.40    1.13
   2   1   7   19.32    1.18
  -2   1  -7   18.81    1.27
  -3  -1  -7    4.31    0.37
   3  -1   7    4.47    0.34
  -3  -1  -7    4.12    0.35
  -3   1  -7    4.32    0.33
  -3   1  -7    3.81    0.37
   3   1   7    3.66    0.32
   4  -1   7    0.18    0.10
  -4  -1  -7    0.05    0.11
  -4  -1  -7    0.06    0.09
  -4   1  -7    0.12    0.10
  -4   1  -7    0.25    0.11
   4   1   7    0.11    0.09
   5  -1   7    1.46    0.23
  -5  -1  -7    1.48    0.23
  -5  -1  -7    1.68    0.28
   5   1   7    1.53    0.23
  -5   1  -7    1.52    0.27
  -6  -1  -7    1.36    0.28
   6  -1   7    1.84    0.28
   6   1   7    1.56    0.26
  -6   1  -7    1.25    0.27
   7  -1   7    1.75    0.29
   7   1   7    2.02    0.32
   8  -1   7    0.19    0.20
   8   1   7    0.22    0.21
  -9  -2   7    0.04    0.19
  -9  -2   7   -0.14    0.11
   9   2  -7    0.25    0.27
  -9   2   7    0.14    0.17
  -8  -2   7    3.88    0.50
   8  -2  -7    4.35    0.44
  -8  -2   7    3.95    0.46
   8  -2  -7    2.72    0.40
   8   2  -7    4.43    0.51
  -8   2   7    4.30    0.52
  -8   2   7    3.98    0.44
  -7  -2   7    1.94    0.30
   7  -2  -7    2.23    0.32
   7  -2  -7    1.61    0.26
  -7  -2   7    1.54    0.30
  -7   2   7    2.03    0.28
   6  -2  -7    0.39    0.13
  -6  -2   7    0.31    0.14
  -6  -2   7    0.32    0.13
   6  -2  -7    0.38    0.14
  -6   2   7    0.25    0.12
   6   2  -7    0.50    0.15
   6   2  -7    0.25    0.12
   6   2  -7    0.31    0.14
   5  -2  -7    0.14    0.09
  -5  -2   7    0.11    0.10
  -5   2   7    0.29    0.10
   5   2  -7    0.14    0.09
   5   2  -7    0.17    0.10
   4  -2  -7   16.29    1.11
  -4  -2   7   15.87    1.00
   4   2  -7   16.46    1.00
  -4   2   7   16.36    0.99
   4   2  -7   16.87    1.12
   4   2  -7   15.92    1.12
   3  -2  -7    0.03    0.08
  -3  -2   7   -0.01    0.06
   3  -2  -7   -0.01    0.06
   3   2  -7    0.06    0.06
  -3   2   7    0.08    0.06
   3   2  -7    0.03    0.07
   3   2  -7   -0.02    0.03
   2  -2  -7    3.01    0.26
   2  -2  -7    2.57    0.18
  -2  -2   7    2.68    0.24
   2  -2  -7    2.62    0.20
  -2   2   7    2.59    0.19
   2   2  -7    2.60    0.24
   2   2  -7    2.50    0.25
   2   2  -7    2.57    0.21
   2   2  -7    2.44    0.18
  -2   2   7    2.47    0.22
   1  -2  -7   63.22    3.88
   1  -2  -7   60.10    3.71
  -1  -2   7   65.60    3.43
   1  -2  -7   59.99    3.30
   1  -2  -7   62.49    3.88
   1   2  -7   59.34    3.31
   1   2  -7   59.78    3.86
  -1   2   7   58.79    3.87
   1   2  -7   66.42    3.72
  -1   2   7   65.65    3.41
   1   2  -7   56.24    3.93
   0  -2  -7    2.90    0.23
   0  -2   7    2.53    0.22
   0  -2  -7    2.67    0.21
   0  -2  -7    2.36    0.25
   0  -2   7    3.15    0.25
   0  -2  -7    2.82    0.25
   0  -2  -7    2.57    0.25
   0   2   7    2.55    0.22
   0   2  -7    2.91    0.24
   0   2  -7    3.13    0.22
   0   2  -7    2.51    0.26
   0   2  -7    2.84    0.24
  -1  -2  -7    0.75    0.13
  -1  -2  -7    0.91    0.12
  -1  -2  -7    0.63    0.14
   1  -2   7    0.88    0.14
  -1  -2  -7    0.69    0.12
   1  -2   7    0.80    0.11
  -1   2  -7    0.79    0.11
  -1   2  -7    0.90    0.12
  -1   2  -7    0.75    0.12
   1   2   7    0.76    0.13
  -1   2  -7    0.91    0.15
  -2  -2  -7    8.66    0.64
   2  -2   7    8.15    0.58
  -2  -2  -7    9.29    0.55
  -2  -2  -7    8.68    0.61
  -2  -2  -7    9.47    0.66
  -2   2  -7    7.62    0.54
  -2   2  -7    9.03    0.61
  -2   2  -7    9.90    0.68
   2   2   7    9.47    0.58
  -2   2  -7    9.58    0.62
  -3  -2  -7    1.07    0.18
   3  -2   7    1.04    0.17
  -3  -2  -7    1.26    0.19
  -3  -2  -7    1.17    0.15
  -3   2  -7    1.07    0.14
  -3   2  -7    0.97    0.19
   3   2   7    1.13    0.17
  -4  -2  -7    0.39    0.14
   4  -2   7    0.31    0.11
  -4  -2  -7    0.28    0.13
  -4   2  -7    0.38    0.14
   4   2   7    0.33    0.12
  -5  -2  -7   -0.10    0.12
  -5  -2  -7    0.06    0.12
   5  -2   7    0.03    0.10
   5   2   7    0.04    0.09
  -5   2  -7    0.12    0.12
   6  -2   7    1.86    0.28
  -6  -2  -7    2.35    0.30
  -6  -2  -7    2.02    0.34
  -6   2  -7    1.68    0.31
   6   2   7    2.12    0.29
   7  -2   7   -0.11    0.13
   7   2   7    0.14    0.14
   8   2   7    1.98    0.36
  -9  -3   7    0.07    0.15
  -9  -3   7    0.16    0.17
   9   3  -7    0.18    0.25
  -9   3   7    0.00    0.17
  -8  -3   7    0.21    0.16
  -8  -3   7    0.19    0.17
   8  -3  -7   -0.05    0.11
  -8   3   7   -0.01    0.12
   8   3  -7    0.28    0.18
   7  -3  -7    0.07    0.10
  -7  -3   7    0.05    0.12
   7  -3  -7    0.44    0.16
  -7  -3   7    0.52    0.18
  -7   3   7    0.23    0.12
   7   3  -7    0.29    0.14
   6  -3  -7   -0.03    0.10
  -6  -3   7    0.12    0.11
   6  -3  -7    0.07    0.08
  -6  -3   7   -0.03    0.11
   6   3  -7   -0.08    0.09
  -6   3   7    0.08    0.09
   6   3  -7    0.14    0.10
   6   3  -7    0.09    0.11
  -5  -3   7    3.35    0.31
   5  -3  -7    2.78    0.31
   5  -3  -7    2.63    0.29
   5   3  -7    2.90    0.31
  -5   3   7    3.15    0.27
   5   3  -7    3.12    0.33
   5   3  -7    2.92    0.32
  -4  -3   7    7.73    0.54
   4  -3  -7    6.61    0.57
   4   3  -7    8.22    0.59
  -4   3   7    7.58    0.51
   4   3  -7    7.93    0.58
   4   3  -7    7.26    0.52
  -3  -3   7    7.61    0.54
   3  -3  -7    9.22    0.58
  -3   3   7    8.02    0.51
   3   3  -7    8.17    0.59
   3   3  -7    7.30    0.45
   3   3  -7    7.05    0.58
   2  -3  -7    0.01    0.03
  -2  -3   7    0.00    0.06
   2   3  -7   -0.03    0.03
  -2   3   7    0.07    0.05
   2   3  -7   -0.01    0.05
   2   3  -7    0.02    0.06
   1  -3  -7    1.43    0.15
  -1  -3   7    1.12    0.15
  -1  -3   7    1.34    0.18
   1  -3  -7    0.99    0.16
   1  -3  -7    1.23    0.13
   1   3  -7    1.18    0.18
   1   3  -7    1.10    0.14
   1   3  -7    1.22    0.16
  -1   3   7    1.45    0.16
   1   3  -7    1.57    0.15
   0  -3  -7   56.60    3.34
   0  -3  -7   53.96    3.49
   0  -3   7   54.48    3.07
   0  -3  -7   56.70    2.97
   0  -3   7   56.44    2.99
   0  -3  -7   48.10    3.48
   0  -3  -7   52.78    3.48
   0   3  -7   60.69    3.35
   0   3  -7   54.50    2.97
   0   3   7   55.18    3.05
   0   3  -7   56.23    3.54
   0   3  -7   55.95    3.46
  -1  -3  -7    3.48    0.26
  -1  -3  -7    4.11    0.34
   1  -3   7    3.39    0.29
   1  -3   7    3.66    0.27
  -1  -3  -7    3.51    0.32
  -1  -3  -7    3.74    0.29
  -1   3  -7    4.03    0.35
  -1   3  -7    4.10    0.30
  -1   3  -7    3.88    0.29
  -1   3  -7    4.16    0.27
   1   3   7    3.50    0.28
  -2  -3  -7   42.15    2.68
   2  -3   7   41.04    2.34
   2  -3   7   40.80    2.26
  -2  -3  -7   40.51    2.64
  -2  -3  -7   41.87    2.53
  -2  -3  -7   43.33    2.26
  -2   3  -7   40.83    2.53
  -2   3  -7   44.64    2.72
  -2   3  -7   41.47    2.59
   2   3   7   40.41    2.33
  -2   3  -7   37.96    2.25
  -3  -3  -7    1.10    0.15
  -3  -3  -7    1.13    0.19
   3  -3   7    1.29    0.19
  -3  -3  -7    0.99    0.19
   3   3   7    1.15    0.18
  -3   3  -7    1.01    0.19
  -4  -3  -7    3.75    0.37
  -4  -3  -7    4.05    0.38
   4  -3   7    4.39    0.35
   4   3   7    3.85    0.33
  -4   3  -7    3.68    0.40
  -5  -3  -7    0.53    0.17
   5  -3   7    0.69    0.17
  -5  -3  -7    0.74    0.19
  -5   3  -7    0.35    0.16
   5   3   7    0.94    0.19
  -6  -3  -7    0.09    0.14
   6  -3   7    0.19    0.12
  -6  -3  -7    0.29    0.16
  -6   3  -7    0.16    0.15
   6   3   7    0.04    0.11
   7  -3   7    2.47    0.35
   7   3   7    2.75    0.37
   8  -3   7    0.09    0.20
   8   3   7   -0.03    0.14
  -9  -4   7    1.14    0.29
  -9  -4   7    2.13    0.40
   9   4  -7    2.46    0.42
  -9   4   7    1.59    0.34
  -8  -4   7    1.53    0.31
  -8  -4   7    1.16    0.26
   8  -4  -7    1.38    0.28
   8   4  -7    1.65    0.33
  -8   4   7    1.25    0.27
   7  -4  -7    3.53    0.43
  -7  -4   7    3.41    0.42
  -7  -4   7    3.23    0.44
   7   4  -7    4.48    0.47
   7   4  -7    3.51    0.39
  -6  -4   7    1.34    0.26
   6  -4  -7    1.08    0.22
  -6  -4   7    1.29    0.23
   6   4  -7    1.37    0.24
   6   4  -7    1.52    0.25
   5  -4  -7   -0.06    0.07
  -5  -4   7    0.15    0.11
   5   4  -7    0.07    0.11
   5   4  -7   -0.06    0.08
  -5   4   7    0.05    0.07
   5   4  -7    0.16    0.11
  -4  -4   7    4.75    0.39
   4   4  -7    4.75    0.38
   4   4  -7    4.76    0.43
  -4   4   7    4.84    0.36
   4   4  -7    4.96    0.28
   4   4  -7    5.12    0.43
  -3  -4   7    0.28    0.10
   3  -4  -7    0.33    0.09
  -3   4   7    0.17    0.07
   3   4  -7    0.26    0.10
   3   4  -7    0.11    0.08
   3   4  -7    0.11    0.05
  -2  -4   7    1.57    0.20
   2  -4  -7    1.11    0.11
   2  -4  -7    1.26    0.18
  -2   4   7    1.74    0.18
   2   4  -7    1.04    0.18
   2   4  -7    1.44    0.19
   2   4  -7    1.41    0.16
   2   4  -7    1.32    0.14
   1  -4  -7   16.46    0.92
   1  -4  -7   14.68    1.02
  -1  -4   7   16.31    0.99
  -1  -4   7   17.46    0.95
   1  -4  -7   15.99    1.11
   1   4  -7   16.89    1.14
   1   4  -7   16.68    1.05
  -1   4   7   16.64    0.96
   1   4  -7   16.93    0.93
   1   4  -7   16.87    1.09
   0  -4  -7   -0.05    0.09
   0  -4   7   -0.04    0.05
   0  -4  -7    0.07    0.07
   0  -4   7    0.07    0.07
   0  -4  -7   -0.01    0.05
   0  -4  -7    0.10    0.06
   0  -4  -7    0.08    0.09
   0   4   7    0.02    0.05
   0   4  -7    0.02    0.05
   0   4  -7   -0.04    0.05
   0   4  -7    0.02    0.07
   0   4  -7    0.03    0.05
  -1  -4  -7   10.58    0.61
  -1  -4  -7    9.72    0.67
   1  -4   7    9.98    0.61
  -1  -4  -7   10.42    0.72
   1  -4   7    9.72    0.65
  -1  -4  -7    9.97    0.71
  -1   4  -7    9.83    0.68
   1   4   7   10.99    0.64
  -1   4  -7   11.31    0.76
  -1   4  -7   10.11    0.68
  -1   4  -7    9.22    0.60
   2  -4   7    0.82    0.12
   2  -4   7    0.93    0.15
  -2  -4  -7    0.79    0.14
  -2  -4  -7    0.53    0.10
  -2  -4  -7    0.79    0.16
  -2  -4  -7    0.67    0.12
  -2   4  -7    0.77    0.16
  -2   4  -7    0.82    0.13
   2   4   7    0.82    0.14
   3  -4   7   27.48    1.59
  -3  -4  -7   27.06    1.78
  -3  -4  -7   28.16    1.81
  -3  -4  -7   28.54    1.69
   3   4   7   24.86    1.56
  -3   4  -7   25.69    1.83
  -4  -4  -7    0.10    0.12
  -4  -4  -7    0.25    0.12
   4  -4   7    0.04    0.08
  -4   4  -7    0.15    0.12
   4   4   7    0.05    0.09
  -5  -4  -7    1.22    0.26
   5  -4   7    0.66    0.16
  -5  -4  -7    1.03    0.22
   5   4   7    1.16    0.20
  -5   4  -7    1.00    0.22
  -6  -4  -7    1.83    0.30
   6  -4   7    2.41    0.29
  -6  -4  -7    2.24    0.35
  -6   4  -7    1.56    0.31
   6   4   7    2.46    0.32
  -7  -4  -7    0.01    0.15
   7  -4   7    0.05    0.14
   7   4   7   -0.18    0.11
   8  -4   7    0.01    0.20
   8   4   7    0.05    0.14
  -8  -5   7    0.19    0.16
   8  -5  -7    0.01    0.13
  -8  -5   7   -0.10    0.13
   8   5  -7   -0.09    0.18
  -7  -5   7    0.06    0.14
   7  -5  -7   -0.04    0.10
  -7  -5   7    0.08    0.13
   7   5  -7    0.13    0.15
   7   5  -7   -0.02    0.13
  -6  -5   7    0.22    0.14
  -6  -5   7    0.25    0.14
   6  -5  -7    0.21    0.13
   6   5  -7    0.36    0.16
   6   5  -7    0.14    0.11
  -5  -5   7   18.91    1.37
   5  -5  -7   19.34    1.35
  -5  -5   7   19.44    1.22
   5   5  -7   20.22    1.22
   5   5  -7   20.27    1.38
  -4  -5   7    0.26    0.12
   4   5  -7    0.31    0.12
   4   5  -7    0.21    0.10
   4   5  -7    0.30    0.11
   4   5  -7    0.23    0.05
   3  -5  -7    0.59    0.14
  -3  -5   7    0.54    0.13
   3   5  -7    0.72    0.15
  -3   5   7    0.53    0.11
   3   5  -7    0.54    0.08
   3   5  -7    0.52    0.14
  -2  -5   7    2.21    0.25
   2  -5  -7    2.30    0.16
  -2   5   7    1.88    0.18
   2   5  -7    1.82    0.17
   2   5  -7    2.43    0.23
   2   5  -7    2.31    0.25
   2   5  -7    2.22    0.21
  -1  -5   7    0.20    0.09
   1  -5  -7    0.17    0.05
  -1  -5   7    0.12    0.07
   1  -5  -7    0.27    0.09
   1   5  -7    0.07    0.06
   1   5  -7    0.29    0.11
   1   5  -7    0.14    0.06
  -1   5   7    0.18    0.07
   1   5  -7    0.18    0.08
   0  -5  -7   13.35    0.89
   0  -5   7   12.98    0.80
   0  -5  -7   12.90    0.75
   0  -5   7   12.62    0.76
   0  -5  -7   13.65    0.83
   0   5  -7   12.81    0.92
   0   5  -7   12.14    0.85
   0   5  -7   12.81    0.84
   0   5  -7   12.25    0.75
   0   5   7   12.87    0.77
  -1  -5  -7    0.47    0.09
  -1  -5  -7    0.26    0.09
  -1  -5  -7    0.23    0.08
  -1  -5  -7    0.23    0.12
   1  -5   7    0.20    0.08
   1  -5   7    0.15    0.07
  -1   5  -7    0.54    0.15
  -1   5  -7    0.32    0.07
  -1   5  -7    0.23    0.07
  -1   5  -7    0.20    0.08
   1   5   7    0.20    0.08
   2  -5   7    0.43    0.09
  -2  -5  -7    0.47    0.10
   2  -5   7    0.75    0.15
  -2  -5  -7    0.61    0.15
  -2  -5  -7    0.42    0.10
  -2  -5  -7    0.40    0.11
  -2   5  -7    0.61    0.11
   2   5   7    0.63    0.13
  -2   5  -7    0.40    0.14
  -3  -5  -7   13.17    0.98
   3  -5   7   14.32    0.88
  -3  -5  -7   13.82    0.91
   3   5   7   14.52    0.97
  -3   5  -7   14.06    1.02
   3   5   7   13.40    0.86
  -4  -5  -7    0.71    0.21
   4  -5   7    0.50    0.13
   4   5   7    0.41    0.13
  -4   5  -7    0.37    0.16
   4   5   7    0.26    0.11
  -5  -5  -7    0.18    0.16
  -5  -5  -7    0.38    0.16
   5  -5   7    0.44    0.14
   5   5   7    0.53    0.15
  -5   5  -7    0.59    0.19
  -6  -5  -7    0.67    0.20
  -6  -5  -7    0.58    0.21
   6  -5   7    1.16    0.22
   6   5   7    1.15    0.23
   7  -5   7    2.55    0.37
  -7  -5  -7    2.29    0.35
   7   5   7    2.38    0.36
   8  -5   7   -0.14    0.18
   8   5   7    0.01    0.16
  -8  -6   7    0.15    0.18
   8  -6  -7    0.57    0.19
  -8  -6   7    0.48    0.20
   8   6  -7    1.02    0.27
   7  -6  -7    0.26    0.15
  -7  -6   7    0.06    0.14
  -7  -6   7    0.12    0.14
   7   6  -7   -0.14    0.13
   7   6  -7    0.16    0.15
  -6  -6   7    3.15    0.42
   6  -6  -7    3.61    0.37
  -6  -6   7    3.41    0.40
   6   6  -7    3.70    0.41
   6   6  -7    3.43    0.40
  -5  -6   7    4.15    0.39
  -5  -6   7    3.84    0.41
   5  -6  -7    4.20    0.41
   5   6  -7    4.37    0.39
   5   6  -7    5.01    0.44
  -4  -6   7    0.44    0.14
   4  -6  -7    0.57    0.15
   4   6  -7    0.43    0.13
   4   6  -7    0.51    0.14
   4   6  -7    0.45    0.08
  -3  -6   7    2.28    0.27
   3  -6  -7    1.93    0.26
  -3  -6   7    2.42    0.29
   3   6  -7    2.19    0.26
   3   6  -7    1.91    0.17
   3   6  -7    2.05    0.27
  -2  -6   7    1.94    0.24
   2  -6  -7    2.62    0.21
   2  -6  -7    1.89    0.15
  -2  -6   7    1.71    0.24
   2   6  -7    1.84    0.21
   2   6  -7    1.95    0.20
   2   6  -7    1.88    0.17
   2   6  -7    1.67    0.25
   1  -6  -7   -0.02    0.04
  -1  -6   7   -0.02    0.06
  -1  -6   7    0.03    0.06
   1   6  -7   -0.02    0.06
   1   6  -7    0.03    0.06
   1   6  -7   -0.01    0.07
  -1   6   7    0.03    0.05
   1   6  -7    0.04    0.05
   0  -6   7    2.41    0.25
   0  -6  -7    1.88    0.24
   0  -6  -7    2.12    0.19
   0  -6  -7    1.71    0.18
   0  -6  -7    1.96    0.20
   0  -6   7    2.14    0.22
   0   6  -7    2.01    0.18
   0   6  -7    1.60    0.18
   0   6   7    1.89    0.18
   0   6  -7    1.93    0.20
   0   6  -7    2.09    0.27
  -1  -6  -7    6.04    0.48
  -1  -6  -7    6.38    0.44
  -1  -6  -7    5.85    0.40
   1  -6   7    5.86    0.40
   1  -6   7    6.18    0.43
   1   6   7    5.96    0.40
   1   6   7    5.85    0.43
  -1   6  -7    6.40    0.45
  -1   6  -7    5.88    0.40
  -1   6  -7    5.93    0.50
  -2  -6  -7    1.49    0.22
   2  -6   7    1.17    0.15
   2  -6   7    1.41    0.19
  -2  -6  -7    1.50    0.18
  -2  -6  -7    1.00    0.16
  -2   6  -7    1.65    0.25
   2   6   7    1.61    0.19
   2   6   7    1.32    0.18
  -2   6  -7    1.33    0.18
   3  -6   7    6.51    0.50
  -3  -6  -7    7.57    0.52
  -3  -6  -7    6.83    0.57
   3   6   7    7.02    0.49
   3   6   7    7.08    0.54
  -3   6  -7    7.08    0.60
   4  -6   7    4.96    0.40
  -4  -6  -7    5.08    0.46
  -4   6  -7    4.94    0.48
   4   6   7    4.96    0.43
   4   6   7    4.65    0.39
   5  -6   7    0.03    0.10
  -5  -6  -7    0.12    0.18
   5   6   7    0.14    0.11
  -5   6  -7    0.09    0.13
   5   6   7   -0.08    0.09
  -6  -6  -7    2.90    0.41
   6  -6   7    3.42    0.39
  -6  -6  -7    3.38    0.41
   6   6   7    3.42    0.40
   6   6   7    2.91    0.40
  -7  -6  -7   -0.03    0.15
   7  -6   7    0.29    0.17
   7   6   7    0.22    0.16
  -8  -6  -7    0.34    0.22
   8  -6   7    0.59    0.26
   8   6   7    0.88    0.23
  -8  -7   7    0.41    0.20
  -8  -7   7    0.24    0.20
   8   7  -7    0.65    0.27
  -7  -7   7    1.23    0.26
   7  -7  -7    1.14    0.25
  -7  -7   7    0.76    0.24
   7   7  -7    1.31    0.28
  -6  -7   7    2.88    0.41
  -6  -7   7    3.43    0.40
   6  -7  -7    3.39    0.41
   6   7  -7    3.29    0.43
   6   7  -7    3.55    0.41
  -5  -7   7   -0.05    0.09
  -5  -7   7    0.14    0.11
   5  -7  -7    0.15    0.12
   5   7  -7    0.01    0.10
   5   7  -7    0.24    0.13
   4  -7  -7    0.87    0.18
  -4  -7   7    0.68    0.16
  -4  -7   7    1.24    0.22
   4   7  -7    0.73    0.17
   4   7  -7    0.97    0.11
   4   7  -7    1.20    0.21
   3  -7  -7    4.33    0.40
  -3  -7   7    3.65    0.36
  -3  -7   7    4.72    0.41
   3   7  -7    4.68    0.31
   3   7  -7    4.65    0.42
  -2  -7   7    0.19    0.12
  -2  -7   7    0.18    0.10
   2  -7  -7    0.15    0.05
   2   7  -7    0.16    0.11
   2   7  -7    0.11    0.06
   2   7  -7    0.27    0.09
   1  -7  -7    0.13    0.06
  -1  -7   7    0.16    0.09
   1  -7  -7   -0.02    0.07
  -1  -7   7    0.17    0.07
  -1  -7   7    0.19    0.11
   1   7  -7    0.19    0.08
   1   7  -7    0.32    0.12
   1   7  -7    0.21    0.07
   1   7  -7    0.33    0.09
   0  -7   7   10.45    0.60
   0  -7  -7    9.71    0.63
   0  -7   7    9.05    0.66
   0  -7  -7   10.03    0.70
   0  -7   7    9.41    0.62
   0  -7  -7    9.39    0.58
   0   7  -7   10.67    0.75
   0   7  -7   10.24    0.65
   0   7  -7    8.48    0.65
   0   7   7    8.55    0.58
   0   7  -7    9.15    0.58
  -1  -7  -7    4.99    0.42
  -1  -7  -7    4.72    0.37
   1  -7   7    5.13    0.35
  -1  -7  -7    5.26    0.35
   1  -7   7    5.11    0.38
  -1   7  -7    4.30    0.43
  -1   7  -7    5.21    0.40
  -1   7  -7    4.42    0.34
   1   7   7    5.13    0.35
   1   7   7    4.74    0.37
  -2  -7  -7   23.54    1.39
   2  -7   7   22.46    1.24
  -2  -7  -7   22.00    1.25
   2  -7   7   21.36    1.30
  -2  -7  -7   24.09    1.49
  -2   7  -7   19.77    1.51
   2   7   7   22.43    1.28
   2   7   7   19.33    1.44
  -3  -7  -7    0.20    0.15
  -3  -7  -7    0.23    0.10
   3  -7   7    0.20    0.07
   3  -7   7    0.13    0.09
  -3   7  -7    0.40    0.15
   3   7   7    0.14    0.08
   3   7   7    0.15    0.09
  -4  -7  -7    0.51    0.19
   4  -7   7    0.17    0.11
   4   7   7    0.46    0.14
   4   7   7    0.36    0.13
  -4   7  -7    0.08    0.13
   5  -7   7    1.87    0.27
  -5  -7  -7    2.03    0.32
   5   7   7    2.05    0.29
   5   7   7    1.86    0.28
  -5   7  -7    1.59    0.30
   6  -7   7    0.10    0.13
  -6  -7  -7    0.04    0.17
   6   7   7    0.10    0.13
  -7  -7  -7    0.07    0.17
   7  -7   7   -0.06    0.15
   7   7   7   -0.05    0.13
  -8  -8   7    0.24    0.18
  -8  -8   7    0.84    0.25
   8   8  -7    0.53    0.26
   7  -8  -7    0.02    0.13
  -7  -8   7   -0.07    0.15
  -7  -8   7    0.04    0.15
   7   8  -7    0.28    0.17
   6  -8  -7   -0.02    0.11
  -6  -8   7    0.21    0.15
  -6  -8   7    0.24    0.17
   6   8  -7    0.35    0.16
   6   8  -7    0.24    0.15
  -5  -8   7    2.53    0.35
   5  -8  -7    2.40    0.33
  -5  -8   7    2.56    0.32
   5   8  -7    2.53    0.35
   5   8  -7    2.55    0.18
   5   8  -7    1.94    0.29
  -4  -8   7    3.98    0.37
  -4  -8   7    5.06    0.42
   4  -8  -7    4.00    0.39
   4   8  -7    3.73    0.35
   4   8  -7    3.89    0.28
   4   8  -7    4.37    0.42
   3  -8  -7    4.05    0.37
  -3  -8   7    3.35    0.33
  -3  -8   7    3.98    0.39
   3   8  -7    3.77    0.28
   3   8  -7    3.42    0.37
  -2  -8   7    7.53    0.57
  -2  -8   7    6.35    0.50
   2  -8  -7    7.25    0.43
   2  -8  -7    6.93    0.56
   2   8  -7    7.38    0.46
   2   8  -7    6.91    0.59
   2   8  -7    7.34    0.52
  -1  -8   7    0.65    0.14
   1  -8  -7    0.80    0.12
   1  -8  -7    0.70    0.15
  -1  -8   7    0.58    0.15
   1  -8  -7    0.89    0.12
  -1  -8   7    0.58    0.12
   1   8  -7    0.87    0.13
   1   8  -7    0.68    0.13
   1   8  -7    0.57    0.16
   0  -8   7    6.39    0.41
   0  -8  -7    5.47    0.42
   0  -8  -7    6.07    0.39
   0  -8   7    5.85    0.43
   0   8  -7    5.26    0.44
   0   8  -7    5.98    0.51
   0   8  -7    6.07    0.40
   1  -8   7   11.56    0.69
   1  -8   7   12.53    0.73
  -1  -8  -7   11.10    0.81
  -1  -8  -7   11.62    0.68
  -1  -8  -7   12.78    0.76
  -1   8  -7    9.21    0.67
  -1   8  -7   10.56    0.76
  -1   8  -7   11.29    0.85
   1   8   7   10.36    0.68
   2  -8   7    0.50    0.11
   2  -8   7    0.44    0.13
  -2  -8  -7    0.52    0.12
  -2  -8  -7    0.54    0.16
  -2  -8  -7    0.59    0.12
   2   8   7    0.43    0.11
  -2   8  -7    0.51    0.17
   2   8   7    0.53    0.12
   3  -8   7    3.58    0.32
  -3  -8  -7    3.06    0.31
  -3  -8  -7    3.13    0.39
   3  -8   7    3.49    0.27
   3   8   7    3.64    0.30
  -3   8  -7    3.55    0.38
   3   8   7    3.36    0.32
  -4  -8  -7    2.83    0.38
   4  -8   7    3.06    0.33
   4   8   7    2.72    0.31
  -4   8  -7    2.80    0.41
   4   8   7    2.94    0.32
   5  -8   7    2.39    0.30
  -5  -8  -7    2.00    0.35
   5   8   7    2.91    0.34
  -5   8  -7    2.52    0.41
   5   8   7    2.62    0.34
   6  -8   7    3.72    0.40
  -6  -8  -7    3.10    0.45
   6   8   7    3.60    0.42
   7  -8   7    0.31    0.19
  -7  -8  -7    0.17    0.20
   7   8   7    0.32    0.17
  -8  -9   7    0.10    0.22
  -8  -9   7    0.09    0.18
   8   9  -7    0.26    0.21
  -7  -9   7    1.31    0.30
  -7  -9   7    2.28    0.37
   7   9  -7    1.96    0.34
  -6  -9   7    1.41    0.30
  -6  -9   7    1.17    0.24
   6  -9  -7    1.52    0.27
   6   9  -7    1.83    0.29
  -5  -9   7    4.31    0.40
   5  -9  -7    4.07    0.42
  -5  -9   7    4.15    0.45
   5   9  -7    4.91    0.30
   5   9  -7    4.73    0.47
   5   9  -7    4.49    0.41
  -4  -9   7    0.03    0.11
  -4  -9   7    0.36    0.15
   4  -9  -7    0.43    0.16
   4   9  -7    0.14    0.12
   4   9  -7    0.26    0.08
   4   9  -7    0.17    0.12
  -3  -9   7    0.20    0.15
   3  -9  -7   -0.10    0.09
  -3  -9   7    0.13    0.10
   3   9  -7    0.07    0.10
   3   9  -7    0.03    0.06
   2  -9  -7    0.15    0.06
  -2  -9   7    0.37    0.13
  -2  -9   7    0.32    0.16
   2   9  -7    0.42    0.10
   2   9  -7    0.32    0.14
   2   9  -7    0.44    0.12
  -1  -9   7    5.61    0.44
   1  -9  -7    6.18    0.41
  -1  -9   7    5.47    0.47
  -1  -9   7    5.72    0.41
   1  -9  -7    6.03    0.39
   1   9  -7    6.05    0.46
   1   9  -7    5.50    0.40
   1   9  -7    5.55    0.52
   0  -9  -7    0.31    0.09
   0  -9   7    0.61    0.14
   0  -9   7    0.53    0.12
   0  -9  -7    0.45    0.10
   0   9  -7    0.42    0.14
   0   9  -7    0.55    0.13
   0   9  -7    0.54    0.12
   1  -9   7    2.52    0.23
   1  -9   7    2.86    0.30
  -1  -9  -7    2.15    0.23
  -1  -9  -7    2.86    0.25
  -1   9  -7    2.68    0.35
  -1   9  -7    2.00    0.26
   2  -9   7    8.11    0.58
  -2  -9  -7    9.52    0.69
  -2  -9  -7    7.94    0.60
  -2  -9  -7    8.69    0.55
   2  -9   7    9.05    0.55
  -2   9  -7    8.01    0.69
   2   9   7    8.08    0.55
   3  -9   7    4.68    0.37
   3  -9   7    4.76    0.33
  -3  -9  -7    3.78    0.37
  -3  -9  -7    4.36    0.46
   3   9   7    4.53    0.40
  -3   9  -7    4.36    0.46
   3   9   7    4.32    0.35
   4  -9   7    3.88    0.35
  -4  -9  -7    3.92    0.46
  -4   9  -7    3.58    0.47
   4   9   7    3.43    0.33
   4   9   7    3.85    0.38
  -5  -9  -7    4.84    0.52
   5  -9   7    5.72    0.45
   5   9   7    5.82    0.45
   5   9   7    4.37    0.47
  -6  -9  -7   -0.02    0.18
   6  -9   7   -0.07    0.12
   6   9   7    0.04    0.13
  -7  -9  -7    1.90    0.37
   7   9   7    1.99    0.35
  -7 -10   7    0.16    0.18
  -7 -10   7    0.23    0.21
   7  10  -7    0.26    0.18
   6 -10  -7    0.01    0.12
  -6 -10   7    0.15    0.15
  -6 -10   7    0.16    0.15
   6  10  -7    0.01    0.14
  -5 -10   7    1.10    0.25
   5 -10  -7    1.16    0.22
  -5 -10   7    0.89    0.20
   5  10  -7    0.81    0.21
   5  10  -7    1.21    0.14
   5  10  -7    0.53    0.19
  -4 -10   7    0.56    0.16
   4 -10  -7    0.62    0.17
  -4 -10   7    0.74    0.21
   4  10  -7    0.91    0.21
   4  10  -7    0.55    0.11
   3 -10  -7   -0.11    0.10
  -3 -10   7    0.08    0.10
  -3 -10   7   -0.02    0.16
   3  10  -7   -0.11    0.09
   3  10  -7   -0.03    0.06
  -2 -10   7    0.04    0.09
  -2 -10   7   -0.06    0.15
   2 -10  -7   -0.01    0.05
   2  10  -7    0.16    0.13
   2  10  -7    0.04    0.08
   2  10  -7    0.09    0.07
   1 -10  -7    3.52    0.29
  -1 -10   7    3.63    0.33
  -1 -10   7    3.45    0.30
   1 -10  -7    4.83    0.35
   1 -10  -7    3.41    0.27
   1  10  -7    3.77    0.34
   1  10  -7    3.75    0.39
   1  10  -7    2.96    0.28
   0 -10  -7    0.94    0.14
   0 -10   7    0.53    0.13
   0 -10  -7    0.58    0.12
   0 -10   7    0.62    0.14
   0 -10  -7    0.99    0.18
   0  10  -7    0.65    0.15
   0  10  -7    0.73    0.14
   0  10  -7    0.65    0.18
  -1 -10  -7   18.68    1.13
  -1 -10  -7   22.28    1.33
   1 -10   7   18.64    1.13
  -1 -10  -7   18.24    1.24
   1 -10   7   20.12    1.18
  -1  10  -7   19.22    1.27
  -1  10  -7   18.64    1.39
  -2 -10  -7    0.96    0.15
   2 -10   7    0.59    0.15
  -2 -10  -7    1.12    0.18
   2 -10   7    0.94    0.15
  -2 -10  -7    1.02    0.22
  -2  10  -7    0.84    0.21
   3 -10   7    0.66    0.12
   3 -10   7    0.81    0.17
  -3 -10  -7    0.56    0.21
  -3 -10  -7    0.63    0.15
  -3  10  -7    0.68    0.20
   3  10   7    0.77    0.16
  -4 -10  -7    1.44    0.30
   4 -10   7    0.81    0.18
   4  10   7    1.62    0.23
  -4  10  -7    1.06    0.25
   5 -10   7    0.04    0.10
  -5 -10  -7    0.07    0.22
   5  10   7   -0.08    0.09
   5  10   7    0.07    0.11
  -6 -10  -7   -0.26    0.17
   6  10   7   -0.08    0.11
  -7 -10  -7    1.79    0.38
   7  10   7    2.73    0.39
  -7 -11   7    0.05    0.19
  -7 -11   7    0.27    0.21
   7  11  -7    0.13    0.16
  -6 -11   7    0.24    0.18
  -6 -11   7    0.10    0.16
   6  11  -7    0.04    0.14
   5 -11  -7    1.87    0.31
  -5 -11   7    2.81    0.39
  -5 -11   7    3.05    0.33
   5  11  -7    2.31    0.33
   5  11  -7    2.65    0.23
  -4 -11   7    0.05    0.14
   4 -11  -7    0.07    0.11
   4  11  -7    0.27    0.15
   4  11  -7    0.21    0.09
   3 -11  -7   18.80    1.23
  -3 -11   7   17.18    1.09
   3  11  -7   17.04    1.02
   3  11  -7   16.19    1.27
  -2 -11   7    1.62    0.29
   2 -11  -7    2.27    0.30
  -2 -11   7    1.56    0.24
   2 -11  -7    1.63    0.15
   2  11  -7    1.70    0.24
   2  11  -7    1.81    0.22
   2  11  -7    1.60    0.29
   1 -11  -7    0.62    0.15
   1 -11  -7    0.65    0.12
  -1 -11   7    0.52    0.13
  -1 -11   7    0.70    0.16
   1 -11  -7    0.40    0.10
   1  11  -7    0.54    0.14
   1  11  -7    0.58    0.12
   1  11  -7    0.72    0.19
   0 -11  -7    6.23    0.44
   0 -11  -7    6.40    0.54
   0 -11   7    6.53    0.46
   0 -11  -7    6.45    0.46
   0 -11   7    6.01    0.47
   0  11  -7    6.39    0.50
   0  11  -7    5.26    0.56
   0  11  -7    6.89    0.46
  -1 -11  -7   18.99    1.23
  -1 -11  -7   19.61    1.33
  -1 -11  -7   18.81    1.12
   1 -11   7   18.63    1.16
   1 -11   7   18.82    1.12
  -1  11  -7   20.49    1.40
  -1  11  -7   18.29    1.26
  -2 -11  -7    2.41    0.28
   2 -11   7    2.62    0.30
  -2 -11  -7    2.16    0.25
   2 -11   7    2.37    0.25
  -2 -11  -7    2.31    0.34
  -2  11  -7    2.18    0.34
   3 -11   7    0.06    0.09
  -3 -11  -7   -0.13    0.10
  -3 -11  -7   -0.22    0.15
   3 -11   7    0.02    0.07
  -3  11  -7    0.04    0.11
  -4 -11  -7    0.86    0.26
  -5 -11  -7    0.37    0.23
   5  11   7    0.34    0.15
  -6 -11  -7   -0.24    0.20
   6  11   7    0.15    0.15
  -7 -12   7    0.05    0.20
  -7 -12   7    0.08    0.17
   7  12  -7    0.20    0.19
  -6 -12   7    0.08    0.16
  -6 -12   7    0.09    0.17
   6  12  -7   -0.09    0.13
   6  12  -7    0.05    0.08
  -5 -12   7    0.08    0.14
   5 -12  -7    0.03    0.12
  -5 -12   7   -0.19    0.12
   5  12  -7   -0.01    0.08
   5  12  -7   -0.07    0.11
  -4 -12   7    5.42    0.52
   4 -12  -7    5.86    0.56
  -4 -12   7    7.16    0.60
   4  12  -7    7.48    0.46
   3 -12  -7    0.42    0.16
  -3 -12   7    0.60    0.16
  -3 -12   7    0.59    0.23
   3  12  -7    0.34    0.17
   3  12  -7    0.63    0.14
   2 -12  -7   28.50    1.61
   2 -12  -7   29.29    1.95
  -2 -12   7   31.44    1.74
   2  12  -7   28.67    1.66
   2  12  -7   28.33    1.86
   1 -12  -7    0.11    0.10
  -1 -12   7   -0.03    0.09
   1 -12  -7    0.00    0.07
   1 -12  -7    0.03    0.07
  -1 -12   7    0.01    0.09
   1  12  -7   -0.04    0.08
   1  12  -7   -0.01    0.11
   1  12  -7    0.18    0.11
   0 -12  -7   23.03    1.55
   0 -12   7   26.13    1.48
   0 -12  -7   25.04    1.68
   0 -12  -7   24.17    1.41
   0 -12   7   25.85    1.43
   0  12  -7   21.83    1.73
   0  12  -7   24.26    1.60
   0  12  -7   26.96    1.44
   1 -12   7    0.72    0.15
  -1 -12  -7    0.42    0.12
  -1 -12  -7    0.67    0.15
  -1 -12  -7    0.53    0.18
   1 -12   7    0.36    0.12
  -1  12  -7    0.59    0.18
  -1  12  -7    0.46    0.17
  -2 -12  -7    1.24    0.26
  -2 -12  -7    1.33    0.20
   2 -12   7    1.43    0.19
  -2 -12  -7    1.59    0.23
   2 -12   7    1.46    0.23
  -2  12  -7    1.11    0.25
  -3 -12  -7    0.59    0.17
   3 -12   7    0.38    0.11
  -3 -12  -7    0.75    0.24
  -4 -12  -7    0.46    0.25
  -5 -12  -7   -0.21    0.18
  -6 -12  -7    0.97    0.32
   6  12   7    1.17    0.26
  -6 -13   7    2.32    0.37
  -6 -13   7    1.70    0.35
   6  13  -7    2.61    0.23
   6  13  -7    3.06    0.40
  -5 -13   7    0.00    0.14
  -5 -13   7    0.08    0.15
   5  13  -7    0.18    0.11
  -4 -13   7    0.17    0.16
   4 -13  -7    0.00    0.11
  -4 -13   7   -0.01    0.14
   4  13  -7   -0.10    0.08
   3 -13  -7    2.85    0.37
  -3 -13   7    3.43    0.38
   3  13  -7    2.92    0.31
  -2 -13   7    0.39    0.14
   2 -13  -7    0.06    0.06
   2 -13  -7    0.14    0.13
   2  13  -7    0.26    0.15
   2  13  -7    0.11    0.11
  -1 -13   7    3.09    0.35
   1 -13  -7    3.56    0.27
  -1 -13   7    3.09    0.33
   1 -13  -7    3.25    0.27
   1 -13  -7    3.29    0.35
   1  13  -7    3.12    0.30
   1  13  -7    2.48    0.40
   1  13  -7    2.78    0.36
   0 -13  -7    2.13    0.24
   0 -13   7    1.83    0.26
   0 -13   7    1.82    0.24
   0 -13  -7    2.03    0.31
   0 -13  -7    1.98    0.23
   0  13  -7    2.02    0.34
   0  13  -7    1.72    0.27
  -1 -13  -7    0.43    0.12
   1 -13   7    0.74    0.15
  -1 -13  -7    0.83    0.20
  -1 -13  -7    0.49    0.14
  -1  13  -7    0.43    0.19
  -2 -13  -7    8.45    0.71
   2 -13   7    8.19    0.56
  -2 -13  -7    8.76    0.59
  -2 -13  -7    7.78    0.62
  -3 -13  -7    0.90    0.19
  -3 -13  -7    0.91    0.27
   3 -13   7    1.16    0.17
  -4 -13  -7    0.79    0.28
  -4 -13  -7    0.69    0.19
  -5 -13  -7    0.32    0.26
  -6 -14   7   -0.01    0.18
  -6 -14   7    0.53    0.24
   6  14  -7    0.27    0.13
   6  14  -7    0.32    0.19
  -5 -14   7    0.16    0.18
  -5 -14   7    0.23    0.19
   5  14  -7    0.08    0.12
  -4 -14   7    0.66    0.22
  -4 -14   7    0.35    0.19
   4  14  -7    0.71    0.16
   3 -14  -7    5.74    0.52
  -3 -14   7    5.69    0.50
   3  14  -7    5.44    0.44
   2 -14  -7   16.34    0.91
   2 -14  -7   16.03    1.15
  -2 -14   7   13.54    1.00
   2  14  -7   16.57    0.98
   1 -14  -7    1.00    0.16
  -1 -14   7    0.84    0.19
  -1 -14   7    0.65    0.18
   1 -14  -7    0.79    0.19
   1 -14  -7    1.05    0.14
   1  14  -7    1.14    0.19
   1  14  -7    1.19    0.23
   0 -14  -7    7.47    0.52
   0 -14  -7    8.16    0.65
   0 -14   7    7.11    0.54
   0 -14  -7    7.63    0.55
   0  14  -7    7.22    0.61
  -1 -14  -7    7.54    0.56
  -1 -14  -7    7.44    0.53
   1 -14   7    7.81    0.54
  -1 -14  -7    6.59    0.62
  -2 -14  -7    2.45    0.30
   2 -14   7    2.18    0.26
  -2 -14  -7    2.37    0.29
  -2 -14  -7    2.26    0.37
  -3 -14  -7    1.83    0.34
  -3 -14  -7    2.47    0.30
   3 -14   7    1.93    0.23
  -4 -14  -7    0.51    0.27
  -4 -14  -7    0.55    0.19
  -5 -14  -7    1.78    0.38
  -5 -15   7    3.34    0.45
  -5 -15   7    2.17    0.38
   5  15  -7    2.50    0.29
  -4 -15   7   -0.04    0.17
   4  15  -7   -0.02    0.10
   3 -15  -7    0.58    0.18
  -3 -15   7    0.68    0.21
   3  15  -7    0.51    0.15
   2 -15  -7    5.44    0.53
   2 -15  -7    5.47    0.39
  -2 -15   7    5.29    0.50
   2  15  -7    6.87    0.48
   1 -15  -7    1.96    0.31
   1 -15  -7    1.70    0.18
   1 -15  -7    1.28    0.19
  -1 -15   7    2.01    0.27
   1  15  -7    1.29    0.22
   1  15  -7    1.56    0.27
   0 -15  -7    3.78    0.50
   0 -15   7    5.10    0.41
   0 -15  -7    4.50    0.38
   0 -15  -7    5.02    0.39
   0  15  -7    5.49    0.47
  -1 -15  -7    0.08    0.14
  -1 -15  -7    0.15    0.10
  -1 -15  -7    0.08    0.09
   1 -15   7   -0.20    0.08
  -2 -15  -7    1.16    0.20
   2 -15   7    1.17    0.19
  -2 -15  -7    0.96    0.21
  -2 -15  -7    1.11    0.28
  -3 -15  -7    1.67    0.34
   3 -15   7    1.34    0.20
  -3 -15  -7    1.51    0.25
  -4 -15  -7   -0.01    0.24
  -4 -15  -7   -0.20    0.13
  -4 -16   7    0.68    0.27
   4  16  -7    0.62    0.16
   3  16  -7    0.57    0.18
   2 -16  -7    1.01    0.15
   2 -16  -7    0.77    0.23
   2  16  -7    1.40    0.24
   1 -16  -7    0.20    0.12
   1 -16  -7    0.00    0.13
  -1 -16   7   -0.02    0.10
   1 -16  -7   -0.08    0.06
   1  16  -7   -0.14    0.11
   1  16  -7    0.06    0.12
   0 -16  -7    0.05    0.10
   0 -16   7    0.15    0.11
   0 -16  -7    0.06    0.13
   0 -16  -7    0.20    0.09
   0  16  -7    0.02    0.14
  -1 -16  -7    2.77    0.31
   1 -16   7    2.18    0.29
  -1 -16  -7    2.02    0.26
  -1 -16  -7    2.44    0.37
  -2 -16  -7    0.15    0.14
  -2 -16  -7    0.03    0.11
   2 -16   7    0.19    0.11
  -2 -16  -7    0.19    0.17
  -3 -16  -7    0.22    0.22
   3 -16   7    0.39    0.14
  -3 -16  -7    0.54    0.18
   3  17  -7    0.03    0.12
   2 -17  -7    5.57    0.40
   2  17  -7    5.64    0.48
   1 -17  -7    0.27    0.14
   1 -17  -7    0.38    0.19
  -1 -17   7    0.21    0.13
   0 -17  -7    7.63    0.57
   0 -17  -7    8.17    0.56
   0 -17  -7    7.19    0.68
   0 -17   7    8.67    0.59
   0  17  -7    7.24    0.66
  -1 -17  -7    0.76    0.24
   1 -17   7    0.48    0.17
  -1 -17  -7    0.57    0.15
  -1 -17  -7    0.91    0.18
  -2 -17  -7    3.62    0.39
   2 -17   7    3.59    0.36
  -2 -17  -7    3.16    0.36
  -2 -17  -7    3.27    0.47
   3 -17   7   -0.01    0.12
  -1 -18   7    1.76    0.28
   1 -18  -7    1.48    0.24
   1 -18  -7    1.65    0.30
   0 -18  -7    0.88    0.25
   0 -18  -7    1.23    0.21
   0 -18   7    0.97    0.20
   0 -18  -7    0.93    0.16
   0  18  -7    1.64    0.29
   1 -18   7    1.63    0.26
  -1 -18  -7    1.64    0.27
  -1 -18  -7    1.46    0.33
  -1 -18  -7    1.36    0.22
  -9   0   8   -0.02    0.13
   8   0  -8    0.38    0.20
  -8   0   8    0.15    0.13
   8   0  -8    0.33    0.18
  -8   0   8    0.02    0.15
  -7   0   8    0.04    0.11
   7   0  -8    0.05    0.12
   7   0  -8   -0.02    0.10
   6   0  -8    0.22    0.12
   6   0  -8    0.55    0.16
  -6   0   8    0.41    0.13
   5   0  -8    0.23    0.10
  -5   0   8   -0.02    0.08
   5   0  -8    0.06    0.08
  -4   0   8   67.16    3.71
   4   0  -8   65.07    4.20
  -3   0   8    0.03    0.07
   3   0  -8   -0.10    0.11
   3   0  -8   -0.10    0.06
   3   0  -8   -0.06    0.03
   2   0  -8   29.88    2.00
  -2   0   8   31.29    1.77
   2   0  -8   31.04    1.68
   2   0  -8   30.71    1.87
   2   0  -8   31.07    1.99
  -1   0   8   -0.05    0.06
   1   0  -8    0.08    0.05
   1   0  -8   -0.19    0.05
   1   0  -8   -0.03    0.06
   0   0  -8   44.30    2.71
   0   0  -8   39.81    2.67
   0   0   8   40.19    2.37
   0   0   8   41.88    2.31
   0   0  -8   45.11    2.58
   0   0  -8   40.99    2.29
  -1   0  -8    0.06    0.05
  -1   0  -8    0.12    0.07
   1   0   8   -0.03    0.06
  -1   0  -8    0.03    0.07
  -1   0  -8   -0.05    0.04
  -2   0  -8    2.40    0.25
  -2   0  -8    1.89    0.22
   2   0   8    2.24    0.24
  -2   0  -8    1.93    0.20
  -2   0  -8    2.29    0.21
  -3   0  -8   -0.04    0.06
   3   0   8    0.02    0.07
  -3   0  -8   -0.01    0.09
   4   0   8    0.07    0.09
  -4   0  -8   -0.10    0.09
  -4   0  -8    0.18    0.12
  -5   0  -8    0.00    0.11
   5   0   8   -0.06    0.09
   6   0   8    0.27    0.14
  -6   0  -8    0.05    0.15
   7   0   8    0.07    0.14
   8   0   8    2.86    0.44
  -9  -1   8    0.05    0.14
  -9   1   8    0.01    0.14
   8  -1  -8    2.37    0.37
   8  -1  -8    2.30    0.35
  -8  -1   8    2.15    0.38
  -8  -1   8    1.95    0.32
  -8   1   8    1.86    0.32
   8   1  -8    2.35    0.36
  -8   1   8    1.68    0.34
   7  -1  -8    0.18    0.13
   7  -1  -8    0.24    0.14
  -7  -1   8    0.09    0.14
  -7  -1   8    0.15    0.13
   7   1  -8    0.20    0.15
  -7   1   8    0.18    0.13
   7   1  -8    0.07    0.13
   6  -1  -8    0.21    0.13
   6  -1  -8    0.10    0.11
  -6  -1   8    0.27    0.12
   6   1  -8    0.37    0.14
  -6   1   8    0.11    0.10
   6   1  -8    0.25    0.13
  -5  -1   8    2.12    0.27
   5  -1  -8    2.20    0.26
   5   1  -8    1.65    0.24
   5   1  -8    1.51    0.25
  -5   1   8    1.67    0.24
  -4  -1   8    1.94    0.25
   4  -1  -8    2.14    0.27
   4   1  -8    2.33    0.29
   4   1  -8    2.24    0.23
  -4   1   8    2.33    0.26
   3  -1  -8   11.60    0.61
   3  -1  -8   10.43    0.61
  -3  -1   8   11.98    0.72
   3  -1  -8   11.15    0.80
   3   1  -8    9.88    0.76
   3   1  -8   10.99    0.62
   3   1  -8   12.32    0.81
  -3   1   8   11.63    0.71
   2  -1  -8    3.89    0.35
   2  -1  -8    4.88    0.39
  -2  -1   8    4.67    0.35
   2  -1  -8    4.32    0.29
   2  -1  -8    4.67    0.32
  -2   1   8    4.74    0.34
   2   1  -8    4.64    0.33
   2   1  -8    4.66    0.29
   2   1  -8    4.49    0.39
   2   1  -8    4.55    0.38
   1  -1  -8    7.19    0.51
  -1  -1   8    7.61    0.48
   1  -1  -8    7.69    0.56
   1  -1  -8    7.43    0.46
  -1  -1   8    7.91    0.52
   1  -1  -8    7.95    0.55
   1   1  -8    8.34    0.58
   1   1  -8    7.11    0.55
   1   1  -8    7.92    0.52
   1   1  -8    6.93    0.46
  -1   1   8    7.49    0.52
  -1   1   8    7.66    0.50
   0  -1   8   27.65    1.62
   0  -1  -8   27.21    1.55
   0  -1  -8   26.73    1.82
   0  -1  -8   29.59    1.84
   0  -1  -8   29.21    1.75
   0  -1   8   27.59    1.57
   0   1  -8   28.22    1.56
   0   1  -8   30.54    1.85
   0   1  -8   26.45    1.75
   0   1   8   29.13    1.58
   0   1  -8   27.28    1.81
   0   1   8   28.70    1.62
  -1  -1  -8    0.41    0.10
  -1  -1  -8    0.31    0.09
  -1  -1  -8    0.13    0.07
  -1  -1  -8    0.36    0.10
   1  -1   8    0.26    0.09
   1  -1   8    0.34    0.10
  -1   1  -8    0.30    0.10
   1   1   8    0.25    0.09
  -1   1  -8    0.09    0.07
  -1   1  -8    0.41    0.09
  -1   1  -8    0.30    0.08
  -2  -1  -8    1.68    0.21
  -2  -1  -8    1.44    0.21
   2  -1   8    2.15    0.25
  -2  -1  -8    2.10    0.21
  -2  -1  -8    1.64    0.20
  -2   1  -8    1.54    0.20
  -2   1  -8    1.87    0.20
  -2   1  -8    2.12    0.26
   2   1   8    1.84    0.22
  -2   1  -8    1.94    0.19
   3  -1   8    0.90    0.17
  -3  -1  -8    0.72    0.14
  -3  -1  -8    0.85    0.17
  -3   1  -8    0.76    0.13
  -3   1  -8    1.00    0.19
   3   1   8    1.08    0.18
  -4  -1  -8    2.43    0.27
   4  -1   8    2.45    0.29
  -4  -1  -8    2.83    0.35
   4   1   8    2.57    0.30
  -4   1  -8    2.55    0.34
  -5  -1  -8    0.17    0.12
   5  -1   8    0.20    0.12
   5   1   8    0.07    0.12
  -5   1  -8    0.11    0.13
   6  -1   8    0.53    0.18
  -6  -1  -8    0.90    0.23
  -6   1  -8    0.45    0.19
   6   1   8    0.90    0.22
   7  -1   8    1.80    0.32
   7   1   8    1.88    0.31
   8  -1   8   -0.24    0.21
   8   1   8    0.12    0.21
   8  -2  -8    0.77    0.22
  -8  -2   8    0.56    0.20
  -8  -2   8    0.98    0.25
   8  -2  -8    0.84    0.23
   8   2  -8    1.26    0.29
  -8   2   8    0.80    0.24
  -8   2   8    0.92    0.21
  -7  -2   8   -0.02    0.11
  -7  -2   8    0.00    0.12
   7  -2  -8    0.02    0.11
   7  -2  -8    0.03    0.10
   7   2  -8    0.08    0.13
  -7   2   8    0.00    0.09
   7   2  -8    0.10    0.13
   6  -2  -8    0.07    0.09
   6  -2  -8   -0.09    0.10
  -6  -2   8    0.06    0.10
   6   2  -8    0.06    0.11
  -6   2   8    0.02    0.08
   6   2  -8    0.06    0.11
   5  -2  -8    0.45    0.13
  -5  -2   8    0.21    0.12
  -5   2   8    0.39    0.13
   5   2  -8    0.36    0.13
   5   2  -8    0.30    0.13
   5   2  -8    0.16    0.11
  -4  -2   8   13.00    0.84
   4  -2  -8   14.75    0.91
  -4   2   8   12.90    0.81
   4   2  -8   11.29    0.90
   4   2  -8   13.03    0.93
  -3  -2   8    6.98    0.50
   3  -2  -8    7.51    0.57
   3   2  -8    6.99    0.55
  -3   2   8    7.35    0.49
   3   2  -8    7.01    0.42
   3   2  -8    7.10    0.54
  -2  -2   8    0.79    0.15
   2  -2  -8    0.68    0.09
   2  -2  -8    0.64    0.14
   2   2  -8    0.96    0.15
   2   2  -8    0.57    0.09
  -2   2   8    0.75    0.14
   2   2  -8    0.80    0.12
   2   2  -8    0.66    0.13
  -1  -2   8    5.43    0.39
   1  -2  -8    5.81    0.37
   1  -2  -8    5.31    0.42
   1  -2  -8    6.15    0.46
  -1  -2   8    5.81    0.42
   1  -2  -8    6.30    0.41
   1   2  -8    5.60    0.42
   1   2  -8    5.63    0.37
   1   2  -8    6.18    0.46
   1   2  -8    6.31    0.45
  -1   2   8    5.89    0.41
   0  -2  -8   17.56    1.16
   0  -2   8   17.67    1.05
   0  -2  -8   16.74    0.99
   0  -2   8   17.20    1.01
   0  -2  -8   17.30    1.11
   0  -2  -8   17.55    1.18
   0   2  -8   17.98    1.16
   0   2   8   18.30    1.04
   0   2  -8   17.37    1.12
   0   2  -8   16.88    1.00
   0   2  -8   18.70    1.20
  -1  -2  -8    6.15    0.39
  -1  -2  -8    6.17    0.46
   1  -2   8    5.52    0.40
  -1  -2  -8    6.56    0.47
   1  -2   8    5.44    0.42
  -1  -2  -8    5.15    0.43
  -1   2  -8    6.56    0.44
  -1   2  -8    6.21    0.40
   1   2   8    5.66    0.41
  -1   2  -8    6.22    0.44
  -1   2  -8    6.21    0.48
  -2  -2  -8    0.81    0.15
  -2  -2  -8    0.96    0.14
  -2  -2  -8    0.84    0.13
  -2  -2  -8    0.79    0.15
   2  -2   8    1.04    0.17
  -2   2  -8    0.89    0.13
   2   2   8    0.93    0.16
  -2   2  -8    0.94    0.14
  -2   2  -8    0.79    0.12
  -2   2  -8    0.70    0.16
  -3  -2  -8    3.43    0.31
  -3  -2  -8    3.37    0.30
   3  -2   8    3.31    0.31
  -3  -2  -8    3.54    0.33
  -3   2  -8    3.41    0.35
   3   2   8    3.18    0.30
  -4  -2  -8    0.86    0.19
   4  -2   8    0.59    0.15
  -4  -2  -8    0.92    0.19
   4   2   8    0.85    0.16
  -4   2  -8    0.80    0.19
   5  -2   8   21.76    1.40
  -5  -2  -8   23.72    1.56
  -5  -2  -8   23.17    1.62
  -5   2  -8   23.28    1.64
   5   2   8   23.21    1.41
  -6  -2  -8   -0.01    0.11
   6  -2   8   -0.02    0.10
   6   2   8    0.16    0.13
   7  -2   8    0.01    0.16
   7   2   8    0.01    0.13
   8  -2   8    0.18    0.25
   8   2   8    0.42    0.27
   8  -3  -8    0.23    0.16
  -8  -3   8    0.29    0.17
  -8  -3   8    0.31    0.18
   8   3  -8    0.31    0.21
  -7  -3   8    0.01    0.12
   7  -3  -8    0.08    0.12
  -7  -3   8   -0.03    0.13
   7   3  -8    0.27    0.13
   6  -3  -8    0.26    0.12
  -6  -3   8    0.04    0.12
  -6  -3   8   -0.10    0.09
   6  -3  -8   -0.06    0.08
  -6   3   8   -0.04    0.08
   6   3  -8    0.02    0.11
   6   3  -8    0.08    0.10
  -5  -3   8   10.11    0.70
   5  -3  -8   10.11    0.76
   5   3  -8   10.36    0.76
  -5   3   8   10.13    0.67
   5   3  -8    9.46    0.75
   5   3  -8    9.75    0.69
  -4  -3   8   -0.03    0.07
   4   3  -8    0.01    0.09
   4   3  -8    0.10    0.08
  -4   3   8    0.04    0.07
   3  -3  -8   10.26    0.73
  -3  -3   8   10.14    0.67
   3   3  -8   11.16    0.75
  -3   3   8    9.73    0.64
   3   3  -8    9.96    0.58
   3   3  -8    9.35    0.73
   2  -3  -8    2.73    0.26
   2  -3  -8    2.29    0.18
  -2  -3   8    2.46    0.27
   2   3  -8    2.48    0.19
   2   3  -8    2.65    0.26
  -2   3   8    2.27    0.21
   2   3  -8    2.36    0.25
   1  -3  -8   18.49    1.20
  -1  -3   8   17.32    1.06
   1  -3  -8   17.01    1.11
   1  -3  -8   17.91    1.00
  -1  -3   8   17.84    1.02
   1   3  -8   17.59    1.21
   1   3  -8   18.19    1.13
  -1   3   8   17.11    1.04
   1   3  -8   18.21    1.18
   1   3  -8   17.39    1.00
   0  -3   8    1.09    0.17
   0  -3  -8    1.44    0.19
   0  -3  -8    1.07    0.13
   0  -3  -8    1.10    0.14
   0  -3   8    1.13    0.16
   0  -3  -8    0.93    0.16
   0   3  -8    1.01    0.15
   0   3   8    1.24    0.16
   0   3  -8    1.28    0.19
   0   3  -8    1.21    0.15
   0   3  -8    1.17    0.16
   1  -3   8    2.70    0.23
  -1  -3  -8    2.78    0.22
   1  -3   8    2.93    0.25
  -1  -3  -8    2.73    0.29
  -1  -3  -8    2.31    0.25
  -1  -3  -8    3.00    0.25
  -1   3  -8    2.30    0.29
  -1   3  -8    2.23    0.23
  -1   3  -8    2.40    0.23
   1   3   8    2.72    0.24
  -1   3  -8    2.83    0.22
  -2  -3  -8    9.17    0.54
  -2  -3  -8    8.02    0.59
   2  -3   8    7.69    0.57
  -2  -3  -8    8.68    0.63
  -2  -3  -8    9.25    0.64
  -2   3  -8    8.58    0.66
  -2   3  -8    7.46    0.59
  -2   3  -8    9.48    0.59
   2   3   8    8.04    0.56
  -3  -3  -8    1.72    0.24
  -3  -3  -8    1.75    0.20
   3  -3   8    1.72    0.24
  -3  -3  -8    1.72    0.24
  -3   3  -8    1.55    0.25
   3   3   8    1.92    0.23
  -4  -3  -8    0.79    0.18
   4  -3   8    1.18    0.20
  -4  -3  -8    0.69    0.19
   4   3   8    0.92    0.18
  -4   3  -8    0.85    0.20
   5  -3   8    0.80    0.18
  -5  -3  -8    0.62    0.20
  -5  -3  -8    0.29    0.17
  -5   3  -8    0.47    0.18
   5   3   8    0.17    0.12
   6  -3   8    8.86    0.64
  -6  -3  -8    7.42    0.72
  -6  -3  -8    7.89    0.69
   6   3   8    9.15    0.65
   7  -3   8    7.46    0.57
   7   3   8    6.38    0.58
   8  -3   8    0.07    0.22
   8   3   8    0.02    0.15
   8  -4  -8    1.48    0.30
  -8  -4   8    0.86    0.24
  -8  -4   8    1.53    0.32
  -7  -4   8   12.85    0.89
   7  -4  -8   12.75    0.96
  -7  -4   8   11.37    0.97
   7   4  -8   13.01    0.90
  -6  -4   8    0.05    0.10
   6  -4  -8    0.06    0.10
  -6  -4   8    0.24    0.15
   6   4  -8   -0.04    0.11
   6   4  -8    0.05    0.12
   6   4  -8    0.03    0.11
  -5  -4   8    0.07    0.12
   5  -4  -8    0.01    0.09
  -5  -4   8    0.23    0.12
   5   4  -8    0.18    0.12
   5   4  -8    0.00    0.09
   5   4  -8    0.22    0.12
  -4  -4   8   17.93    1.12
   4  -4  -8   17.86    1.24
   4   4  -8   18.06    0.98
  -4   4   8   17.24    1.07
   4   4  -8   18.41    1.25
   4   4  -8   17.98    1.23
  -3  -4   8   -0.06    0.06
   3   4  -8    0.03    0.07
   3   4  -8    0.05    0.08
   3   4  -8   -0.09    0.03
  -3   4   8    0.04    0.06
  -2  -4   8   19.89    1.21
   2  -4  -8   18.81    1.35
   2  -4  -8   20.71    1.11
  -2   4   8   20.44    1.17
   2   4  -8   20.99    1.38
   2   4  -8   20.08    1.34
   2   4  -8   20.21    1.13
   2   4  -8   19.64    1.26
  -1  -4   8    8.24    0.52
   1  -4  -8    7.57    0.48
   1  -4  -8    8.20    0.60
   1  -4  -8    8.14    0.54
  -1  -4   8    7.84    0.55
   1   4  -8    8.20    0.62
   1   4  -8    7.21    0.57
   1   4  -8    8.92    0.56
  -1   4   8    8.18    0.52
   1   4  -8    8.02    0.50
   0  -4  -8    2.02    0.25
   0  -4   8    1.93    0.23
   0  -4   8    1.94    0.21
   0  -4  -8    1.73    0.19
   0  -4  -8    2.20    0.20
   0  -4  -8    2.15    0.22
   0   4  -8    2.19    0.20
   0   4  -8    2.36    0.28
   0   4  -8    1.95    0.21
   0   4   8    2.09    0.20
   0   4  -8    1.99    0.18
  -1  -4  -8    1.87    0.20
   1  -4   8    2.05    0.21
  -1  -4  -8    1.84    0.24
   1  -4   8    2.17    0.25
  -1  -4  -8    2.22    0.23
  -1  -4  -8    2.07    0.21
  -1   4  -8    2.31    0.28
  -1   4  -8    1.65    0.21
  -1   4  -8    1.84    0.20
   1   4   8    1.90    0.22
  -1   4  -8    1.93    0.19
  -2  -4  -8   17.69    1.20
   2  -4   8   17.72    1.08
  -2  -4  -8   18.08    1.20
   2  -4   8   17.19    1.02
  -2  -4  -8   17.15    1.02
  -2  -4  -8   17.82    1.14
  -2   4  -8   16.90    1.24
  -2   4  -8   19.06    1.15
   2   4   8   16.96    1.06
   3  -4   8    6.63    0.47
  -3  -4  -8    5.36    0.48
  -3  -4  -8    5.68    0.45
  -3  -4  -8    6.65    0.51
   3   4   8    5.72    0.44
  -3   4  -8    6.12    0.53
   4  -4   8    5.80    0.47
  -4  -4  -8    6.09    0.53
  -4  -4  -8    6.59    0.53
  -4   4  -8    6.37    0.58
   4   4   8    6.16    0.47
  -5  -4  -8    3.59    0.37
  -5  -4  -8    3.16    0.40
   5  -4   8    3.58    0.37
   5   4   8    2.58    0.34
  -5   4  -8    2.61    0.38
  -6  -4  -8    0.51    0.21
   6  -4   8    0.91    0.22
  -6  -4  -8    1.24    0.25
   6   4   8    1.09    0.24
   7  -4   8    2.00    0.34
   7   4   8    1.89    0.33
   8  -4   8    0.09    0.21
   8   4   8   -0.15    0.12
  -8  -5   8    0.04    0.14
   8  -5  -8    0.20    0.16
  -8  -5   8    0.03    0.16
   8   5  -8    0.30    0.23
   7  -5  -8    1.68    0.29
  -7  -5   8    1.19    0.29
  -7  -5   8    1.15    0.25
   7   5  -8    1.68    0.31
  -6  -5   8    3.42    0.43
   6  -5  -8    3.15    0.40
  -6  -5   8    3.38    0.39
   6   5  -8    2.56    0.37
   6   5  -8    3.42    0.39
  -5  -5   8    3.81    0.41
  -5  -5   8    3.92    0.37
   5  -5  -8    4.03    0.39
   5   5  -8    3.95    0.39
   5   5  -8    3.77    0.38
   5   5  -8    3.77    0.37
  -4  -5   8    3.58    0.32
   4   5  -8    3.02    0.20
   4   5  -8    2.84    0.31
   4   5  -8    2.76    0.31
  -3  -5   8    0.04    0.08
  -3   5   8    0.02    0.07
   3   5  -8    0.07    0.09
   3   5  -8    0.07    0.06
   3   5  -8    0.09    0.08
  -2  -5   8   -0.08    0.06
   2  -5  -8    0.01    0.04
   2   5  -8    0.10    0.08
   2   5  -8    0.07    0.08
  -2   5   8    0.00    0.06
   2   5  -8    0.02    0.05
   2   5  -8    0.11    0.07
   1   5  -8    0.05    0.05
   1   5  -8    0.11    0.07
   1   5  -8    0.01    0.08
   0  -5  -8    0.71    0.11
   0  -5   8    0.73    0.13
   0  -5   8    0.78    0.15
   0  -5  -8    0.93    0.17
   0  -5  -8    0.67    0.12
   0   5  -8    0.93    0.14
   0   5  -8    0.79    0.12
   0   5  -8    0.80    0.12
   0   5  -8    0.61    0.15
   0   5   8    0.96    0.14
   1  -5   8    0.05    0.06
  -1  -5  -8    0.02    0.06
  -1  -5  -8    0.06    0.08
  -1  -5  -8    0.04    0.06
  -1  -5  -8    0.00    0.13
   1  -5   8    0.07    0.08
  -1   5  -8   -0.05    0.06
   1   5   8    0.03    0.06
  -1   5  -8   -0.05    0.08
  -1   5  -8    0.10    0.06
  -2  -5  -8   12.34    1.01
  -2  -5  -8   15.63    0.88
  -2  -5  -8   15.85    1.04
   2  -5   8   14.86    0.93
  -2  -5  -8   15.57    0.98
   2  -5   8   14.40    0.88
   2   5   8   15.10    0.91
  -2   5  -8   16.32    0.99
  -2   5  -8   14.30    1.08
   3  -5   8    0.43    0.14
  -3  -5  -8    0.51    0.12
  -3  -5  -8    0.50    0.16
  -3  -5  -8    0.45    0.13
  -3   5  -8    0.39    0.15
   3   5   8    0.40    0.12
  -4  -5  -8    8.36    0.67
  -4  -5  -8    8.61    0.67
   4  -5   8    8.34    0.60
  -4   5  -8    8.42    0.71
   4   5   8    7.79    0.58
   5  -5   8    0.06    0.10
  -5  -5  -8   -0.03    0.16
  -5  -5  -8   -0.10    0.11
   5   5   8    0.02    0.11
  -5   5  -8   -0.04    0.12
  -6  -5  -8    4.34    0.49
   6  -5   8    4.93    0.45
   6   5   8    4.88    0.44
   7  -5   8    0.03    0.16
  -7  -5  -8    0.04    0.21
   7   5   8    0.31    0.18
  -8  -6   8    0.01    0.13
  -8  -6   8    0.29    0.18
   8  -6  -8    0.04    0.13
   8   6  -8    0.13    0.22
  -7  -6   8    0.78    0.22
  -7  -6   8    1.41    0.29
   7  -6  -8    1.95    0.32
   7   6  -8    1.75    0.32
   6  -6  -8    4.03    0.42
  -6  -6   8    2.99    0.39
  -6  -6   8    4.24    0.44
   6   6  -8    3.82    0.43
   6   6  -8    4.20    0.40
  -5  -6   8    1.98    0.29
   5  -6  -8    2.37    0.31
  -5  -6   8    2.60    0.35
   5   6  -8    1.89    0.28
   5   6  -8    1.58    0.27
  -4  -6   8   22.97    1.57
  -4  -6   8   22.70    1.40
   4  -6  -8   24.87    1.57
   4   6  -8   21.61    1.54
   4   6  -8   23.54    1.60
   4   6  -8   22.78    1.27
  -3  -6   8    0.76    0.16
  -3  -6   8    1.01    0.18
   3  -6  -8    0.44    0.15
   3   6  -8    0.56    0.16
   3   6  -8    0.67    0.11
   3   6  -8    0.74    0.15
  -2  -6   8    9.37    0.64
   2  -6  -8    9.73    0.55
   2   6  -8    9.30    0.68
   2   6  -8    9.28    0.65
   2   6  -8    8.96    0.57
   2   6  -8    9.99    0.73
   1  -6  -8    3.20    0.31
  -1  -6   8    3.41    0.30
   1  -6  -8    3.22    0.24
  -1  -6   8    3.45    0.27
  -1   6   8    3.00    0.25
   1   6  -8    3.72    0.30
   1   6  -8    3.48    0.34
   1   6  -8    2.69    0.24
   1   6  -8    3.03    0.28
   0  -6  -8    3.85    0.31
   0  -6   8    3.94    0.32
   0  -6  -8    3.34    0.28
   0  -6  -8    4.12    0.36
   0  -6   8    3.95    0.30
   0   6  -8    4.18    0.32
   0   6  -8    4.10    0.29
   0   6   8    3.47    0.29
   0   6  -8    3.73    0.37
   0   6  -8    4.00    0.32
  -1  -6  -8   16.34    1.10
  -1  -6  -8   17.95    1.00
   1  -6   8   16.47    1.00
   1  -6   8   16.22    1.04
  -1  -6  -8   17.28    1.18
   1   6   8   17.44    1.02
  -1   6  -8   18.07    1.00
  -1   6  -8   16.00    1.21
  -1   6  -8   18.57    1.13
   2  -6   8    5.57    0.41
   2  -6   8    5.39    0.37
  -2  -6  -8    3.96    0.40
  -2  -6  -8    4.81    0.40
  -2  -6  -8    5.63    0.45
  -2  -6  -8    5.48    0.37
   2   6   8    5.37    0.38
  -2   6  -8    5.37    0.48
  -2   6  -8    5.16    0.41
   3  -6   8    5.18    0.42
  -3  -6  -8    5.47    0.43
  -3  -6  -8    4.66    0.45
  -3  -6  -8    6.66    0.51
   3   6   8    5.66    0.42
  -3   6  -8    5.30    0.51
  -4  -6  -8    0.59    0.21
   4  -6   8    0.36    0.14
  -4  -6  -8    0.41    0.15
  -4   6  -8    0.25    0.15
   4   6   8    0.32    0.13
   5  -6   8    0.68    0.17
  -5  -6  -8    0.92    0.24
  -5  -6  -8    0.83    0.22
  -5   6  -8    0.58    0.20
   5   6   8    0.87    0.20
  -6  -6  -8   -0.03    0.17
   6  -6   8   -0.12    0.14
   6   6   8   -0.25    0.09
  -7  -6  -8    1.24    0.31
   7  -6   8    1.32    0.28
   7   6   8    1.48    0.29
  -8  -7   8   -0.04    0.15
  -8  -7   8   -0.11    0.14
   8  -7  -8    0.02    0.14
   8   7  -8    0.19    0.24
  -7  -7   8    0.25    0.16
  -7  -7   8    0.10    0.15
   7  -7  -8    0.03    0.13
   7   7  -8    0.16    0.19
  -6  -7   8    3.42    0.44
   6  -7  -8    3.34    0.41
  -6  -7   8    3.31    0.40
   6   7  -8    3.11    0.41
   6   7  -8    2.70    0.36
  -5  -7   8   34.51    2.08
   5  -7  -8   35.10    2.33
  -5  -7   8   35.89    2.35
   5   7  -8   34.68    2.37
   5   7  -8   35.52    2.08
   4  -7  -8    0.79    0.18
  -4  -7   8    0.46    0.16
   4   7  -8    0.76    0.10
   4   7  -8    0.63    0.17
  -3  -7   8    5.40    0.43
  -3  -7   8    4.90    0.46
   3  -7  -8    5.56    0.47
   3   7  -8    5.22    0.36
   3   7  -8    5.18    0.48
  -2  -7   8    0.98    0.18
  -2  -7   8    1.19    0.21
   2  -7  -8    0.83    0.11
   2   7  -8    1.15    0.15
   2   7  -8    1.04    0.16
   2   7  -8    0.94    0.16
   2   7  -8    0.97    0.20
  -1  -7   8    3.54    0.34
  -1  -7   8    3.61    0.30
  -1  -7   8    3.79    0.32
   1  -7  -8    3.82    0.27
   1   7  -8    3.67    0.28
   1   7  -8    3.56    0.31
   1   7  -8    3.01    0.30
   1   7  -8    3.80    0.37
   0  -7   8    0.53    0.14
   0  -7  -8    0.34    0.09
   0  -7   8    0.48    0.12
   0  -7  -8    0.33    0.10
   0  -7  -8    0.23    0.08
   0   7  -8    0.28    0.10
   0   7  -8    0.33    0.13
   0   7  -8    0.32    0.09
   0   7   8    0.40    0.09
   1  -7   8   12.74    0.81
  -1  -7  -8   12.72    0.76
   1  -7   8   12.66    0.77
  -1  -7  -8   13.34    0.92
  -1  -7  -8   12.20    0.84
  -1   7  -8   12.68    0.95
   1   7   8   12.73    0.78
  -1   7  -8   12.44    0.76
  -1   7  -8   13.04    0.87
   2  -7   8    0.00    0.06
   2  -7   8    0.01    0.09
  -2  -7  -8    0.07    0.10
  -2  -7  -8    0.08    0.08
  -2  -7  -8    0.06    0.07
   2   7   8    0.10    0.08
  -2   7  -8    0.24    0.13
   3  -7   8    6.37    0.44
  -3  -7  -8    4.99    0.42
  -3  -7  -8    4.95    0.47
  -3   7  -8    4.62    0.50
   3   7   8    5.28    0.41
   3   7   8    5.42    0.45
   4  -7   8   -0.05    0.09
  -4  -7  -8   -0.10    0.15
   4   7   8    0.00    0.09
  -4   7  -8   -0.07    0.09
   4   7   8   -0.02    0.08
   5  -7   8   -0.04    0.10
  -5  -7  -8   -0.25    0.15
  -5  -7  -8    0.23    0.15
   5   7   8    0.09    0.11
   5   7   8   -0.12    0.08
  -6  -7  -8   -0.24    0.18
   6  -7   8    0.07    0.14
   6   7   8   -0.06    0.12
   7  -7   8    1.45    0.29
  -7  -7  -8    0.81    0.30
   7   7   8    1.60    0.32
  -8  -8   8   -0.03    0.15
  -8  -8   8    0.11    0.19
   8   8  -8    0.07    0.24
   7  -8  -8    0.13    0.15
  -7  -8   8    0.61    0.22
  -7  -8   8    0.44    0.20
   7   8  -8    0.46    0.20
  -6  -8   8   11.53    0.90
   6  -8  -8   13.55    0.99
  -6  -8   8   13.18    1.01
   6   8  -8   12.73    1.03
   6   8  -8   13.59    0.90
   5  -8  -8    7.50    0.64
  -5  -8   8    7.90    0.66
  -5  -8   8    7.28    0.59
   5   8  -8    7.36    0.66
   5   8  -8    7.73    0.45
   5   8  -8    8.13    0.59
  -4  -8   8    0.01    0.11
  -4  -8   8    0.07    0.11
   4  -8  -8   -0.07    0.09
   4   8  -8    0.12    0.11
   4   8  -8    0.12    0.06
  -3  -8   8    0.43    0.14
  -3  -8   8    0.86    0.20
   3   8  -8    0.57    0.17
   3   8  -8    0.51    0.11
   2  -8  -8    3.15    0.23
  -2  -8   8    3.39    0.37
  -2  -8   8    3.45    0.31
   2   8  -8    3.12    0.35
   2   8  -8    3.15    0.30
   2   8  -8    3.26    0.26
   1  -8  -8    0.75    0.12
  -1  -8   8    0.73    0.18
  -1  -8   8    0.88    0.15
   1  -8  -8    1.24    0.19
   1  -8  -8    0.92    0.12
  -1  -8   8    0.92    0.17
   1   8  -8    0.94    0.14
   1   8  -8    0.75    0.19
   1   8  -8    1.11    0.17
   0  -8   8    0.30    0.10
   0  -8   8    0.08    0.08
   0  -8  -8    0.03    0.06
   0   8  -8    0.31    0.13
   0   8  -8   -0.05    0.06
  -1  -8  -8    3.29    0.35
  -1  -8  -8    3.38    0.30
   1  -8   8    3.61    0.32
  -1  -8  -8    3.32    0.28
   1  -8   8    3.11    0.28
  -1   8  -8    3.94    0.38
  -1   8  -8    3.20    0.31
   2  -8   8    6.18    0.46
  -2  -8  -8    6.65    0.43
   2  -8   8    5.93    0.42
  -2  -8  -8    5.47    0.45
  -2  -8  -8    6.23    0.52
  -2   8  -8    5.94    0.55
   2   8   8    5.80    0.43
  -3  -8  -8   26.10    1.53
   3  -8   8   23.75    1.35
  -3  -8  -8   22.25    1.61
   3  -8   8   23.48    1.42
  -3   8  -8   22.38    1.66
   3   8   8   23.32    1.40
   4  -8   8    0.64    0.17
  -4  -8  -8    0.69    0.22
   4   8   8    0.75    0.17
  -4   8  -8    0.23    0.15
   4   8   8    0.42    0.15
   5  -8   8    0.17    0.13
  -5  -8  -8    0.06    0.17
   5   8   8    0.20    0.15
   5   8   8    0.14    0.13
   6  -8   8    2.22    0.33
  -6  -8  -8    1.88    0.36
   6   8   8    2.33    0.33
  -7  -8  -8   -0.25    0.20
   7  -8   8    0.16    0.21
   7   8   8    0.01    0.14
  -7  -9   8    0.48    0.22
   7  -9  -8    0.43    0.18
  -7  -9   8    0.64    0.24
   7   9  -8    0.58    0.22
  -6  -9   8    0.68    0.23
  -6  -9   8    1.06    0.24
   6  -9  -8    0.93    0.22
   6   9  -8    0.85    0.23
  -5  -9   8    0.82    0.21
   5  -9  -8    0.75    0.20
  -5  -9   8    1.15    0.24
   5   9  -8    1.11    0.23
   5   9  -8    0.84    0.11
   5   9  -8    0.71    0.21
  -4  -9   8    1.44    0.27
   4  -9  -8    1.56    0.26
  -4  -9   8    1.33    0.25
   4   9  -8    1.49    0.17
   4   9  -8    1.38    0.27
  -3  -9   8    1.81    0.29
   3  -9  -8    1.62    0.26
  -3  -9   8    1.59    0.25
   3   9  -8    1.99    0.21
   3   9  -8    1.66    0.28
  -2  -9   8   -0.01    0.14
  -2  -9   8    0.16    0.11
   2  -9  -8    0.08    0.05
   2   9  -8    0.11    0.08
   2   9  -8    0.07    0.11
   2   9  -8    0.10    0.09
  -1  -9   8    0.17    0.10
  -1  -9   8    0.09    0.08
   1  -9  -8    0.11    0.09
   1  -9  -8    0.11    0.07
   1  -9  -8    0.17    0.07
   1   9  -8    0.25    0.14
   1   9  -8    0.25    0.10
   1   9  -8    0.21    0.09
   0  -9   8    5.22    0.39
   0  -9   8    5.52    0.42
   0  -9  -8    5.35    0.38
   0  -9  -8    5.29    0.39
   0   9  -8    4.87    0.37
   0   9  -8    4.70    0.48
   0   9  -8    5.50    0.44
   1  -9   8    0.51    0.14
  -1  -9  -8    0.29    0.10
  -1  -9  -8    0.25    0.10
   1  -9   8    0.39    0.11
  -1  -9  -8    0.27    0.10
  -1   9  -8    0.34    0.16
  -1   9  -8    0.29    0.12
  -2  -9  -8   10.93    0.66
   2  -9   8   10.30    0.69
  -2  -9  -8    9.63    0.71
   2  -9   8   10.06    0.64
  -2  -9  -8   10.60    0.79
  -2   9  -8    9.38    0.81
   3  -9   8   11.37    0.71
  -3  -9  -8   10.69    0.81
  -3  -9  -8   10.33    0.73
   3  -9   8   10.85    0.65
   3   9   8   10.46    0.69
  -3   9  -8    7.83    0.80
  -4  -9  -8   -0.13    0.16
   4  -9   8   -0.06    0.09
  -4   9  -8   -0.03    0.12
   4   9   8    0.09    0.11
   5  -9   8    0.17    0.13
  -5  -9  -8    0.22    0.24
   5   9   8    0.47    0.16
   6  -9   8    3.27    0.41
  -6  -9  -8    3.46    0.49
   6   9   8    3.25    0.40
  -7  -9  -8    3.07    0.49
   7   9   8    4.82    0.52
  -7 -10   8    0.59    0.23
  -7 -10   8    0.43    0.24
   7  10  -8    0.84    0.25
   6 -10  -8    6.48    0.58
  -6 -10   8    6.60    0.58
  -6 -10   8    6.28    0.62
   6  10  -8    6.43    0.56
  -5 -10   8    0.03    0.12
   5 -10  -8   -0.09    0.10
  -5 -10   8    0.02    0.15
   5  10  -8   -0.11    0.06
  -4 -10   8    5.47    0.49
   4 -10  -8    5.95    0.53
  -4 -10   8    6.59    0.56
   4  10  -8    6.20    0.41
   4  10  -8    5.58    0.56
   3 -10  -8   -0.01    0.09
  -3 -10   8    0.06    0.11
   3  10  -8    0.13    0.08
   3  10  -8    0.11    0.13
  -2 -10   8    7.95    0.75
   2 -10  -8   10.23    0.60
  -2 -10   8   10.83    0.71
   2 -10  -8   10.42    0.77
   2  10  -8    9.17    0.80
   2  10  -8   11.54    0.74
   2  10  -8   10.81    0.65
   1 -10  -8    0.23    0.09
  -1 -10   8    0.22    0.10
   1 -10  -8    0.20    0.08
   1 -10  -8    0.11    0.10
  -1 -10   8    0.16    0.10
   1  10  -8    0.28    0.14
   1  10  -8    0.16    0.09
   1  10  -8    0.25    0.11
   0 -10  -8    1.82    0.21
   0 -10  -8    1.66    0.26
   0 -10   8    1.86    0.26
   0 -10   8    1.61    0.22
   0 -10  -8    1.90    0.20
   0  10  -8    2.21    0.24
   0  10  -8    1.78    0.25
   0  10  -8    1.92    0.30
   1 -10   8    3.28    0.30
  -1 -10  -8    2.91    0.27
  -1 -10  -8    2.70    0.36
  -1 -10  -8    2.97    0.28
   1 -10   8    2.79    0.29
  -1  10  -8    3.09    0.31
  -1  10  -8    2.88    0.40
  -2 -10  -8    0.82    0.16
   2 -10   8    1.14    0.20
  -2 -10  -8    0.54    0.17
  -2 -10  -8    1.04    0.18
   2 -10   8    0.84    0.16
  -2  10  -8    0.64    0.20
   3 -10   8    0.46    0.14
   3 -10   8    0.03    0.07
  -3 -10  -8   -0.11    0.11
  -3 -10  -8   -0.17    0.12
  -3  10  -8   -0.03    0.11
   4 -10   8    9.18    0.64
  -4 -10  -8    8.12    0.74
   4  10   8    8.91    0.62
   5 -10   8    1.80    0.29
  -5 -10  -8    2.10    0.37
   5  10   8    2.57    0.33
  -6 -10  -8    2.16    0.40
   6  10   8    2.29    0.35
  -7 -11   8    0.00    0.20
  -7 -11   8    0.06    0.18
   7  11  -8    0.00    0.15
   6 -11  -8    0.34    0.16
  -6 -11   8    0.08    0.18
  -6 -11   8    0.56    0.23
   6  11  -8    0.55    0.21
  -5 -11   8    2.31    0.35
  -5 -11   8    2.54    0.38
   5 -11  -8    2.24    0.34
   5  11  -8    2.63    0.24
  -4 -11   8    3.06    0.37
  -4 -11   8    3.18    0.42
   4 -11  -8    2.95    0.39
   4  11  -8    3.14    0.27
  -3 -11   8    9.33    0.69
  -3 -11   8    8.39    0.78
   3 -11  -8    9.82    0.76
   3  11  -8   10.46    0.63
   3  11  -8   10.24    0.82
   2 -11  -8    2.09    0.29
   2 -11  -8    1.69    0.18
  -2 -11   8    1.89    0.27
   2  11  -8    1.80    0.31
   2  11  -8    1.71    0.25
   2  11  -8    1.85    0.22
   1 -11  -8   10.27    0.74
  -1 -11   8    8.79    0.61
   1 -11  -8    9.53    0.58
   1 -11  -8    9.22    0.61
  -1 -11   8    8.48    0.64
   1  11  -8    9.49    0.78
   1  11  -8    8.54    0.68
   1  11  -8    9.28    0.60
   0 -11   8   15.04    0.95
   0 -11   8   15.30    0.92
   0 -11  -8   14.67    0.97
   0 -11  -8   14.18    1.07
   0 -11  -8   15.90    0.90
   0  11  -8   13.61    1.12
   0  11  -8   13.37    0.90
   0  11  -8   16.80    1.04
  -1 -11  -8    4.33    0.35
   1 -11   8    4.66    0.39
   1 -11   8    4.61    0.36
  -1 -11  -8    3.79    0.41
  -1 -11  -8    4.95    0.37
  -1  11  -8    3.03    0.44
  -1  11  -8    4.33    0.40
  -2 -11  -8    1.80    0.30
  -2 -11  -8    1.46    0.21
   2 -11   8    1.79    0.25
   2 -11   8    1.64    0.21
  -2 -11  -8    1.55    0.22
  -2  11  -8    0.94    0.23
   3 -11   8    0.03    0.10
  -3 -11  -8   -0.18    0.11
  -3 -11  -8   -0.30    0.11
   3 -11   8    0.18    0.09
  -4 -11  -8    0.61    0.25
   4 -11   8    0.15    0.13
  -5 -11  -8    0.23    0.23
   5  11   8    0.38    0.17
  -6 -11  -8    0.81    0.31
   6  11   8    1.32    0.26
  -6 -12   8    0.23    0.19
   6  12  -8   -0.03    0.08
   5 -12  -8    4.93    0.55
  -5 -12   8    6.75    0.61
  -5 -12   8    7.66    0.58
   5  12  -8    6.63    0.44
   4 -12  -8    1.64    0.28
  -4 -12   8    1.79    0.30
  -4 -12   8    1.70    0.30
   4  12  -8    1.06    0.17
   3 -12  -8    0.12    0.13
  -3 -12   8    0.05    0.12
  -3 -12   8   -0.29    0.09
   3  12  -8    0.11    0.09
   2 -12  -8    2.47    0.21
  -2 -12   8    2.41    0.32
   2 -12  -8    2.69    0.35
   2  12  -8    2.25    0.38
   2  12  -8    3.16    0.28
   2  12  -8    2.26    0.30
   1 -12  -8   11.48    0.70
  -1 -12   8   11.48    0.78
  -1 -12   8   11.45    0.75
   1 -12  -8   12.21    0.88
   1 -12  -8   11.02    0.75
   1  12  -8   12.04    0.74
   1  12  -8   12.12    0.83
   1  12  -8    9.89    0.90
   0 -12  -8    3.95    0.33
   0 -12   8    3.85    0.34
   0 -12   8    3.90    0.37
   0 -12  -8    4.27    0.33
   0 -12  -8    3.71    0.40
   0  12  -8    3.13    0.46
   0  12  -8    3.79    0.38
   0  12  -8    4.34    0.35
  -1 -12  -8    0.06    0.12
  -1 -12  -8    0.13    0.09
  -1 -12  -8    0.32    0.12
   1 -12   8    0.13    0.12
   1 -12   8    0.26    0.11
  -1  12  -8    0.04    0.13
  -1  12  -8    0.06    0.12
   2 -12   8    0.55    0.16
  -2 -12  -8    0.31    0.14
  -2 -12  -8    0.81    0.18
  -2 -12  -8    0.49    0.18
   2 -12   8    0.22    0.12
  -3 -12  -8    3.62    0.47
   3 -12   8    4.61    0.34
  -3 -12  -8    4.08    0.40
  -4 -12  -8    0.24    0.16
  -4 -12  -8    0.40    0.24
  -5 -12  -8    1.12    0.33
  -6 -12  -8    0.26    0.29
  -6 -13   8    3.02    0.46
  -6 -13   8    2.62    0.41
   6  13  -8    3.00    0.26
  -5 -13   8    0.06    0.20
  -5 -13   8    0.14    0.16
   5  13  -8    0.05    0.11
  -4 -13   8    0.10    0.17
  -4 -13   8    0.01    0.13
   4 -13  -8    0.00    0.13
   4  13  -8   -0.09    0.08
   3 -13  -8    3.94    0.47
  -3 -13   8    3.75    0.43
   3  13  -8    4.20    0.35
  -2 -13   8    4.66    0.42
   2 -13  -8    4.69    0.33
   2 -13  -8    5.00    0.46
   2  13  -8    4.05    0.41
   2  13  -8    4.25    0.37
   1 -13  -8   12.79    0.73
  -1 -13   8   11.36    0.80
   1 -13  -8   10.87    0.75
   1 -13  -8   11.28    0.89
  -1 -13   8   12.40    0.77
   1  13  -8   10.74    0.84
   1  13  -8   12.16    0.76
   0 -13  -8    0.33    0.16
   0 -13   8    0.18    0.13
   0 -13  -8    0.21    0.09
   0 -13   8    0.30    0.12
   0 -13  -8    0.26    0.12
   0  13  -8    0.50    0.15
  -1 -13  -8    0.65    0.15
   1 -13   8    1.07    0.18
  -1 -13  -8    0.64    0.22
  -1 -13  -8    1.26    0.20
   1 -13   8    0.75    0.18
   2 -13   8    2.56    0.29
  -2 -13  -8    3.42    0.43
  -2 -13  -8    3.46    0.35
  -2 -13  -8    2.52    0.31
  -3 -13  -8    1.19    0.23
   3 -13   8    1.06    0.18
  -3 -13  -8    1.05    0.26
  -4 -13  -8    0.70    0.26
  -4 -13  -8    0.18    0.17
  -5 -13  -8   -0.30    0.20
  -5 -14   8    0.62    0.23
  -5 -14   8    1.17    0.32
   5  14  -8    0.70    0.17
  -4 -14   8    0.87    0.27
   4 -14  -8    0.81    0.23
   4  14  -8    0.94    0.18
   3 -14  -8    0.94    0.22
  -3 -14   8    1.17    0.26
   3  14  -8    0.77    0.17
   2 -14  -8   10.20    0.63
  -2 -14   8    9.63    0.74
   2 -14  -8   10.55    0.83
   2  14  -8   11.08    0.70
  -1 -14   8    2.74    0.33
  -1 -14   8    2.41    0.34
   1 -14  -8    3.12    0.28
   1 -14  -8    2.71    0.24
   1 -14  -8    3.20    0.40
   1  14  -8    2.33    0.29
   1  14  -8    2.71    0.35
   0 -14  -8    5.11    0.40
   0 -14   8    5.30    0.43
   0 -14  -8    4.98    0.40
   0 -14   8    5.01    0.48
   0 -14  -8    4.99    0.50
   0  14  -8    4.97    0.47
  -1 -14  -8    0.64    0.22
  -1 -14  -8    0.81    0.17
   1 -14   8    0.99    0.18
  -1 -14  -8    0.84    0.16
  -2 -14  -8    0.19    0.13
   2 -14   8    0.05    0.09
  -2 -14  -8   -0.09    0.13
  -2 -14  -8    0.21    0.12
  -3 -14  -8    0.14    0.16
  -3 -14  -8    0.13    0.18
   3 -14   8    0.10    0.11
  -4 -14  -8    0.85    0.29
  -4 -14  -8    1.06    0.23
  -4 -15   8   -0.03    0.19
   4  15  -8   -0.21    0.09
   3 -15  -8    1.76    0.32
  -3 -15   8    2.58    0.37
   3  15  -8    2.84    0.31
   2 -15  -8    0.13    0.15
   2 -15  -8    0.13    0.09
  -2 -15   8   -0.04    0.13
   2  15  -8    0.18    0.12
   1 -15  -8    0.06    0.07
   1 -15  -8    0.16    0.15
   1 -15  -8    0.26    0.12
  -1 -15   8    0.13    0.12
   1  15  -8    0.06    0.13
   1  15  -8   -0.11    0.11
   0 -15  -8    0.50    0.12
   0 -15  -8    0.48    0.17
   0 -15   8    0.30    0.15
   0 -15  -8    0.59    0.15
   0  15  -8    0.74    0.19
  -1 -15  -8    2.97    0.30
  -1 -15  -8    2.42    0.38
   1 -15   8    3.25    0.34
  -1 -15  -8    2.69    0.32
  -2 -15  -8    8.01    0.56
  -2 -15  -8    6.50    0.65
   2 -15   8    7.40    0.53
  -2 -15  -8    7.14    0.58
  -3 -15  -8    0.69    0.27
   3 -15   8    1.07    0.19
  -3 -15  -8    0.43    0.18
  -4 -15  -8    4.48    0.44
  -4 -15  -8    2.42    0.43
  -4 -16   8    0.86    0.29
   4  16  -8    1.39    0.23
   3  16  -8    1.12    0.21
   2 -16  -8    0.06    0.15
   2 -16  -8    0.26    0.11
   2  16  -8    0.44    0.16
   1 -16  -8    1.34    0.15
  -1 -16   8    1.18    0.22
   1 -16  -8    0.87    0.25
   1 -16  -8    1.11    0.20
   1  16  -8    1.75    0.29
   1  16  -8    1.66    0.26
   0 -16  -8    0.24    0.15
   0 -16   8    0.05    0.13
   0 -16  -8    0.25    0.09
   0 -16  -8    0.19    0.12
   0  16  -8    0.06    0.16
  -1 -16  -8    0.56    0.22
  -1 -16  -8    0.69    0.15
   1 -16   8    0.80    0.18
  -1 -16  -8    0.40    0.16
  -2 -16  -8    1.82    0.27
  -2 -16  -8    1.44    0.30
  -2 -16  -8    1.85    0.26
   2 -16   8    1.68    0.24
   3 -16   8    2.41    0.27
  -3 -16  -8    1.66    0.37
  -3 -16  -8    1.75    0.28
  -3 -16  -8    2.09    0.30
   2 -17  -8    0.71    0.22
   2 -17  -8    0.65    0.14
   2  17  -8    0.77    0.19
   1 -17  -8    0.34    0.16
   1 -17  -8    0.49    0.21
  -1 -17   8    0.56    0.17
   1  17  -8    0.53    0.19
   0 -17  -8    0.24    0.13
   0 -17  -8    0.21    0.17
   0 -17   8    0.29    0.14
   0 -17  -8    0.32    0.10
   0  17  -8    0.35    0.17
   1 -17   8    1.28    0.23
  -1 -17  -8    1.09    0.21
  -1 -17  -8    1.00    0.18
  -1 -17  -8    0.98    0.27
  -2 -17  -8    0.40    0.16
   2 -17   8    0.10    0.12
  -8   0   9   -0.01    0.15
  -8   0   9   -0.04    0.12
   8   0  -9   -0.14    0.12
   8   0  -9    0.10    0.19
   7   0  -9    3.54    0.41
  -7   0   9    3.23    0.38
   7   0  -9    2.98    0.42
   6   0  -9   -0.03    0.10
  -6   0   9    0.08    0.10
   6   0  -9   -0.01    0.10
   5   0  -9   -0.05    0.09
  -5   0   9   -0.03    0.08
   4   0  -9    0.04    0.10
  -4   0   9    0.04    0.08
   3   0  -9   27.51    1.78
  -3   0   9   26.22    1.57
   3   0  -9   26.52    1.45
   2   0  -9    0.05    0.05
  -2   0   9    0.08    0.07
   2   0  -9   -0.07    0.07
   2   0  -9    0.07    0.07
   1   0  -9    7.82    0.56
   1   0  -9    6.49    0.55
   1   0  -9    8.02    0.46
  -1   0   9    6.98    0.49
   1   0  -9    6.80    0.50
   0   0  -9    0.02    0.06
   0   0  -9    0.08    0.06
   0   0   9    0.16    0.07
   0   0   9    0.07    0.07
   0   0  -9    0.02    0.07
   0   0  -9    0.01    0.07
   1   0   9   32.70    1.90
  -1   0  -9   31.94    2.13
  -1   0  -9   34.48    2.17
  -1   0  -9   34.60    2.06
  -1   0  -9   31.70    1.83
  -2   0  -9    0.01    0.06
  -2   0  -9   -0.07    0.06
   2   0   9    0.11    0.09
  -2   0  -9   -0.06    0.08
  -2   0  -9   -0.01    0.07
   3   0   9    1.15    0.20
  -3   0  -9    1.41    0.20
  -3   0  -9    1.13    0.21
  -4   0  -9   -0.01    0.10
   4   0   9   -0.04    0.10
   5   0   9    0.22    0.13
  -5   0  -9    0.10    0.14
   6   0   9    0.01    0.13
   7   0   9    0.71    0.25
   8  -1  -9   -0.01    0.13
   8  -1  -9    0.24    0.19
  -8  -1   9    0.10    0.17
  -8  -1   9    0.19    0.15
  -8   1   9    0.22    0.18
  -8   1   9    0.18    0.15
   8   1  -9    0.26    0.22
  -7  -1   9    0.95    0.23
   7  -1  -9    1.01    0.23
   7  -1  -9    0.80    0.21
  -7  -1   9    1.02    0.25
   7   1  -9    0.61    0.20
  -7   1   9    0.77    0.19
   7   1  -9    1.19    0.24
   6  -1  -9    1.13    0.23
  -6  -1   9    1.11    0.22
  -6   1   9    1.05    0.21
   6   1  -9    1.34    0.24
   6   1  -9    1.11    0.22
   5  -1  -9    0.08    0.11
  -5  -1   9    0.21    0.11
  -5   1   9    0.22    0.11
   5   1  -9    0.19    0.13
   4  -1  -9    6.23    0.53
  -4  -1   9    6.26    0.48
   4   1  -9    7.00    0.54
  -4   1   9    6.52    0.48
  -3  -1   9   15.23    0.98
   3  -1  -9   16.30    0.87
   3  -1  -9   15.76    1.11
   3   1  -9   15.61    0.88
   3   1  -9   15.57    1.10
  -3   1   9   16.15    0.98
   2  -1  -9    4.50    0.31
  -2  -1   9    3.95    0.33
   2  -1  -9    4.19    0.28
   2  -1  -9    4.25    0.37
   2   1  -9    4.49    0.32
  -2   1   9    3.97    0.33
   2   1  -9    3.37    0.34
   2   1  -9    4.39    0.28
   2   1  -9    3.68    0.36
   1  -1  -9    5.45    0.44
  -1  -1   9    5.51    0.40
   1  -1  -9    5.36    0.35
   1  -1  -9    4.96    0.38
   1  -1  -9    5.39    0.43
   1   1  -9    5.43    0.39
  -1   1   9    5.18    0.39
   1   1  -9    5.39    0.42
   1   1  -9    5.07    0.42
   1   1  -9    5.25    0.35
   0  -1  -9    1.68    0.20
   0  -1  -9    2.17    0.23
   0  -1   9    2.20    0.25
   0  -1   9    2.03    0.22
   0  -1  -9    1.53    0.17
   0  -1  -9    2.14    0.26
   0   1   9    2.12    0.24
   0   1  -9    2.23    0.19
   0   1  -9    2.08    0.22
   0   1  -9    1.68    0.22
   0   1   9    2.05    0.22
   0   1  -9    2.15    0.21
  -1  -1  -9    8.43    0.55
  -1  -1  -9    8.67    0.65
   1  -1   9    8.74    0.57
  -1  -1  -9    8.72    0.61
   1  -1   9    8.74    0.59
  -1  -1  -9    8.91    0.65
  -1   1  -9    8.66    0.55
  -1   1  -9    9.83    0.67
  -1   1  -9    9.28    0.64
  -1   1  -9    8.79    0.62
   1   1   9    8.78    0.59
  -2  -1  -9    0.07    0.07
  -2  -1  -9    0.04    0.08
   2  -1   9    0.05    0.08
  -2  -1  -9   -0.09    0.07
  -2  -1  -9   -0.04    0.05
  -2   1  -9   -0.01    0.07
  -2   1  -9    0.01    0.06
  -2   1  -9    0.04    0.09
  -2   1  -9    0.05    0.06
   2   1   9    0.03    0.08
  -3  -1  -9   14.70    0.94
   3  -1   9   14.48    0.87
  -3  -1  -9   13.96    0.98
   3   1   9   12.81    0.86
  -3   1  -9   11.68    0.91
  -3   1  -9   13.21    0.98
  -4  -1  -9   -0.02    0.10
   4  -1   9   -0.06    0.08
  -4  -1  -9   -0.04    0.10
  -4   1  -9   -0.02    0.10
   4   1   9    0.08    0.10
  -5  -1  -9    1.17    0.25
   5  -1   9    1.30    0.22
  -5   1  -9    1.41    0.27
   5   1   9    1.76    0.27
   6  -1   9    0.72    0.18
   6   1   9    0.53    0.19
   7  -1   9    0.09    0.18
   7   1   9    0.18    0.19
  -8  -2   9    3.86    0.54
  -8  -2   9    4.36    0.49
   8  -2  -9    4.31    0.53
   8   2  -9    5.22    0.58
  -7  -2   9    0.15    0.15
  -7  -2   9    0.02    0.10
   7  -2  -9   -0.06    0.11
   7  -2  -9    0.13    0.15
   7   2  -9   -0.03    0.13
   7   2  -9   -0.05    0.11
  -7   2   9    0.03    0.11
  -6  -2   9    0.01    0.10
   6  -2  -9    0.15    0.13
  -6   2   9    0.24    0.13
   6   2  -9    0.94    0.15
   6   2  -9    0.30    0.15
   5  -2  -9    0.35    0.13
  -5  -2   9    0.46    0.14
   5   2  -9    0.28    0.14
  -5   2   9    0.37    0.13
  -4  -2   9    0.09    0.10
   4  -2  -9    0.18    0.07
   4   2  -9    0.19    0.12
  -4   2   9    0.08    0.09
   3  -2  -9    0.46    0.15
  -3  -2   9    0.61    0.14
   3  -2  -9    0.30    0.05
  -3   2   9    0.33    0.11
   3   2  -9    0.25    0.07
   3   2  -9    0.12    0.08
   3   2  -9    0.21    0.11
   2  -2  -9    1.95    0.25
   2  -2  -9    2.65    0.19
   2  -2  -9    1.66    0.16
  -2  -2   9    1.71    0.23
  -2   2   9    2.34    0.24
   2   2  -9    1.56    0.22
   2   2  -9    2.14    0.19
   2   2  -9    1.57    0.17
   2   2  -9    1.95    0.24
   1  -2  -9    4.62    0.37
   1  -2  -9    4.30    0.32
   1  -2  -9    3.99    0.28
  -1  -2   9    4.24    0.34
   1   2  -9    4.15    0.36
   1   2  -9    4.51    0.30
   1   2  -9    3.72    0.32
  -1   2   9    4.25    0.33
   1   2  -9    3.63    0.34
   0  -2  -9    1.80    0.23
   0  -2  -9    2.05    0.20
   0  -2   9    1.85    0.21
   0  -2  -9    1.91    0.18
   0  -2   9    2.15    0.24
   0  -2  -9    1.90    0.24
   0   2  -9    1.92    0.18
   0   2  -9    2.13    0.26
   0   2  -9    1.64    0.21
   0   2   9    2.01    0.23
   0   2  -9    1.79    0.21
  -1  -2  -9    4.43    0.38
  -1  -2  -9    4.16    0.39
  -1  -2  -9    5.03    0.35
   1  -2   9    5.78    0.37
   1  -2   9    4.83    0.38
  -1  -2  -9    4.92    0.41
  -1   2  -9    4.77    0.39
  -1   2  -9    5.55    0.35
   1   2   9    4.28    0.36
  -1   2  -9    5.27    0.39
  -1   2  -9    5.56    0.43
   2  -2   9   12.63    0.78
  -2  -2  -9   11.89    0.85
  -2  -2  -9   13.39    0.82
  -2  -2  -9   11.86    0.72
  -2   2  -9   11.32    0.88
  -2   2  -9   11.99    0.75
   2   2   9   11.94    0.77
  -2   2  -9   10.69    0.80
  -2   2  -9   12.30    0.82
   3  -2   9    0.38    0.14
  -3  -2  -9    0.31    0.10
  -3  -2  -9    0.45    0.14
  -3  -2  -9    0.29    0.12
  -3   2  -9    0.43    0.16
   3   2   9    0.34    0.12
   4  -2   9   14.66    0.99
  -4  -2  -9   17.02    1.15
  -4  -2  -9   15.60    1.09
   4   2   9   16.18    1.00
  -4   2  -9   14.44    1.14
  -5  -2  -9    3.61    0.44
   5  -2   9    3.01    0.36
  -5  -2  -9    2.59    0.35
  -5   2  -9    3.22    0.42
   5   2   9    3.51    0.38
   6  -2   9    3.88    0.44
   6   2   9    4.17    0.47
   7  -2   9    0.18    0.19
   7   2   9    0.05    0.15
  -8  -3   9    0.24    0.16
  -8  -3   9    0.37    0.20
   8  -3  -9    0.41    0.19
   8   3  -9    0.29    0.21
   7  -3  -9    2.61    0.39
  -7  -3   9    2.50    0.37
  -7  -3   9    2.71    0.43
   7   3  -9    2.91    0.38
   7   3  -9    2.24    0.36
  -6  -3   9    3.21    0.43
   6  -3  -9    3.78    0.40
  -6  -3   9    3.90    0.43
   6   3  -9    3.65    0.43
  -6   3   9    3.35    0.37
   6   3  -9    3.92    0.42
   5  -3  -9    2.07    0.29
  -5  -3   9    1.85    0.27
   5   3  -9    1.46    0.26
  -5   3   9    1.58    0.23
  -4  -3   9    8.28    0.59
   4  -3  -9    9.29    0.60
   4   3  -9    7.95    0.63
   4   3  -9    6.56    0.60
  -4   3   9    7.36    0.55
   4   3  -9    8.16    0.44
   3  -3  -9   -0.01    0.03
   3  -3  -9   -0.09    0.07
  -3  -3   9    0.03    0.09
   3   3  -9    0.04    0.09
  -3   3   9   -0.02    0.07
   3   3  -9   -0.04    0.07
   3   3  -9   -0.06    0.05
  -2  -3   9    3.93    0.36
   2  -3  -9    4.51    0.40
   2  -3  -9    4.43    0.29
   2   3  -9    4.53    0.39
   2   3  -9    4.39    0.38
  -2   3   9    4.59    0.34
   2   3  -9    5.01    0.31
   1  -3  -9    0.06    0.05
   1  -3  -9   -0.04    0.06
   1  -3  -9    0.06    0.08
  -1  -3   9   -0.11    0.07
   1   3  -9    0.04    0.07
   1   3  -9    0.05    0.06
  -1   3   9    0.07    0.07
   1   3  -9    0.02    0.08
   1   3  -9    0.01    0.06
   0  -3  -9    0.39    0.12
   0  -3   9    0.49    0.13
   0  -3  -9    0.39    0.08
   0  -3  -9    0.35    0.10
   0  -3   9    0.62    0.12
   0   3  -9    0.44    0.11
   0   3  -9    0.49    0.11
   0   3   9    0.53    0.12
   0   3  -9    0.59    0.11
   0   3  -9    0.46    0.13
  -1  -3  -9    5.67    0.38
   1  -3   9    5.69    0.39
   1  -3   9    5.23    0.41
  -1  -3  -9    5.72    0.45
  -1  -3  -9    4.91    0.42
  -1  -3  -9    5.37    0.41
  -1   3  -9    5.49    0.41
  -1   3  -9    5.35    0.46
   1   3   9    5.48    0.40
  -1   3  -9    5.20    0.42
  -1   3  -9    5.81    0.38
  -2  -3  -9    2.65    0.27
  -2  -3  -9    2.36    0.25
   2  -3   9    2.17    0.26
  -2  -3  -9    1.63    0.24
  -2  -3  -9    2.15    0.22
  -2   3  -9    2.54    0.25
   2   3   9    2.66    0.25
  -2   3  -9    2.28    0.31
  -3  -3  -9    0.27    0.11
  -3  -3  -9    0.35    0.14
   3  -3   9    0.29    0.13
  -3  -3  -9    0.09    0.09
   3   3   9    0.24    0.11
  -3   3  -9    0.41    0.16
  -4  -3  -9    6.57    0.55
   4  -3   9    6.60    0.51
  -4  -3  -9    6.59    0.56
   4   3   9    6.37    0.50
  -4   3  -9    5.90    0.57
  -5  -3  -9    5.57    0.55
  -5  -3  -9    5.27    0.51
   5  -3   9    5.77    0.49
   5   3   9    6.08    0.49
  -5   3  -9    7.18    0.60
   6  -3   9    0.26    0.16
   6   3   9    0.22    0.15
   7  -3   9   -0.03    0.17
   7   3   9    0.00    0.12
  -8  -4   9    1.51    0.31
   8  -4  -9    1.71    0.33
  -8  -4   9    1.52    0.32
   8   4  -9    1.92    0.38
   7  -4  -9   12.03    0.93
  -7  -4   9   11.51    0.85
  -7  -4   9   11.59    0.95
   7   4  -9   12.06    0.86
  -6  -4   9    8.06    0.60
  -6  -4   9    7.11    0.65
   6  -4  -9    7.25    0.63
   6   4  -9    7.20    0.58
   6   4  -9    7.51    0.63
   5  -4  -9    4.68    0.44
  -5  -4   9    4.72    0.41
   5   4  -9    3.88    0.42
  -4  -4   9    1.94    0.26
   4  -4  -9    1.86    0.27
   4   4  -9    1.47    0.13
  -4   4   9    1.85    0.23
   4   4  -9    1.66    0.24
   4   4  -9    1.48    0.24
   3  -4  -9   18.60    1.23
  -3  -4   9   16.87    1.10
   3   4  -9   18.87    1.23
   3   4  -9   17.80    1.00
   3   4  -9   17.47    1.23
  -3   4   9   16.85    1.06
   2  -4  -9    0.83    0.17
   2  -4  -9    0.75    0.10
  -2  -4   9    0.76    0.16
   2   4  -9    1.01    0.14
  -2   4   9    0.85    0.14
   2   4  -9    0.79    0.12
   2   4  -9    1.04    0.19
   2   4  -9    1.02    0.17
   1  -4  -9    0.02    0.08
  -1  -4   9    0.18    0.11
   1  -4  -9    0.10    0.06
  -1  -4   9    0.16    0.08
   1   4  -9    0.14    0.10
   1   4  -9    0.11    0.06
   1   4  -9    0.30    0.09
   1   4  -9    0.13    0.08
  -1   4   9    0.22    0.09
   0  -4  -9   -0.03    0.05
   0  -4  -9    0.07    0.08
   0  -4   9   -0.01    0.07
   0  -4  -9    0.03    0.05
   0  -4   9    0.04    0.08
   0   4   9   -0.01    0.07
   0   4  -9    0.17    0.07
   0   4  -9    0.02    0.08
   0   4  -9    0.04    0.07
   0   4  -9    0.03    0.06
  -1  -4  -9    3.15    0.31
   1  -4   9    4.03    0.30
  -1  -4  -9    3.66    0.28
   1  -4   9    3.52    0.32
  -1  -4  -9    3.27    0.33
  -1   4  -9    3.75    0.32
   1   4   9    3.18    0.30
  -1   4  -9    4.32    0.38
  -1   4  -9    4.14    0.30
  -1   4  -9    3.96    0.31
  -2  -4  -9   31.33    1.89
  -2  -4  -9   30.39    1.69
   2  -4   9   30.61    1.70
  -2  -4  -9   30.91    1.98
   2  -4   9   28.39    1.76
  -2   4  -9   28.29    1.89
   2   4   9   30.20    1.75
  -2   4  -9   31.42    2.05
   3  -4   9   -0.04    0.08
  -3  -4  -9   -0.07    0.09
  -3  -4  -9    0.04    0.08
  -3  -4  -9   -0.05    0.08
  -3   4  -9    0.11    0.12
   3   4   9    0.08    0.09
  -4  -4  -9    2.12    0.30
   4  -4   9    1.95    0.27
  -4  -4  -9    2.45    0.31
   4   4   9    2.31    0.30
  -4   4  -9    2.14    0.34
   5  -4   9    0.10    0.13
  -5  -4  -9    0.04    0.13
  -5  -4  -9   -0.28    0.12
   5   4   9    0.18    0.13
  -5   4  -9    0.16    0.16
  -6  -4  -9   -0.21    0.18
   6  -4   9    0.12    0.14
   6   4   9    0.06    0.12
   7  -4   9    1.11    0.29
   7   4   9    1.51    0.30
  -8  -5   9    0.07    0.14
   8  -5  -9    0.22    0.17
  -8  -5   9    0.08    0.14
   8   5  -9    0.02    0.22
   7  -5  -9    5.59    0.56
  -7  -5   9    5.26    0.55
  -7  -5   9    5.56    0.52
   7   5  -9    6.51    0.56
  -6  -5   9    2.47    0.39
  -6  -5   9    2.69    0.36
   6  -5  -9    2.99    0.40
   6   5  -9    3.65    0.42
   5  -5  -9    1.47    0.25
  -5  -5   9    1.97    0.31
  -5  -5   9    1.40    0.25
   5   5  -9    1.46    0.25
   5   5  -9    1.31    0.24
   4  -5  -9    3.20    0.35
  -4  -5   9    3.05    0.36
   4   5  -9    3.37    0.23
   4   5  -9    3.28    0.35
   4   5  -9    3.50    0.35
  -3  -5   9   17.28    1.18
   3  -5  -9   22.82    1.32
   3   5  -9   18.58    1.34
   3   5  -9   18.41    1.30
   3   5  -9   19.20    1.09
   2  -5  -9    2.13    0.28
   2  -5  -9    2.24    0.18
  -2  -5   9    2.03    0.26
   2   5  -9    1.75    0.27
   2   5  -9    2.25    0.23
  -2   5   9    2.28    0.22
   2   5  -9    2.49    0.21
   2   5  -9    2.42    0.25
   1  -5  -9    0.22    0.07
  -1  -5   9    0.14    0.09
  -1  -5   9    0.11    0.09
   1  -5  -9    0.16    0.09
  -1   5   9    0.11    0.08
   1   5  -9   -0.04    0.07
   1   5  -9    0.25    0.10
   1   5  -9    0.23    0.08
   1   5  -9    0.18    0.08
   0  -5  -9    1.31    0.22
   0  -5  -9    0.98    0.15
   0  -5   9    1.04    0.18
   0  -5   9    1.38    0.19
   0  -5  -9    1.29    0.16
   0   5  -9    1.34    0.22
   0   5  -9    1.51    0.19
   0   5   9    1.26    0.17
   0   5  -9    1.30    0.17
   0   5  -9    1.40    0.17
   1  -5   9   33.50    2.00
  -1  -5  -9   33.19    1.92
  -1  -5  -9   32.99    2.14
  -1  -5  -9   37.26    2.26
   1  -5   9   36.41    1.94
   1   5   9   33.42    1.97
  -1   5  -9   31.67    2.15
  -1   5  -9   36.16    2.32
  -1   5  -9   37.03    1.93
   2  -5   9    0.27    0.12
  -2  -5  -9    0.16    0.09
   2  -5   9    0.04    0.08
  -2  -5  -9    0.25    0.12
  -2  -5  -9    0.18    0.08
  -2   5  -9    0.19    0.12
   2   5   9    0.19    0.10
  -2   5  -9    0.17    0.10
  -3  -5  -9    9.78    0.71
   3  -5   9   10.01    0.70
  -3  -5  -9   11.23    0.78
   3   5   9    9.59    0.67
  -3   5  -9    9.79    0.80
  -4  -5  -9    4.06    0.41
  -4  -5  -9    3.31    0.38
   4  -5   9    4.08    0.37
  -4   5  -9    3.57    0.45
   4   5   9    4.04    0.36
  -5  -5  -9    1.58    0.29
   5  -5   9    1.61    0.25
  -5  -5  -9    1.58    0.31
   5   5   9    1.95    0.28
  -6  -5  -9    0.41    0.23
   6  -5   9    0.94    0.23
   6   5   9    1.09    0.23
   7  -5   9    0.12    0.20
   7   5   9    0.10    0.15
  -8  -6   9    0.66    0.26
   8  -6  -9    0.57    0.21
  -8  -6   9    0.29    0.16
   8   6  -9    0.49    0.28
  -7  -6   9    2.36    0.36
   7  -6  -9    2.69    0.39
  -7  -6   9    2.49    0.40
   7   6  -9    2.54    0.39
  -6  -6   9    1.25    0.28
   6  -6  -9    1.21    0.26
  -6  -6   9    0.94    0.23
   6   6  -9    1.86    0.23
  -5  -6   9   15.50    1.05
   5  -6  -9   15.86    1.16
  -5  -6   9   17.39    1.19
   5   6  -9   15.48    1.17
  -4  -6   9    1.34    0.23
   4  -6  -9    1.33    0.24
  -4  -6   9    1.26    0.24
   4   6  -9    1.60    0.14
   4   6  -9    1.55    0.25
   4   6  -9    1.17    0.23
  -3  -6   9    0.41    0.15
   3   6  -9    0.21    0.12
   3   6  -9    0.45    0.09
   3   6  -9    0.36    0.13
   2  -6  -9    0.53    0.09
  -2  -6   9    0.26    0.12
   2   6  -9    0.51    0.10
   2   6  -9    0.37    0.12
   2   6  -9    0.51    0.16
   2   6  -9    0.68    0.13
  -1  -6   9    2.95    0.29
   1  -6  -9    3.47    0.26
  -1  -6   9    3.32    0.32
   1  -6  -9    3.56    0.35
  -1   6   9    3.14    0.27
   1   6  -9    3.43    0.31
   1   6  -9    3.85    0.36
   1   6  -9    3.62    0.28
   1   6  -9    3.93    0.32
   0  -6   9   12.02    0.83
   0  -6   9   12.93    0.79
   0  -6  -9   12.30    0.85
   0  -6  -9   12.99    0.77
   0  -6  -9   13.25    0.93
   0   6  -9   13.51    0.87
   0   6   9   13.43    0.79
   0   6  -9   12.35    0.95
   0   6  -9   13.05    0.78
  -1  -6  -9    5.03    0.37
   1  -6   9    5.49    0.39
   1  -6   9    4.77    0.41
  -1  -6  -9    5.37    0.40
  -1  -6  -9    5.37    0.46
   1   6   9    5.72    0.39
  -1   6  -9    4.29    0.41
  -1   6  -9    5.13    0.47
  -1   6  -9    5.19    0.37
  -2  -6  -9    1.22    0.17
   2  -6   9    1.06    0.19
  -2  -6  -9    0.96    0.20
  -2  -6  -9    1.26    0.18
   2  -6   9    1.40    0.18
   2   6   9    1.45    0.20
  -2   6  -9    1.15    0.23
  -2   6  -9    0.88    0.17
   3  -6   9    0.77    0.17
  -3  -6  -9    0.69    0.18
  -3  -6  -9    0.60    0.14
  -3   6  -9    0.93    0.22
   3   6   9    0.81    0.17
  -4  -6  -9    0.07    0.12
  -4  -6  -9    0.07    0.15
   4  -6   9    0.10    0.11
   4   6   9    0.22    0.13
  -4   6  -9    0.15    0.13
  -5  -6  -9    0.41    0.21
   5  -6   9    1.14    0.23
  -5  -6  -9    0.55    0.19
   5   6   9    0.73    0.20
  -6  -6  -9    0.44    0.25
   6  -6   9    1.25    0.27
   6   6   9    1.23    0.27
  -7  -6  -9   -0.64    0.19
   7  -6   9    0.29    0.23
   7   6   9    0.14    0.17
   7  -7  -9    2.24    0.37
  -7  -7   9    2.57    0.38
  -7  -7   9    3.03    0.44
   7   7  -9    1.93    0.36
  -6  -7   9   13.17    0.88
  -6  -7   9   12.06    0.96
   6  -7  -9   12.12    0.94
   6   7  -9   11.10    0.94
   6   7  -9   12.36    0.87
   5  -7  -9    1.72    0.29
  -5  -7   9    1.99    0.32
  -5  -7   9    1.67    0.28
   5   7  -9    1.81    0.30
  -4  -7   9   13.33    0.92
   4  -7  -9   13.22    1.01
  -4  -7   9   14.73    1.03
   4   7  -9   13.79    0.80
   4   7  -9   14.12    1.03
  -3  -7   9   13.03    0.89
   3  -7  -9   14.21    1.00
  -3  -7   9   13.60    0.99
   3   7  -9   13.61    0.80
   3   7  -9   12.99    0.96
   3   7  -9   14.22    1.02
  -2  -7   9    0.18    0.11
  -2  -7   9    0.22    0.14
   2  -7  -9    0.27    0.07
   2   7  -9    0.12    0.11
   2   7  -9    0.18    0.09
   2   7  -9    0.32    0.10
   2   7  -9    0.25    0.11
   1  -7  -9    0.55    0.12
  -1  -7   9    0.36    0.12
   1  -7  -9    0.45    0.09
  -1  -7   9    0.44    0.13
   1   7  -9    0.60    0.13
   1   7  -9    0.54    0.13
   1   7  -9    0.63    0.17
   1   7  -9    0.89    0.14
   0  -7  -9   18.12    1.03
   0  -7  -9   19.38    1.25
   0  -7  -9   16.82    1.14
   0  -7   9   17.89    1.10
   0  -7   9   18.41    1.06
   0   7  -9   18.18    1.04
   0   7  -9   16.46    1.16
   0   7  -9   17.27    1.27
  -1  -7  -9    2.82    0.25
   1  -7   9    2.67    0.31
  -1  -7  -9    2.87    0.26
   1  -7   9    2.96    0.30
  -1  -7  -9    2.42    0.33
  -1   7  -9    2.69    0.25
  -1   7  -9    2.68    0.30
  -1   7  -9    2.38    0.34
   1   7   9    2.88    0.25
  -2  -7  -9    1.55    0.21
   2  -7   9    1.60    0.24
   2  -7   9    1.33    0.19
  -2  -7  -9    1.92    0.28
  -2  -7  -9    1.71    0.20
  -2   7  -9    1.22    0.26
   2   7   9    1.84    0.23
  -3  -7  -9    0.09    0.11
  -3  -7  -9    0.20    0.14
   3  -7   9    0.18    0.11
   3   7   9    0.24    0.12
  -3   7  -9    0.33    0.15
  -4  -7  -9    5.98    0.52
   4  -7   9    4.97    0.43
  -4   7  -9    3.53    0.50
   4   7   9    6.01    0.44
  -5  -7  -9    0.12    0.22
   5  -7   9   -0.01    0.12
   5   7   9   -0.10    0.11
  -6  -7  -9   -0.12    0.20
   6  -7   9   -0.17    0.15
   6   7   9   -0.02    0.13
  -7  -7  -9   -0.51    0.21
   7  -7   9    0.08    0.22
   7   7   9    0.15    0.15
   7  -8  -9    5.08    0.51
  -7  -8   9    3.69    0.49
  -7  -8   9    5.26    0.53
   7   8  -9    4.60    0.54
  -6  -8   9    5.84    0.59
   6  -8  -9    5.95    0.57
  -6  -8   9    6.55    0.58
   6   8  -9    6.68    0.55
   5  -8  -9    1.20    0.24
  -5  -8   9    0.42    0.18
  -5  -8   9    0.84    0.22
   5   8  -9    0.54    0.19
   5   8  -9    0.82    0.10
  -4  -8   9   -0.05    0.10
  -4  -8   9    0.20    0.12
   4  -8  -9    0.09    0.11
   4   8  -9   -0.01    0.06
   4   8  -9   -0.06    0.10
  -3  -8   9    7.46    0.55
  -3  -8   9    7.17    0.61
   3  -8  -9    6.70    0.59
   3   8  -9    7.19    0.47
   3   8  -9    6.94    0.61
   2  -8  -9    1.53    0.26
   2  -8  -9    1.80    0.17
  -2  -8   9    2.23    0.29
  -2  -8   9    1.81    0.26
   2   8  -9    2.05    0.31
   2   8  -9    1.90    0.24
   2   8  -9    1.74    0.21
   1  -8  -9    0.12    0.08
  -1  -8   9    0.19    0.10
  -1  -8   9    0.02    0.09
   1  -8  -9    0.14    0.08
   1   8  -9    0.02    0.08
   1   8  -9    0.23    0.09
   1   8  -9    0.06    0.11
   0  -8   9   13.75    0.90
   0  -8  -9   13.99    0.84
   0  -8   9   14.27    0.87
   0  -8  -9   14.69    1.01
   0  -8  -9   13.03    0.92
   0   8  -9   14.48    1.06
   0   8  -9   13.70    0.95
   0   8  -9   14.82    0.85
  -1  -8  -9    7.18    0.50
   1  -8   9    6.30    0.46
   1  -8   9    6.89    0.51
  -1  -8  -9    6.68    0.56
  -1  -8  -9    6.78    0.46
  -1   8  -9    5.66    0.50
  -1   8  -9    6.41    0.58
   2  -8   9    3.13    0.28
  -2  -8  -9    3.41    0.32
  -2  -8  -9    3.22    0.29
  -2  -8  -9    3.37    0.35
   2  -8   9    3.40    0.36
   2   8   9    3.26    0.29
  -2   8  -9    2.98    0.40
   3  -8   9   -0.05    0.07
  -3  -8  -9   -0.12    0.12
  -3  -8  -9    0.00    0.09
   3  -8   9   -0.03    0.10
   3   8   9   -0.07    0.09
  -3   8  -9    0.00    0.11
   4  -8   9    0.81    0.19
  -4  -8  -9    0.24    0.18
   4   8   9    0.68    0.18
  -5  -8  -9    1.31    0.32
   5  -8   9    1.78    0.28
   5   8   9    2.28    0.32
  -6  -8  -9   -0.11    0.23
   6  -8   9   -0.05    0.17
   6   8   9   -0.02    0.12
   7  -9  -9    0.25    0.17
  -7  -9   9    0.22    0.19
  -7  -9   9    0.06    0.18
   7   9  -9    0.01    0.16
   6  -9  -9    0.22    0.16
  -6  -9   9    0.24    0.20
  -6  -9   9    0.55    0.20
  -5  -9   9    0.75    0.22
  -5  -9   9    1.38    0.26
   5  -9  -9    1.34    0.26
   5   9  -9    1.09    0.14
   5   9  -9    1.22    0.26
  -4  -9   9    4.22    0.40
  -4  -9   9    4.12    0.42
   4  -9  -9    4.04    0.42
   4   9  -9    3.98    0.44
   4   9  -9    3.90    0.30
   3  -9  -9    0.77    0.19
  -3  -9   9    0.50    0.16
   3   9  -9    0.43    0.11
   3   9  -9    0.41    0.17
  -2  -9   9    0.05    0.16
   2  -9  -9    0.05    0.12
  -2  -9   9    0.16    0.12
   2  -9  -9    0.17    0.06
   2   9  -9    0.00    0.11
   2   9  -9    0.28    0.13
   2   9  -9    0.16    0.09
   1  -9  -9    1.42    0.18
   1  -9  -9    1.78    0.27
   1  -9  -9    1.56    0.18
  -1  -9   9    1.87    0.22
  -1  -9   9    1.28    0.22
   1   9  -9    1.41    0.19
   1   9  -9    1.48    0.22
   1   9  -9    1.73    0.29
   0  -9  -9    1.67    0.20
   0  -9  -9    1.36    0.24
   0  -9  -9    1.25    0.18
   0  -9   9    1.49    0.21
   0  -9   9    1.60    0.24
   0   9  -9    1.51    0.23
   0   9  -9    1.90    0.22
   0   9  -9    1.06    0.23
   1  -9   9    8.50    0.59
   1  -9   9    7.46    0.54
  -1  -9  -9    7.51    0.57
  -1  -9  -9    7.38    0.65
  -1  -9  -9    7.75    0.53
  -1   9  -9    9.22    0.62
  -1   9  -9    8.27    0.69
  -2  -9  -9    0.01    0.13
   2  -9   9    0.05    0.10
   2  -9   9    0.10    0.08
  -2  -9  -9    0.09    0.09
  -2  -9  -9    0.03    0.08
  -2   9  -9    0.30    0.14
  -3  -9  -9   12.97    1.01
   3  -9   9   13.56    0.83
   3  -9   9   14.36    0.90
  -3  -9  -9   14.62    0.94
  -3   9  -9   12.11    1.05
   3   9   9   13.06    0.86
  -4  -9  -9    8.35    0.74
   4  -9   9    9.00    0.65
   4   9   9    9.30    0.64
  -5  -9  -9   -0.33    0.17
   5  -9   9    0.01    0.13
   5   9   9   -0.07    0.11
   6  -9   9    0.08    0.19
  -6  -9  -9   -0.26    0.20
   6   9   9    0.00    0.13
  -7 -10   9    2.52    0.41
   7 -10  -9    2.45    0.38
  -7 -10   9    2.43    0.41
   7  10  -9    1.84    0.36
  -6 -10   9    0.12    0.16
   6 -10  -9    0.09    0.15
  -6 -10   9    0.42    0.21
  -5 -10   9    5.09    0.52
   5 -10  -9    4.68    0.49
  -5 -10   9    5.38    0.51
   5  10  -9    4.87    0.34
  -4 -10   9    0.12    0.13
   4 -10  -9    0.14    0.12
  -4 -10   9   -0.12    0.11
   4  10  -9    0.07    0.13
   4  10  -9    0.15    0.09
  -3 -10   9    5.92    0.49
  -3 -10   9    6.10    0.56
   3 -10  -9    5.49    0.52
   3  10  -9    5.99    0.57
   3  10  -9    6.07    0.42
   2 -10  -9    0.26    0.08
  -2 -10   9    0.25    0.14
   2 -10  -9    0.21    0.14
   2  10  -9    0.19    0.12
   2  10  -9    0.31    0.15
   2  10  -9    0.03    0.08
   1 -10  -9    1.57    0.19
  -1 -10   9    1.23    0.20
   1 -10  -9    1.65    0.28
  -1 -10   9    1.29    0.23
   1 -10  -9    1.53    0.18
   1  10  -9    1.41    0.27
   1  10  -9    1.31    0.21
   1  10  -9    1.50    0.19
   0 -10  -9    4.67    0.35
   0 -10   9    4.46    0.37
   0 -10  -9    4.85    0.44
   0 -10  -9    3.71    0.34
   0 -10   9    4.73    0.40
   0  10  -9    4.26    0.36
   0  10  -9    4.80    0.48
   0  10  -9    4.26    0.41
  -1 -10  -9    1.07    0.18
  -1 -10  -9    1.23    0.24
   1 -10   9    1.01    0.18
  -1 -10  -9    1.06    0.18
   1 -10   9    1.15    0.21
  -1  10  -9    1.22    0.21
  -1  10  -9    1.16    0.26
  -2 -10  -9    0.91    0.16
   2 -10   9    0.91    0.16
  -2 -10  -9    0.65    0.19
   2 -10   9    0.92    0.20
  -2 -10  -9    0.80    0.17
  -2  10  -9    0.72    0.22
  -3 -10  -9    0.10    0.16
   3 -10   9    0.16    0.12
   3 -10   9    0.11    0.09
  -3 -10  -9    0.13    0.11
   4 -10   9    1.24    0.25
  -4 -10  -9    0.78    0.25
   4  10   9    1.04    0.20
  -5 -10  -9    3.85    0.52
   5 -10   9    4.38    0.46
   5  10   9    4.17    0.40
   6 -10   9   -0.15    0.18
  -6 -10  -9   -0.11    0.22
   6  10   9    0.24    0.16
  -6 -11   9    3.05    0.44
   6 -11  -9    1.86    0.33
  -6 -11   9    2.00    0.36
  -5 -11   9    1.10    0.26
  -5 -11   9    0.62    0.25
   5 -11  -9    0.93    0.23
   5  11  -9    0.58    0.13
  -4 -11   9    5.14    0.41
   4 -11  -9    3.74    0.42
  -4 -11   9    3.85    0.48
   4  11  -9    3.80    0.32
  -3 -11   9    0.14    0.12
   3 -11  -9   -0.14    0.09
  -3 -11   9   -0.05    0.11
   3  11  -9   -0.10    0.11
   3  11  -9   -0.03    0.07
   2 -11  -9    1.00    0.22
  -2 -11   9    1.03    0.22
   2 -11  -9    0.63    0.11
   2  11  -9    0.66    0.20
   2  11  -9    0.97    0.19
   2  11  -9    0.92    0.16
  -1 -11   9    1.07    0.19
   1 -11  -9    1.20    0.15
  -1 -11   9    1.09    0.22
   1 -11  -9    1.01    0.24
   1 -11  -9    1.20    0.16
   1  11  -9    1.19    0.18
   1  11  -9    1.01    0.20
   1  11  -9    1.23    0.26
   0 -11   9   -0.07    0.08
   0 -11   9    0.05    0.12
   0 -11  -9    0.04    0.08
   0 -11  -9    0.07    0.08
   0 -11  -9    0.00    0.10
   0  11  -9   -0.05    0.11
   0  11  -9    0.01    0.09
   0  11  -9    0.05    0.10
  -1 -11  -9    0.01    0.08
   1 -11   9   -0.01    0.09
   1 -11   9    0.04    0.11
  -1 -11  -9    0.14    0.13
  -1 -11  -9   -0.02    0.08
  -1  11  -9    0.01    0.11
  -1  11  -9    0.00    0.11
  -2 -11  -9    1.09    0.20
  -2 -11  -9    1.15    0.20
   2 -11   9    1.08    0.21
   2 -11   9    1.11    0.18
  -2 -11  -9    1.02    0.23
  -3 -11  -9    0.90    0.19
   3 -11   9    0.81    0.15
  -3 -11  -9    0.45    0.21
   3 -11   9    0.73    0.19
  -4 -11  -9    0.58    0.23
  -4 -11  -9    0.30    0.16
   4 -11   9    0.07    0.14
  -5 -11  -9   -0.03    0.24
  -6 -12   9    0.37    0.19
  -6 -12   9    0.30    0.28
   5 -12  -9    0.22    0.16
  -5 -12   9    0.42    0.23
  -5 -12   9    0.11    0.18
   5  12  -9    0.38    0.12
   4 -12  -9    0.04    0.14
  -4 -12   9    0.10    0.13
  -4 -12   9    0.40    0.19
   4  12  -9    0.23    0.10
  -3 -12   9    0.09    0.15
   3 -12  -9    0.42    0.17
   3  12  -9    0.32    0.12
   2 -12  -9    6.82    0.59
  -2 -12   9    6.42    0.55
   2 -12  -9    6.51    0.43
   2  12  -9    7.13    0.50
   2  12  -9    6.56    0.54
   1 -12  -9    0.68    0.13
   1 -12  -9    0.62    0.11
  -1 -12   9    0.89    0.18
   1 -12  -9    0.53    0.19
  -1 -12   9    0.48    0.17
   1  12  -9    0.65    0.16
   1  12  -9    0.66    0.18
   0 -12  -9   11.98    0.89
   0 -12   9   13.52    0.87
   0 -12   9   13.96    0.91
   0 -12  -9   13.09    1.01
   0 -12  -9   13.86    0.84
   0  12  -9   14.08    0.86
   0  12  -9   14.76    0.97
   1 -12   9    0.02    0.10
  -1 -12  -9    0.09    0.10
  -1 -12  -9   -0.08    0.08
   1 -12   9    0.06    0.11
  -1 -12  -9    0.28    0.15
  -1  12  -9    0.13    0.13
  -2 -12  -9    0.12    0.12
   2 -12   9    0.09    0.10
  -2 -12  -9   -0.02    0.10
   2 -12   9   -0.03    0.12
  -2 -12  -9    0.18    0.13
  -3 -12  -9    0.22    0.18
  -3 -12  -9    0.20    0.14
   3 -12   9    0.18    0.11
   3 -12   9    0.33    0.16
  -4 -12  -9    2.40    0.31
  -4 -12  -9    1.74    0.35
  -5 -12  -9   -0.22    0.21
   5 -13  -9    0.15    0.15
  -5 -13   9   -0.15    0.20
  -5 -13   9    0.02    0.18
   5  13  -9    0.01    0.13
   4 -13  -9    8.44    0.74
  -4 -13   9    9.29    0.72
   4  13  -9    8.70    0.59
  -3 -13   9    3.70    0.45
   3 -13  -9    4.03    0.43
   3  13  -9    3.72    0.34
  -2 -13   9    0.28    0.16
   2 -13  -9    0.24    0.09
   2 -13  -9    0.36    0.15
   2  13  -9    0.31    0.13
   2  13  -9    0.34    0.14
  -1 -13   9    5.15    0.47
   1 -13  -9    5.02    0.38
   1 -13  -9    5.18    0.52
   1 -13  -9    5.31    0.39
  -1 -13   9    4.75    0.43
   1  13  -9    5.56    0.43
   1  13  -9    5.53    0.48
   0 -13  -9    0.35    0.16
   0 -13   9    0.79    0.19
   0 -13  -9    0.84    0.15
   0 -13   9    0.56    0.18
   0 -13  -9    1.06    0.17
   0  13  -9    0.56    0.17
  -1 -13  -9    5.72    0.48
  -1 -13  -9    5.86    0.57
   1 -13   9    6.62    0.52
  -1 -13  -9    6.45    0.47
   1 -13   9    5.80    0.48
  -1  13  -9    6.33    0.55
  -2 -13  -9    0.09    0.12
   2 -13   9    0.14    0.11
  -2 -13  -9    0.10    0.14
  -2 -13  -9   -0.05    0.10
  -3 -13  -9    0.89    0.26
  -3 -13  -9    0.59    0.18
   3 -13   9    0.97    0.18
  -4 -13  -9    2.11    0.31
  -4 -13  -9    1.92    0.37
  -5 -14   9    1.82    0.37
  -5 -14   9    2.86    0.46
   5  14  -9    2.80    0.29
   4 -14  -9    0.01    0.15
  -4 -14   9   -0.10    0.18
   4  14  -9    0.09    0.10
  -3 -14   9    3.35    0.43
   3 -14  -9    3.52    0.45
   3  14  -9    3.54    0.37
   2 -14  -9    0.85    0.15
   2 -14  -9    1.30    0.27
  -2 -14   9    1.43    0.28
   2  14  -9    1.02    0.20
   2  14  -9    0.94    0.21
   1 -14  -9    0.64    0.15
  -1 -14   9    0.65    0.21
  -1 -14   9    0.66    0.18
   1 -14  -9    0.69    0.23
   1 -14  -9    0.58    0.11
   1  14  -9    0.89    0.22
   1  14  -9    0.84    0.19
   0 -14   9   -0.09    0.14
   0 -14  -9    0.06    0.10
   0 -14  -9    0.13    0.09
   0 -14  -9    0.04    0.13
   0 -14   9   -0.01    0.11
   0  14  -9   -0.03    0.12
  -1 -14  -9    0.11    0.16
  -1 -14  -9    0.05    0.10
  -1 -14  -9    0.02    0.10
   1 -14   9    0.16    0.13
   2 -14   9    0.18    0.12
  -2 -14  -9    0.11    0.13
  -2 -14  -9    0.12    0.16
  -2 -14  -9    0.10    0.12
   3 -14   9    0.67    0.17
  -3 -14  -9    0.50    0.20
  -3 -14  -9    0.44    0.17
  -4 -14  -9   -0.19    0.18
  -4 -14  -9   -0.01    0.15
  -4 -15   9    0.18    0.24
   4 -15  -9    0.29    0.19
   4  15  -9    0.25    0.14
   3 -15  -9    0.47    0.19
  -3 -15   9    0.47    0.24
   3  15  -9    0.06    0.12
   2 -15  -9    1.11    0.17
  -2 -15   9    0.80    0.25
   2 -15  -9    1.29    0.28
   2  15  -9    1.29    0.23
  -1 -15   9    5.38    0.49
   1 -15  -9    4.59    0.35
   1 -15  -9    5.10    0.41
  -1 -15   9    4.65    0.43
   1 -15  -9    4.52    0.50
   1  15  -9    4.43    0.48
   1  15  -9    5.44    0.44
   0 -15  -9    0.01    0.08
   0 -15   9   -0.17    0.10
   0 -15  -9   -0.13    0.10
   0 -15  -9   -0.11    0.09
   0  15  -9    0.01    0.12
   1 -15   9    1.12    0.22
  -1 -15  -9    0.82    0.20
  -1 -15  -9    1.33    0.20
  -1 -15  -9    0.96    0.27
  -2 -15  -9    1.06    0.28
  -2 -15  -9    0.95    0.20
   2 -15   9    1.64    0.24
  -2 -15  -9    1.71    0.25
  -3 -15  -9    0.34    0.22
  -3 -15  -9    0.09    0.14
   3 -15   9    0.22    0.15
  -3 -15  -9    0.28    0.14
  -3 -16   9    0.31    0.25
   3 -16  -9    0.43    0.19
   3  16  -9    0.19    0.15
   2 -16  -9    5.04    0.38
   2 -16  -9    5.41    0.54
   2  16  -9    5.03    0.50
   1 -16  -9    0.14    0.17
   1 -16  -9    0.30    0.14
  -1 -16   9    0.50    0.17
   1  16  -9    0.18    0.15
   1  16  -9    0.25    0.16
   0 -16   9   -0.16    0.13
   0 -16  -9    0.23    0.10
   0 -16  -9    0.29    0.17
   0 -16  -9    0.14    0.12
   0  16  -9    0.13    0.16
  -1 -16  -9    0.22    0.13
  -1 -16  -9   -0.12    0.14
   1 -16   9    0.13    0.13
  -1 -16  -9    0.03    0.10
   2 -16   9    1.41    0.23
  -2 -16  -9    1.12    0.23
  -2 -16  -9    0.78    0.26
  -2 -16  -9    1.01    0.21
  -8   0  10    6.59    0.68
  -8   0  10    6.96    0.61
   8   0 -10    7.38    0.67
   8   0 -10    7.81    0.65
  -7   0  10   -0.04    0.11
   7   0 -10    0.08    0.14
  -6   0  10    0.08    0.12
   6   0 -10   -0.02    0.12
   5   0 -10    0.07    0.12
  -5   0  10    0.09    0.10
  -4   0  10   26.32    1.59
   4   0 -10   26.84    1.79
   3   0 -10    0.06    0.10
   3   0 -10    0.00    0.05
  -3   0  10    0.08    0.10
  -2   0  10    0.27    0.12
   2   0 -10    0.46    0.16
   2   0 -10    0.38    0.10
   2   0 -10    0.56    0.11
   1   0 -10   -0.13    0.06
   1   0 -10   -0.06    0.08
   1   0 -10    0.01    0.06
  -1   0  10   -0.02    0.08
   0   0 -10    0.17    0.09
   0   0 -10    0.18    0.08
   0   0  10    0.12    0.09
   0   0 -10    0.19    0.10
   0   0  10    0.18    0.10
   0   0 -10    0.23    0.10
  -1   0 -10    0.09    0.08
  -1   0 -10   -0.03    0.07
  -1   0 -10   -0.03    0.06
  -1   0 -10   -0.01    0.07
   1   0  10    0.00    0.08
  -2   0 -10    0.51    0.13
  -2   0 -10    0.29    0.10
   2   0  10    0.29    0.12
  -2   0 -10    0.41    0.14
  -2   0 -10    0.48    0.12
[truncated: 131,230 more chars]
