# Supplementary material for: Crystal structure of N′-[(1E)-1-(6-methyl-2,4-dioxo-3,4-di­hydro-2H-pyran-3-yl­idene)eth­yl]benzene­sulfono­hydrazide
Source: Acta Crystallogr Sect E Struct Rep Online. 2014 Oct 24;70(Pt 11):o1179–80. doi: 10.1107/S1600536814022648 (PMC4257349; doi:10.1107/S1600536814022648)
Supplement: Supplementary file 2 [file e-70-o1179-Isup2.hkl]

#
# h,k,l, Fc-squared, Fo-squared, sigma(Fo-squared), status flag
#
data_I
_shelx_title ' UJNJ1_0m in P2(1)/n'
_shelx_refln_list_code          4
_shelx_F_calc_maximum      258.14
_exptl_crystal_F_000       672.00
_reflns_d_resolution_high  0.7572

loop_
 _space_group_symop_operation_xyz
 'x, y, z'
 '-x+1/2, y+1/2, -z+1/2'
 '-x, -y, -z'
 'x-1/2, -y-1/2, z-1/2'

_cell_length_a     7.4797
_cell_length_b    15.2458
_cell_length_c    12.7820
_cell_angle_alpha  90.000
_cell_angle_beta   94.282
_cell_angle_gamma  90.000

_shelx_F_squared_multiplier     1.000

loop_
 _refln_index_h
 _refln_index_k
 _refln_index_l
 _refln_F_squared_calc
 _refln_F_squared_meas
 _refln_F_squared_sigma
 _refln_observed_status
   2   0   0        140.08        207.09        11.26 o
   4   0   0       1009.71       1162.35        42.76 o
   6   0   0        581.97        598.95        25.10 o
   8   0   0          0.28          7.64         7.64 o
   1   1   0       7006.37       7224.68       338.51 o
   2   1   0        300.00        337.40        11.94 o
   3   1   0       2959.96       3032.78       129.05 o
   4   1   0        902.27        828.97        22.11 o
   5   1   0        113.10        140.27         5.95 o
   6   1   0        494.11        448.46        14.00 o
   7   1   0        160.86        158.56         8.26 o
   8   1   0        114.29        108.46         8.97 o
   9   1   0          0.16         -3.87         5.58 o
   0   2   0      26017.65      30018.50      1885.23 o
   1   2   0       1448.34       1353.28        81.17 o
   2   2   0         73.41         83.13         4.12 o
   3   2   0        331.17        308.95         8.41 o
   4   2   0        328.09        450.38        12.96 o
   5   2   0        222.72        225.81         8.00 o
   6   2   0        144.66        178.48         7.72 o
   7   2   0       1004.71        909.04        25.87 o
   8   2   0         17.74         15.07         4.71 o
   9   2   0          0.56          7.91         6.62 o
   1   3   0       9314.43       8962.25       397.67 o
   2   3   0       3129.17       3006.76       134.64 o
   3   3   0       2107.30       2229.55        73.40 o
   4   3   0         32.90         39.22         3.09 o
   5   3   0         70.82         72.04         4.49 o
   6   3   0         82.10        103.97         8.21 o
   7   3   0         46.84         36.40         4.62 o
   8   3   0        122.01        124.91         9.96 o
   9   3   0          3.90         -0.52         6.18 o
   1   4   0         95.55         86.87         3.99 o
   2   4   0        340.88        358.32        15.08 o
   3   4   0         61.61         60.00         3.16 o
   4   4   0        362.69        403.19        12.05 o
   5   4   0          2.28          9.85         2.10 o
   6   4   0        340.91        592.08        19.77 o
   7   4   0        536.49        472.02        22.22 o
   8   4   0         37.50         78.42        22.84 o
   9   4   0         30.06         15.94         7.30 o
   1   5   0        434.32        482.42        15.88 o
   2   5   0       1627.44       1869.84        57.54 o
   3   5   0         82.94         75.90         4.41 o
   4   5   0       3359.26       3246.59        67.23 o
   5   5   0         15.74         20.03         3.16 o
   6   5   0          5.91         20.36         5.03 o
   7   5   0         18.29         11.21         3.38 o
   8   5   0         50.79         58.66         7.96 o
   9   5   0         13.44         33.47         9.79 o
   0   6   0        890.60        922.32        33.12 o
   1   6   0       1019.40       1073.28        37.65 o
   2   6   0         13.88          5.24         1.36 o
   3   6   0         54.26         72.92         4.68 o
   4   6   0        154.38        136.86         5.00 o
   5   6   0        485.75        463.12        15.49 o
   6   6   0          0.02          0.95         2.39 o
   7   6   0        315.33        300.20        14.48 o
   8   6   0         39.46         49.22        16.24 o
   9   6   0          2.67         10.54         8.42 o
   1   7   0       1591.81       1575.08        39.14 o
   2   7   0         71.39         79.79         3.42 o
   3   7   0       1034.91        996.81        34.96 o
   4   7   0         11.67         45.55         5.79 o
   5   7   0        754.19        719.74        21.59 o
   6   7   0         34.27         38.26         5.13 o
   7   7   0          0.44          9.57         4.53 o
   8   7   0          1.33          8.87         6.43 o
   9   7   0         53.94         69.01         9.91 o
   0   8   0          2.09          0.28         2.04 o
   1   8   0        979.93       1041.53        26.43 o
   2   8   0        847.78        832.34        18.28 o
   3   8   0          7.48          9.86         2.19 o
   4   8   0        125.49        130.29         7.26 o
   5   8   0        287.72        372.89        17.19 o
   6   8   0         99.86         97.18         8.08 o
   7   8   0        440.33        426.81        24.30 o
   8   8   0        138.35        145.27        17.51 o
   9   8   0         37.77         37.83        10.33 o
   1   9   0         19.90         16.17         1.74 o
   2   9   0          1.61          1.83         1.02 o
   3   9   0         64.88         74.06         5.60 o
   4   9   0        893.21        848.28        22.62 o
   5   9   0        539.21        515.17        16.85 o
   6   9   0        400.22        410.00        14.09 o
   7   9   0         25.48         23.82         5.08 o
   8   9   0         16.51          9.09         5.79 o
   0  10   0       1794.87       1813.37        63.61 o
   1  10   0        301.77        303.42         9.80 o
   2  10   0        580.29        567.33        13.27 o
   3  10   0         67.59         77.20         5.30 o
   4  10   0         99.29         82.53         5.00 o
   5  10   0         12.48         50.25         6.37 o
   6  10   0          2.69          9.80         2.59 o
   7  10   0         28.62         43.27         9.75 o
   8  10   0        383.31        390.99        21.20 o
   1  11   0        422.64        432.69        15.19 o
   2  11   0       1435.13       1420.23        32.66 o
   3  11   0        312.65        362.94        12.33 o
   4  11   0         99.09        102.93         5.77 o
   5  11   0          0.00          1.04         2.07 o
   6  11   0         28.61         33.61         4.05 o
   7  11   0         17.37         22.49         6.12 o
   8  11   0         38.25         35.82         8.30 o
   0  12   0        165.40        189.83        23.58 o
   1  12   0       3950.95       3987.16       114.45 o
   2  12   0         11.55         19.82         2.95 o
   3  12   0        326.92        298.88        10.58 o
   4  12   0        254.81        220.24         8.78 o
   5  12   0         15.36         25.66         3.47 o
   6  12   0         12.53         13.46         3.75 o
   7  12   0         65.18         53.46        10.52 o
   1  13   0        241.95        228.99         9.64 o
   2  13   0         80.16         60.08         4.80 o
   3  13   0        207.64        223.01        10.19 o
   4  13   0         92.84         97.59         6.21 o
   5  13   0         75.04         89.97         7.00 o
   6  13   0         12.11         20.27         4.76 o
   7  13   0         14.90         15.56         4.25 o
   0  14   0        303.17        353.02        20.16 o
   1  14   0        850.97        925.60        41.64 o
   2  14   0        697.71        638.96        20.31 o
   3  14   0         53.81         36.92         4.87 o
   4  14   0         28.16         32.90         5.13 o
   5  14   0          9.36         17.66         4.21 o
   6  14   0         81.26         97.73         8.46 o
   7  14   0         21.16         25.21         5.37 o
   1  15   0        402.60        422.51        15.10 o
   2  15   0          1.47          0.45         3.27 o
   3  15   0          1.53          3.42         2.56 o
   4  15   0        297.59        307.32        19.73 o
   5  15   0         11.95         19.38         6.11 o
   6  15   0         24.60         35.47        10.51 o
   0  16   0         70.03         66.77         8.95 o
   1  16   0         78.65        101.96         9.65 o
   2  16   0        177.56        179.08        13.17 o
   3  16   0         11.18         18.77         4.66 o
   4  16   0          0.82          2.90         5.51 o
   5  16   0         78.09         94.48        11.78 o
   1  17   0        694.55        748.21        35.16 o
   2  17   0         97.10         86.03         8.87 o
   3  17   0        308.08        338.23        18.81 o
   4  17   0         10.93          9.22         6.71 o
   5  17   0          5.60          8.98         6.83 o
   0  18   0        149.38        167.51        19.11 o
   1  18   0         20.68         15.01        10.19 o
   2  18   0        248.58        279.72        17.23 o
   3  18   0         50.04         50.95         6.04 o
   4  18   0        191.81        218.14        35.99 o
   1  19   0         71.60         95.87         8.18 o
   2  19   0        132.45        156.75        26.11 o
   3  19   0         26.71         21.93         8.60 o
   0  20   0        286.06        355.39        29.93 o
  -9   0   1         17.38         13.87         7.87 o
  -7   0   1        103.93         97.95         9.07 o
  -5   0   1        518.18        516.37        21.34 o
  -3   0   1       5878.51       3648.56       162.56 o
   3   0   1        532.36        646.90        30.83 o
   5   0   1        388.05        338.07        15.26 o
   7   0   1        102.02        101.61         9.39 o
   9   0   1         88.35        131.20        22.93 o
  -9   1   1         26.06         48.10         9.99 o
  -8   1   1        110.32        126.23         8.01 o
  -7   1   1        332.26        343.18        12.30 o
  -6   1   1        102.13        122.32         6.52 o
  -5   1   1        171.03        166.80         6.55 o
  -4   1   1          4.44          8.54         1.75 o
  -3   1   1        865.77        883.18        25.45 o
  -2   1   1       3243.75       1972.07        62.09 o
  -1   1   1       2102.05       1287.82        57.87 o
   0   1   1        162.52        173.60         6.86 o
   1   1   1       5831.38       6951.89       308.50 o
   2   1   1         37.57         37.09         5.14 o
   3   1   1       1707.84       2001.20        55.39 o
   4   1   1        778.55        801.76        21.48 o
   5   1   1        603.14        623.48        17.70 o
   6   1   1        108.83        108.61         6.07 o
   7   1   1          0.02         -1.40         2.41 o
   8   1   1         70.09         59.53         7.58 o
   9   1   1          4.35         16.43         8.42 o
  -9   2   1         14.11         23.57         8.77 o
  -8   2   1         69.90         68.44         7.37 o
  -7   2   1        477.08        460.77        14.98 o
  -6   2   1        539.92        560.66        16.80 o
  -5   2   1          3.69          3.35         1.95 o
  -4   2   1         55.39         39.73         2.74 o
  -3   2   1       1841.79       1886.34        52.74 o
  -2   2   1          4.40          3.40         1.18 o
  -1   2   1        116.50        103.62         4.19 o
   0   2   1       3394.14       3234.52       117.67 o
   1   2   1        345.42        384.39        14.89 o
   2   2   1        947.23        924.14        34.93 o
   3   2   1        135.75        126.18         4.67 o
   4   2   1         44.08         64.90         4.98 o
   5   2   1         61.79         66.45         4.26 o
   6   2   1       1438.20       1386.45        36.87 o
   7   2   1         11.71         10.58         3.22 o
   8   2   1          9.36          1.74         4.29 o
   9   2   1          0.25         -1.94         5.61 o
  -9   3   1          0.79          7.77         6.34 o
  -8   3   1         46.76         42.80         6.01 o
  -7   3   1        111.33        127.87         7.39 o
  -6   3   1        735.45        761.67        21.70 o
  -5   3   1          2.97          7.70         1.80 o
  -4   3   1        905.28        962.36        25.36 o
  -3   3   1        154.71        170.32         6.65 o
  -2   3   1        648.64        536.05        18.15 o
  -1   3   1        876.31        850.87        53.89 o
   0   3   1       3617.97       2060.38       131.84 o
   1   3   1       1015.33        862.13        32.72 o
   2   3   1       3510.97       3638.13       132.49 o
   3   3   1        680.71        737.44        21.31 o
   4   3   1       1097.48       1165.16        30.29 o
   5   3   1         42.31         48.82         3.65 o
   6   3   1        200.02        181.68         7.91 o
   7   3   1        449.92        385.67        16.90 o
   8   3   1        306.82        302.90        16.54 o
   9   3   1         22.17         16.90         6.75 o
  -9   4   1         57.44         72.87        10.57 o
  -8   4   1         40.81         35.95         5.75 o
  -7   4   1        135.56        104.14         7.40 o
  -6   4   1       3495.98       3647.30        91.13 o
  -5   4   1        600.50        598.51        15.84 o
  -4   4   1         16.87         12.14         2.03 o
  -3   4   1       2181.51       2179.64        53.75 o
  -2   4   1       1653.99       1704.95        43.20 o
  -1   4   1       3030.59       2903.28        99.71 o
   0   4   1         73.58        104.18         5.33 o
   1   4   1        787.15        732.86        23.00 o
   2   4   1       2527.55       2836.44        86.72 o
   3   4   1        666.74        756.60        24.87 o
   4   4   1        114.20        101.39         4.38 o
   5   4   1        932.54        894.90        24.35 o
   6   4   1        500.53        491.69        16.79 o
   7   4   1        283.81        284.61        14.58 o
   8   4   1         82.88         57.87         7.81 o
   9   4   1          5.37         11.14         7.88 o
  -9   5   1         59.15         76.77        11.94 o
  -8   5   1          6.24          4.99         5.26 o
  -7   5   1         40.63         33.91         4.54 o
  -6   5   1        227.92        239.62        11.69 o
  -5   5   1        881.62        823.01        22.64 o
  -4   5   1        460.56        429.19        10.17 o
  -3   5   1        444.80        465.88        12.91 o
  -2   5   1        826.90        792.06        18.75 o
  -1   5   1       4031.71       3765.28       128.79 o
   0   5   1        733.25        795.86        43.57 o
   1   5   1        376.13        328.10        11.41 o
   2   5   1        213.21        192.79         6.50 o
   3   5   1        842.50        864.62        24.85 o
   4   5   1          0.34          1.43         1.61 o
   5   5   1        905.33        890.56        30.28 o
   6   5   1         10.44         14.57         3.18 o
   7   5   1         74.84         65.10         7.82 o
   8   5   1         42.46         46.85         9.09 o
   9   5   1          2.27         10.12         8.42 o
  -9   6   1         21.09         14.51         7.09 o
  -8   6   1         49.78         51.30         6.91 o
  -7   6   1        154.58        154.99        15.72 o
  -6   6   1         39.49         73.73         9.63 o
  -5   6   1          1.38         -1.42         2.30 o
  -4   6   1          4.07          7.38         1.52 o
  -3   6   1       2385.44       2440.04        55.12 o
  -2   6   1          2.69          4.38         1.10 o
  -1   6   1        579.24        601.71        17.59 o
   0   6   1          2.39         -0.03         1.10 o
   1   6   1       8034.31       8409.46       241.37 o
   2   6   1       6977.29       7531.17       256.81 o
   3   6   1        319.62        321.71        10.69 o
   4   6   1        369.12        357.32        12.18 o
   5   6   1       1130.09       1033.23        29.67 o
   6   6   1         15.26         13.02         3.17 o
   7   6   1          0.09         -0.10         2.69 o
   8   6   1         14.32         16.19         6.52 o
   9   6   1          0.09         -4.03        10.51 o
  -9   7   1         29.43         27.39         7.72 o
  -8   7   1          6.43          7.97         5.38 o
  -7   7   1         27.36         39.19         5.15 o
  -6   7   1        154.00        167.63        15.17 o
  -5   7   1        650.55        689.01        18.90 o
  -4   7   1       4419.34       4269.74       113.59 o
  -3   7   1         53.99         68.89         5.05 o
  -2   7   1       1813.60       1827.27        41.29 o
  -1   7   1        111.50        109.24         4.79 o
   0   7   1         24.99         20.90         2.09 o
   1   7   1        174.34        159.32         8.86 o
   2   7   1       1699.74       1829.45        44.40 o
   3   7   1         90.29        106.37         6.31 o
   4   7   1        429.29        461.88        15.00 o
   5   7   1         20.36         29.16         3.68 o
   6   7   1        206.89        222.16        11.92 o
   7   7   1         20.77          9.16         4.92 o
   8   7   1         50.31         48.83        10.13 o
   9   7   1          0.13          5.56         6.71 o
  -9   8   1         16.98         14.35         7.44 o
  -8   8   1          5.91         14.29         6.16 o
  -7   8   1         34.33         33.15         6.62 o
  -6   8   1        409.86        392.00        14.74 o
  -5   8   1       3226.46       3209.57        78.46 o
  -4   8   1        779.16        773.30        20.67 o
  -3   8   1         47.41         43.93         3.23 o
  -2   8   1       1356.84       1458.49        31.02 o
  -1   8   1        363.49        338.29         8.35 o
   0   8   1        827.22        819.81        19.85 o
   1   8   1        282.97        372.91        14.29 o
   2   8   1        202.60        195.49         7.64 o
   3   8   1        263.03        286.96        13.30 o
   4   8   1       1232.68       1215.21        40.14 o
   5   8   1        253.35        245.92         9.52 o
   6   8   1          0.37          3.89         3.44 o
   7   8   1        202.33        182.91        14.29 o
   8   8   1         30.49         30.56         9.16 o
  -8   9   1          1.08          2.66         5.82 o
  -7   9   1        135.36        157.49        12.56 o
  -6   9   1        145.46        141.89         9.86 o
  -5   9   1          4.60          5.87         2.05 o
  -4   9   1         17.15         21.02         2.62 o
  -3   9   1          2.28          0.33         1.49 o
  -2   9   1         26.82         23.83         2.74 o
  -1   9   1        374.83        385.06        10.25 o
   0   9   1        523.21        602.38        16.65 o
   1   9   1        371.89        365.06        17.15 o
   2   9   1        119.89        122.11         4.60 o
   3   9   1       1917.69       1917.89        60.46 o
   4   9   1        921.04        952.86        46.26 o
   5   9   1          5.40          5.81         2.39 o
   6   9   1         31.62         43.15         4.60 o
   7   9   1         50.83         65.96         8.64 o
   8   9   1        253.38        327.65        22.96 o
  -8  10   1        101.23        128.38        12.98 o
  -7  10   1         57.43         67.75         8.33 o
  -6  10   1          0.95         19.36         3.33 o
  -5  10   1       1992.01       1978.44        49.72 o
  -4  10   1         28.65         34.95         3.65 o
  -3  10   1        334.10        328.56        11.24 o
  -2  10   1         61.66         56.27         3.33 o
  -1  10   1       1067.45       1120.64        24.47 o
   0  10   1          0.66          1.73         1.46 o
   1  10   1        623.88        594.17        14.35 o
   2  10   1          1.94          1.11         1.36 o
   3  10   1          3.28          4.70         1.67 o
   4  10   1          0.02          0.00         2.48 o
   5  10   1        213.00        171.43         8.53 o
   6  10   1        154.57        139.29         7.63 o
   7  10   1        133.49        135.70        14.59 o
   8  10   1          6.49         13.09        18.79 o
  -8  11   1        112.55        124.17        12.61 o
  -7  11   1          6.68         15.37        12.14 o
  -6  11   1         32.03         35.42         4.25 o
  -5  11   1         58.12         41.63         3.99 o
  -4  11   1        481.09        545.88        16.90 o
  -3  11   1        207.89        179.70         7.16 o
  -2  11   1       2987.04       2953.66        61.77 o
  -1  11   1       1624.55       1641.01        35.26 o
   0  11   1        207.17        230.17         8.12 o
   1  11   1       1559.82       1463.32        40.55 o
   2  11   1        138.34        153.44         5.79 o
   3  11   1         11.81         10.72         2.64 o
   4  11   1         14.20         12.95         3.05 o
   5  11   1         71.64         48.18         4.37 o
   6  11   1        191.08        183.28         9.21 o
   7  11   1        122.43        120.37        11.13 o
   8  11   1         97.93        120.84        12.49 o
  -7  12   1          0.27          0.89         6.25 o
  -6  12   1        120.07        129.47         8.55 o
  -5  12   1         64.80         60.60         5.81 o
  -4  12   1        454.49        375.46        12.24 o
  -3  12   1         31.95         34.63         3.58 o
  -2  12   1         52.57         50.41         3.64 o
  -1  12   1        333.14        371.79        12.70 o
   0  12   1       1921.00       1898.17        48.80 o
   1  12   1        469.44        452.33        22.56 o
   2  12   1         53.86         47.36         4.88 o
   3  12   1        284.10        258.70        14.09 o
   4  12   1        130.05        154.56         8.86 o
   5  12   1         16.84         28.57         3.76 o
   6  12   1         76.04         89.68         6.61 o
   7  12   1         38.61         51.29         8.23 o
  -7  13   1         47.24         51.72         8.44 o
  -6  13   1        212.93        220.80        19.12 o
  -5  13   1        120.70        113.40         8.73 o
  -4  13   1          1.75          5.60         2.69 o
  -3  13   1          3.10          3.12         1.63 o
  -2  13   1        190.56        193.49         9.44 o
  -1  13   1        227.70        214.16         8.89 o
   0  13   1       1554.51       1698.79        40.30 o
   1  13   1         65.84         66.78         5.68 o
   2  13   1        203.09        152.17         8.92 o
   3  13   1        718.62        730.58        25.49 o
   4  13   1         20.63         17.41         3.67 o
   5  13   1         36.06         29.29         4.20 o
   6  13   1        167.37        164.00        10.01 o
   7  13   1          0.64          4.23         3.79 o
  -7  14   1         58.13         61.91        14.07 o
  -6  14   1          0.80         15.14         4.78 o
  -5  14   1         98.01         96.44         7.62 o
  -4  14   1         83.95         99.90         9.18 o
  -3  14   1        234.99        242.66        10.30 o
  -2  14   1        533.34        476.85        16.14 o
  -1  14   1       1136.17       1134.81        33.26 o
   0  14   1        164.53        160.54         8.17 o
   1  14   1        407.90        410.54        27.04 o
   2  14   1         61.47         65.87         5.24 o
   3  14   1        105.01         83.71         6.08 o
   4  14   1         10.81         20.90         5.86 o
   5  14   1         41.27         46.23         6.81 o
   6  14   1         13.85          6.22         4.32 o
   7  14   1        246.19        260.61        16.96 o
  -6  15   1          0.63          6.07         4.62 o
  -5  15   1        280.21        314.10        19.59 o
  -4  15   1         93.37         77.45         9.95 o
  -3  15   1          5.14          4.02         2.42 o
  -2  15   1        732.22        749.45        25.72 o
  -1  15   1        310.77        332.77        13.96 o
   0  15   1          0.40          1.89         2.67 o
   1  15   1         33.65         30.43         4.42 o
   2  15   1         83.11         75.43         5.92 o
   3  15   1        321.86        302.57        12.88 o
   4  15   1         84.50         65.78        13.06 o
   5  15   1        265.65        317.90        20.05 o
   6  15   1        112.84        118.43        12.83 o
  -5  16   1          9.31         19.94         6.43 o
  -4  16   1          5.30          9.99         5.51 o
  -3  16   1         78.55         97.93         7.11 o
  -2  16   1        110.76         99.25         7.46 o
  -1  16   1         38.45         38.50         4.45 o
   0  16   1        201.07        226.66        11.54 o
   1  16   1          4.55          2.28         3.08 o
   2  16   1        310.21        311.92        13.23 o
   3  16   1        111.51        126.17        11.12 o
   4  16   1         70.39         87.89        19.11 o
   5  16   1         92.80         87.21        14.01 o
  -5  17   1          8.01         13.56         6.71 o
  -4  17   1         50.96         63.84        10.10 o
  -3  17   1          1.90          2.91         3.97 o
  -2  17   1        249.26        279.19        16.57 o
  -1  17   1         78.13         93.19         7.28 o
   0  17   1         91.75        109.94         9.39 o
   1  17   1         53.04         52.45         6.04 o
   2  17   1         48.55         52.41        14.60 o
   3  17   1          0.79          2.55         4.61 o
   4  17   1        219.43        255.33        21.97 o
   5  17   1          1.25          3.18         6.37 o
  -4  18   1        237.77        324.29        22.04 o
  -3  18   1         59.25         60.37         7.64 o
  -2  18   1        196.90        202.54        18.76 o
  -1  18   1        118.05        124.40         8.61 o
   0  18   1         78.13         74.95         9.46 o
   1  18   1         30.95         44.42         7.42 o
   2  18   1         43.37         38.75         6.79 o
   3  18   1         72.16         72.40        16.56 o
   4  18   1        177.85        204.45        18.82 o
  -3  19   1        256.37        316.54        31.85 o
  -2  19   1          8.65         11.39         8.27 o
  -1  19   1        241.85        228.43        19.72 o
   0  19   1         30.32         35.26         7.16 o
   1  19   1          7.80         12.60         5.05 o
   2  19   1         10.72          4.53         5.62 o
   3  19   1         40.29         39.96         7.60 o
   0  20   1         38.37         48.94         8.52 o
  -8   0   2          7.89         14.55         5.02 o
  -6   0   2       2462.34       2447.88        88.23 o
  -4   0   2        148.34        191.05         8.40 o
  -2   0   2        727.99        739.26        27.95 o
   0   0   2       4430.60       2055.29       130.57 o
   2   0   2       5655.53       5486.27       242.94 o
   4   0   2        646.54        762.36        29.12 o
   6   0   2        175.07        153.34        10.36 o
   8   0   2         22.83         77.70        10.83 o
  -9   1   2         82.09         89.33         7.78 o
  -8   1   2          3.67          2.12         3.06 o
  -7   1   2        448.50        439.10        14.50 o
  -6   1   2          1.03          2.34         2.16 o
  -5   1   2        100.00        101.72         5.00 o
  -4   1   2        695.15        783.58        21.07 o
  -3   1   2       1631.99       1652.54        42.35 o
  -2   1   2       4897.90       2789.60       116.66 o
  -1   1   2        188.00        158.30         5.71 o
   0   1   2         26.34         34.91         1.83 o
   1   1   2       1638.58       1624.47        74.65 o
   2   1   2       4159.30       4480.65       261.45 o
   3   1   2        343.39        415.22        15.86 o
   4   1   2        508.04        590.48        16.43 o
   5   1   2          5.23          4.16         2.52 o
   6   1   2        150.02        145.04         7.06 o
   7   1   2         46.03         45.13         4.78 o
   8   1   2         13.07         11.05         5.76 o
   9   1   2         11.73         12.91         8.52 o
  -9   2   2        132.10        145.74         9.98 o
  -8   2   2         30.36         18.52         4.41 o
  -7   2   2        110.97        109.51         6.81 o
  -6   2   2         81.02         92.26         5.79 o
  -5   2   2          8.26          3.32         1.74 o
  -4   2   2        393.05        468.62        13.40 o
  -3   2   2        184.29        258.28         7.98 o
  -2   2   2          0.86          0.14         0.82 o
  -1   2   2       1994.22       1971.90        72.07 o
   0   2   2        336.09        325.53        14.80 o
   1   2   2       6091.02       6353.48       353.29 o
   2   2   2       1695.24       1687.47        62.62 o
   3   2   2         37.20         38.49         2.55 o
   4   2   2         31.89         45.71         3.18 o
   5   2   2        105.31        121.72         5.93 o
   6   2   2        490.35        507.56        15.56 o
   7   2   2        215.12        190.31        12.09 o
   8   2   2          1.98         -1.05         4.21 o
   9   2   2        304.66        322.68        25.21 o
  -9   3   2        132.02        157.80        10.43 o
  -8   3   2          0.70          8.76         3.78 o
  -7   3   2        646.23        614.27        18.86 o
  -6   3   2        268.93        254.14         9.44 o
  -5   3   2       1161.17       1110.45        29.34 o
  -4   3   2        147.02        142.05         5.56 o
  -3   3   2        181.22        188.59         6.31 o
  -2   3   2          3.12          3.49         0.98 o
  -1   3   2       1051.94       1188.58        34.06 o
   0   3   2         40.61         31.59         2.14 o
   1   3   2       1020.18       1153.29        40.43 o
   2   3   2        487.92        431.26        16.81 o
   3   3   2         87.73        104.89         5.39 o
   4   3   2         14.00          7.60         1.25 o
   5   3   2       2434.51       2356.70        59.76 o
   6   3   2       1426.62       1274.83        37.25 o
   7   3   2         38.03         24.17         4.13 o
   8   3   2          1.46         14.40         5.38 o
   9   3   2          0.07          5.94         6.54 o
  -9   4   2         75.54         92.46        11.08 o
  -8   4   2        131.90        117.46         9.26 o
  -7   4   2        124.60        103.69         6.09 o
  -6   4   2       3775.07       3766.58        87.65 o
  -5   4   2        941.63        870.43        23.82 o
  -4   4   2        517.69        508.71        13.31 o
  -3   4   2        296.47        279.48         7.70 o
  -2   4   2        301.56        339.44         8.80 o
  -1   4   2         38.85         36.66         3.36 o
   0   4   2        479.30        551.52        18.45 o
   1   4   2        583.47        630.53        23.82 o
   2   4   2       1103.64       1156.13        31.58 o
   3   4   2       2797.06       2908.79        77.78 o
   4   4   2         76.61        109.26         5.07 o
   5   4   2          2.51          4.76         2.27 o
   6   4   2         16.58         12.72         3.24 o
   7   4   2          6.20          4.05         3.12 o
   8   4   2         64.97         74.69         8.78 o
   9   4   2          6.22          6.85         9.50 o
  -9   5   2         17.57         10.83         7.20 o
  -8   5   2          0.21          2.14         4.59 o
  -7   5   2         12.75          9.15         2.96 o
  -6   5   2        160.40        146.22         6.25 o
  -5   5   2         20.56         28.97         2.92 o
  -4   5   2          9.10          7.78         1.87 o
  -3   5   2       4082.26       4166.20       100.88 o
  -2   5   2       4885.27       4610.03       156.56 o
  -1   5   2        449.42        456.43         9.96 o
   0   5   2       1158.37       1046.19        28.43 o
   1   5   2          5.53         14.19         2.34 o
   2   5   2       6467.75       6770.81       202.75 o
   3   5   2         19.76         17.25         3.12 o
   4   5   2         46.70         61.36         4.38 o
   5   5   2       1601.16       1512.72        38.03 o
   6   5   2       1303.52       1219.30        36.17 o
   7   5   2         79.14         71.52         6.86 o
   8   5   2         10.72         10.47         5.26 o
   9   5   2          1.40          0.03         6.28 o
  -9   6   2          5.61          4.98         5.90 o
  -8   6   2          0.02         -2.42         4.21 o
  -7   6   2         41.28         34.77         5.57 o
  -6   6   2       1086.98       1062.67        31.92 o
  -5   6   2          0.09          1.18         1.79 o
  -4   6   2       1368.46       1301.61        28.22 o
  -3   6   2        436.49        464.11        12.00 o
  -2   6   2        876.14        998.89        23.44 o
  -1   6   2       1202.29       1422.10        27.02 o
   0   6   2        153.46        157.83         5.25 o
   1   6   2       5253.49       5324.11       153.95 o
   2   6   2       1397.89       1518.48        41.35 o
   3   6   2         90.42         83.07         4.85 o
   4   6   2         58.11         61.99         5.14 o
   5   6   2        180.11        157.85         6.51 o
   6   6   2        100.18        107.22         7.11 o
   7   6   2        251.06        224.34        18.02 o
   8   6   2         39.54         37.98         7.58 o
   9   6   2          7.67         11.32         6.97 o
  -9   7   2         18.59         15.35         6.92 o
  -8   7   2         77.36         73.52         9.97 o
  -7   7   2        422.49        442.93        18.62 o
  -6   7   2        161.87        160.77        12.65 o
  -5   7   2       2494.81       2275.43        52.24 o
  -4   7   2          4.33          7.16         1.93 o
  -3   7   2       1902.07       1922.45        44.19 o
  -2   7   2       2845.44       3119.70        64.16 o
  -1   7   2       2704.94       2810.35        49.12 o
   0   7   2          0.33         -1.64         1.88 o
   1   7   2       3939.82       4232.86       197.95 o
   2   7   2       1487.38       1690.78        41.34 o
   3   7   2         39.32         35.09         3.30 o
   4   7   2        953.40        884.65        26.20 o
   5   7   2       1077.08       1003.33        26.42 o
   6   7   2         26.42          7.67         3.44 o
   7   7   2         17.29         19.45         5.79 o
   8   7   2         52.16         78.89        18.15 o
   9   7   2         13.60         10.83         9.55 o
  -9   8   2         91.33        118.44        13.35 o
  -8   8   2        119.17        140.58        12.84 o
  -7   8   2         76.44         58.44         7.81 o
  -6   8   2        598.17        538.69        29.37 o
  -5   8   2       2099.39       2086.41        51.97 o
  -4   8   2         19.45         12.99         2.20 o
  -3   8   2        131.66        128.18         5.02 o
  -2   8   2        609.38        689.84        14.66 o
  -1   8   2         11.56          4.72         1.72 o
   0   8   2         18.23         13.69         1.75 o
   1   8   2       5872.66       6203.02       180.06 o
   2   8   2        223.99        310.58         9.15 o
   3   8   2         96.69        108.13         4.89 o
   4   8   2         11.14         10.54         2.72 o
   5   8   2        124.99        120.19         8.63 o
   6   8   2         96.61         81.91         5.13 o
   7   8   2         86.78        104.63        20.06 o
   8   8   2         21.14         29.05        12.10 o
  -8   9   2          6.25         13.54         6.37 o
  -7   9   2          9.63          9.11         4.84 o
  -6   9   2        105.69         93.79         8.92 o
  -5   9   2        421.32        435.08        13.39 o
  -4   9   2        119.75        129.72         6.31 o
  -3   9   2        248.37        261.96        11.49 o
  -2   9   2        183.05        157.55         4.66 o
  -1   9   2        205.29        233.91         6.17 o
   0   9   2        507.53        571.06        13.43 o
   1   9   2         43.08         54.91         3.53 o
   2   9   2        375.25        392.27        10.33 o
   3   9   2        101.88         97.42         5.23 o
   4   9   2       1350.94       1334.28        43.98 o
   5   9   2        881.73        861.30        30.45 o
   6   9   2        310.02        286.37        11.15 o
   7   9   2          1.46          2.22         5.16 o
   8   9   2         66.74         72.17        12.16 o
  -8  10   2        121.09        119.67        12.05 o
  -7  10   2         46.12         49.15         7.70 o
  -6  10   2        348.27        351.70        13.52 o
  -5  10   2         66.92         69.42         5.12 o
  -4  10   2        792.48        770.34        21.07 o
  -3  10   2        604.50        609.94        18.14 o
  -2  10   2        140.02        130.73         4.53 o
  -1  10   2         17.97         20.14         2.01 o
   0  10   2         11.40         11.79         2.92 o
   1  10   2        288.81        326.52        10.21 o
   2  10   2          0.08         -1.10         1.42 o
   3  10   2        157.73        161.88         8.04 o
   4  10   2         29.19         31.62         4.99 o
   5  10   2         45.53         60.00         6.20 o
   6  10   2        250.37        252.31        12.00 o
   7  10   2          8.69          7.60         9.55 o
   8  10   2        156.13        176.93        22.29 o
  -8  11   2          8.58          2.23         7.21 o
  -7  11   2        337.64        366.85        19.44 o
  -6  11   2         48.34         45.53         4.70 o
  -5  11   2        102.91         86.53         6.15 o
  -4  11   2         10.06          9.71         2.76 o
  -3  11   2        371.94        335.79        10.84 o
  -2  11   2         13.47          9.84         1.69 o
  -1  11   2          8.45          6.46         1.86 o
   0  11   2        451.19        461.08        12.61 o
   1  11   2         24.43         24.85         3.23 o
   2  11   2        119.31        125.90        13.88 o
   3  11   2        267.87        258.59        11.49 o
   4  11   2          0.28          0.39         2.77 o
   5  11   2         40.66         26.06         4.87 o
   6  11   2         39.19         40.94         5.19 o
   7  11   2          3.82         15.16        11.46 o
   8  11   2         24.85         35.24        10.07 o
  -7  12   2         71.56         68.38         9.55 o
  -6  12   2          7.07         14.32         4.41 o
  -5  12   2        267.78        262.67        10.80 o
  -4  12   2          6.66          3.65         2.57 o
  -3  12   2          6.02          1.91         2.07 o
  -2  12   2         43.32         54.70         3.57 o
  -1  12   2       1204.13       1252.79        30.06 o
   0  12   2         35.87         33.32         3.36 o
   1  12   2       2449.99       2532.07        68.91 o
   2  12   2         58.28         58.42         4.60 o
   3  12   2         97.13         55.56         5.42 o
   4  12   2         21.61         18.76         3.69 o
   5  12   2         12.35         11.50         3.98 o
   6  12   2          1.97          3.38         3.77 o
   7  12   2         19.88         25.73         4.45 o
  -7  13   2         39.92         45.60         8.58 o
  -6  13   2         10.96          9.14         3.94 o
  -5  13   2        333.33        351.07        14.41 o
  -4  13   2          1.39          5.38         2.81 o
  -3  13   2        940.49        901.42        35.94 o
  -2  13   2       1270.77       1281.65        32.97 o
  -1  13   2        186.50        183.53         6.89 o
   0  13   2        369.26        385.04        17.19 o
   1  13   2         10.76          9.57         2.86 o
   2  13   2         76.67         87.92         5.99 o
   3  13   2          0.16         -0.46         2.00 o
   4  13   2         63.69         70.77         8.67 o
   5  13   2        208.22        212.84        14.16 o
   6  13   2         12.63         16.60         4.65 o
   7  13   2         12.33          9.93         4.49 o
  -7  14   2          9.30         10.86         6.62 o
  -6  14   2        283.88        302.94        14.45 o
  -5  14   2          8.15         10.31         3.80 o
  -4  14   2        277.97        256.18        19.40 o
  -3  14   2        131.74        128.07        10.40 o
  -2  14   2         90.30         86.50         6.19 o
  -1  14   2          0.02          2.94         2.03 o
   0  14   2          4.37          3.45         2.47 o
   1  14   2         80.71         85.58         6.27 o
   2  14   2        249.71        243.55        10.13 o
   3  14   2         80.54         62.24         5.57 o
   4  14   2        141.57        166.55        13.90 o
   5  14   2         36.10         38.85        12.74 o
   6  14   2        139.00        139.24        17.74 o
  -6  15   2          8.09         20.11         5.40 o
  -5  15   2          1.96          5.62         3.88 o
  -4  15   2         80.06         96.35        14.65 o
  -3  15   2         40.05         45.89        15.60 o
  -2  15   2         85.01         85.78         6.35 o
  -1  15   2        230.31        221.85        10.04 o
   0  15   2        386.94        364.02        12.56 o
   1  15   2        220.04        225.78        10.08 o
   2  15   2        116.64        118.83         7.41 o
   3  15   2        127.56        116.22         7.74 o
   4  15   2          0.01          8.92        10.83 o
   5  15   2         21.01         10.83        10.19 o
   6  15   2        112.65        109.25        20.70 o
  -5  16   2          6.98         12.97         5.77 o
  -4  16   2         35.75         45.73         8.42 o
  -3  16   2        355.89        336.19        20.76 o
  -2  16   2          1.85          0.75         2.91 o
  -1  16   2        422.76        442.25        16.47 o
   0  16   2          1.57          2.57         3.42 o
   1  16   2         46.38         45.08         5.47 o
   2  16   2         31.73         21.19         4.16 o
   3  16   2          4.80          5.20         4.12 o
   4  16   2        225.04        221.64        29.30 o
   5  16   2          2.65          5.26         6.14 o
  -5  17   2        232.09        241.00        19.13 o
  -4  17   2         51.60         61.66        11.15 o
  -3  17   2        240.55        225.41        18.20 o
  -2  17   2         52.54         66.42         6.55 o
  -1  17   2         42.97         37.36         4.85 o
   0  17   2          8.40          2.23         4.14 o
   1  17   2          0.55         -5.43         5.43 o
   2  17   2          9.96         11.11         4.44 o
   3  17   2        218.29        254.13        16.55 o
   4  17   2          0.03         11.46        12.74 o
   5  17   2        171.14        179.82        17.08 o
  -4  18   2         16.83         13.51         6.83 o
  -3  18   2        285.96        387.24        31.85 o
  -2  18   2         24.37         26.76         6.15 o
  -1  18   2         10.24          8.64         3.69 o
   0  18   2        311.12        336.72        19.37 o
   1  18   2         38.60         38.41         6.88 o
   2  18   2         27.18         20.48        10.94 o
   3  18   2          3.74         -3.30         7.01 o
   4  18   2         36.54         52.23        20.38 o
  -3  19   2         23.82         35.03        12.10 o
  -2  19   2        128.49        145.69        14.75 o
  -1  19   2          1.83         -1.04         3.11 o
   0  19   2         18.20         15.26         4.39 o
   1  19   2         24.97         19.08         6.07 o
   2  19   2         89.74         85.34        10.33 o
  -9   0   3        366.16        405.80        21.05 o
  -7   0   3        298.28        274.59        12.49 o
  -5   0   3        128.82        138.07         9.13 o
  -3   0   3       6771.88       4721.91       290.31 o
  -1   0   3       4691.32       4871.23       215.26 o
   1   0   3        339.15        388.25        19.37 o
   3   0   3         16.34         28.28         3.27 o
   5   0   3          4.83          5.64         2.70 o
   7   0   3         24.59         29.60         7.21 o
   9   0   3         76.59         87.89        20.38 o
  -9   1   3          1.25         -1.21         3.47 o
  -8   1   3        215.92        197.90         8.36 o
  -7   1   3         65.36         70.00         4.59 o
  -6   1   3         23.63         23.90         2.69 o
  -5   1   3        253.91        212.80         6.26 o
  -4   1   3        563.17        655.13        14.47 o
  -3   1   3        337.58        307.34        13.00 o
  -2   1   3          9.72          4.87         1.16 o
  -1   1   3      47436.54      46694.64      1781.09 o
   0   1   3        218.11        194.77         6.37 o
   1   1   3        376.65        404.86        12.58 o
   2   1   3        602.89        597.63        17.32 o
   3   1   3        953.28       1043.55        27.02 o
   4   1   3          9.86         16.21         2.37 o
   5   1   3         13.47         15.03         2.36 o
   6   1   3          0.01          0.06         2.04 o
   7   1   3        226.07        227.69        11.17 o
   8   1   3          1.78         -2.46         5.16 o
   9   1   3          2.94          3.15         8.32 o
  -9   2   3          1.58         -0.60         4.53 o
  -8   2   3         97.45         89.03         5.69 o
  -7   2   3        377.27        334.01        10.12 o
  -6   2   3        295.84        267.19         7.48 o
  -5   2   3          2.47          2.94         1.47 o
  -4   2   3       4391.69       4476.16        92.85 o
  -3   2   3          1.08         25.17         6.50 o
  -2   2   3        107.27         99.47         3.22 o
  -1   2   3        465.17        442.09        11.49 o
   0   2   3       9112.19       9534.33       593.85 o
   1   2   3        160.62        150.42         5.89 o
   2   2   3        572.66        678.57        19.47 o
   3   2   3        634.25        603.86        16.45 o
   4   2   3         74.85         74.48         3.25 o
   5   2   3         10.27         15.85         3.37 o
   6   2   3        115.07        115.33         7.77 o
   7   2   3         86.13         69.55         5.73 o
   8   2   3        172.27        197.98        14.30 o
   9   2   3         63.40         58.49        17.20 o
  -9   3   3         14.93         16.30         5.77 o
  -8   3   3        866.77        821.32        22.04 o
  -7   3   3        684.15        666.47        17.10 o
  -6   3   3         74.39         75.45         4.23 o
  -5   3   3         12.09         25.02         2.47 o
  -4   3   3       1047.16       1140.73        27.20 o
  -3   3   3        248.87        247.08         6.85 o
  -2   3   3        356.24        410.74         9.62 o
  -1   3   3       1205.97       1263.70        38.70 o
   0   3   3         35.69         30.22         2.10 o
   1   3   3        288.83        285.49        11.95 o
   2   3   3        419.43        389.96        11.99 o
   3   3   3        371.06        438.88        13.78 o
   4   3   3        175.56        203.54         7.18 o
   5   3   3          0.95          2.40         2.09 o
   6   3   3        259.15        283.75        11.47 o
   7   3   3         54.41         57.32         5.42 o
   8   3   3         22.13         27.40         5.96 o
   9   3   3         69.31         82.47        13.73 o
  -9   4   3        123.90        136.51        13.32 o
  -8   4   3         97.82         95.24         7.34 o
  -7   4   3          2.81          7.21         2.35 o
  -6   4   3         42.63         51.13         4.05 o
  -5   4   3        676.91        681.40        17.65 o
  -4   4   3        779.97        749.78        17.17 o
  -3   4   3          1.85          4.02         1.22 o
  -2   4   3        131.71        122.83         4.58 o
  -1   4   3        288.81        290.06         6.22 o
   0   4   3        392.77        462.39        13.62 o
   1   4   3       1490.25       1381.25        42.40 o
   2   4   3        451.79        514.89        13.75 o
   3   4   3          6.10          3.33         1.59 o
   4   4   3         13.25         11.47         2.97 o
   5   4   3        149.11        142.70         7.61 o
   6   4   3        700.73        707.12        23.33 o
   7   4   3         59.56         62.98         5.91 o
   8   4   3         15.71         26.46         6.24 o
   9   4   3         10.49         28.59        10.04 o
  -9   5   3        132.82        158.38        14.27 o
  -8   5   3         25.88         23.71         6.37 o
  -7   5   3        127.98        126.41         7.65 o
  -6   5   3        358.07        342.71        14.38 o
  -5   5   3       2586.37       2446.72        52.46 o
  -4   5   3          1.13          1.40         0.73 o
  -3   5   3         17.84         26.55         2.02 o
  -2   5   3       1815.17       1914.57        40.94 o
  -1   5   3         52.41         83.64         2.95 o
   0   5   3         38.95         40.33         2.70 o
   1   5   3        801.50        822.81        43.19 o
   2   5   3        841.51        975.60        24.60 o
   3   5   3        137.05        143.47         6.17 o
   4   5   3         29.81         36.00         3.66 o
   5   5   3        302.52        282.51        10.83 o
   6   5   3        381.77        402.40        17.03 o
   7   5   3         89.78        106.79         7.80 o
   8   5   3         10.73         20.61         5.60 o
   9   5   3        110.24        160.22        22.60 o
  -9   6   3         15.65         22.14         7.21 o
  -8   6   3          1.85          9.16         4.89 o
  -7   6   3         28.83         25.18         4.98 o
  -6   6   3         46.28         54.48         5.08 o
  -5   6   3        325.95        303.94        10.97 o
  -4   6   3         57.39         65.23         3.63 o
  -3   6   3          2.98          2.60         1.18 o
  -2   6   3        190.19        189.03         4.49 o
  -1   6   3         20.56         16.24         1.41 o
   0   6   3       1437.79       1536.29        31.92 o
   1   6   3        524.99        495.24        13.21 o
   2   6   3         30.58         37.41         2.95 o
   3   6   3        796.27        770.98        22.70 o
   4   6   3       1254.66       1198.83        34.47 o
   5   6   3        395.60        376.78        13.50 o
   6   6   3         51.08         49.74         5.16 o
   7   6   3         27.62         27.38         5.05 o
   8   6   3         19.82         23.25         7.43 o
   9   6   3         10.37         18.15        14.33 o
  -9   7   3          0.88         -1.61         5.90 o
  -8   7   3        309.53        309.69        17.74 o
  -7   7   3         28.20         27.57         5.29 o
  -6   7   3        390.45        384.78        16.08 o
  -5   7   3        521.79        525.41        15.85 o
  -4   7   3         18.38         21.05         2.16 o
  -3   7   3         31.25         41.52         2.88 o
  -2   7   3         48.80         65.03         3.47 o
  -1   7   3        857.25       1088.17        21.03 o
   0   7   3       1172.69       1166.77        23.49 o
   1   7   3        186.13        215.26         7.65 o
   2   7   3        164.79        182.02         5.60 o
   3   7   3         30.03         26.29         2.92 o
   4   7   3         58.19         62.29         5.47 o
   5   7   3        344.10        306.70        15.96 o
   6   7   3         26.66         26.91         4.01 o
   7   7   3        105.53        105.38         9.89 o
   8   7   3          0.06         12.52         7.16 o
  -9   8   3          1.99          5.73        12.74 o
  -8   8   3         42.80         59.60         9.28 o
  -7   8   3        291.38        258.08        16.09 o
  -6   8   3         17.87         18.23         4.51 o
  -5   8   3        269.15        267.06         9.79 o
  -4   8   3         11.13          8.96         2.27 o
  -3   8   3       1015.77       1034.73        24.93 o
  -2   8   3          4.36          2.92         1.29 o
  -1   8   3        390.90        398.25         9.15 o
   0   8   3          6.62          2.71         1.02 o
   1   8   3         12.71         20.44         2.06 o
   2   8   3        288.75        298.36         8.73 o
   3   8   3        133.55        131.31         5.47 o
   4   8   3       1582.94       1523.20        43.06 o
   5   8   3        282.79        297.17        11.64 o
   6   8   3        198.73        184.30         8.54 o
   7   8   3          0.03          7.50         6.05 o
   8   8   3         55.07         45.59         9.67 o
  -8   9   3         43.48         50.01         8.70 o
  -7   9   3        170.92        188.23        14.18 o
  -6   9   3         92.06         71.18         6.89 o
  -5   9   3         24.71         26.14         3.32 o
  -4   9   3         45.99         47.63         3.54 o
  -3   9   3        257.72        249.36         7.89 o
  -2   9   3        174.41        185.86         5.21 o
  -1   9   3         49.18         54.82         2.95 o
   0   9   3        659.50        643.73        14.03 o
   1   9   3        369.58        397.90         9.89 o
   2   9   3       1021.31       1080.91        25.10 o
   3   9   3         14.22         15.35         3.42 o
   4   9   3        242.31        266.61        12.10 o
   5   9   3       2435.34       2272.93        72.80 o
   6   9   3          4.09          5.18         2.94 o
   7   9   3        198.49        235.21        18.90 o
   8   9   3         96.16        144.49        16.14 o
  -8  10   3        167.73        204.67        20.92 o
  -7  10   3         30.17         37.13         7.37 o
  -6  10   3         52.79         51.31         7.35 o
  -5  10   3        730.17        716.50        22.80 o
  -4  10   3        100.33        100.78         6.25 o
  -3  10   3         49.64         43.60         3.75 o
  -2  10   3          0.08          0.03         1.60 o
  -1  10   3        252.62        234.20         6.85 o
   0  10   3        501.48        525.20        14.78 o
   1  10   3       2232.25       2186.66        49.74 o
   2  10   3        433.66        430.01        15.72 o
   3  10   3          6.90          7.06         2.21 o
   4  10   3          9.35         12.38         3.49 o
   5  10   3        119.91        157.93        10.51 o
   6  10   3          2.77          3.93         3.25 o
   7  10   3          3.14          9.14         6.26 o
   8  10   3        103.03        166.17        28.02 o
  -8  11   3         41.34         29.11         7.96 o
  -7  11   3        156.79        165.32        13.84 o
  -6  11   3         39.39         46.59         5.19 o
  -5  11   3          6.71          1.48         2.40 o
  -4  11   3        115.68        112.82         6.97 o
  -3  11   3          6.61          9.08         2.57 o
  -2  11   3        401.64        420.97        10.06 o
  -1  11   3        213.11        208.32         6.27 o
   0  11   3       1322.23       1372.97        29.74 o
   1  11   3        105.80        104.48         6.10 o
   2  11   3         90.95         98.55         5.97 o
   3  11   3        106.10         92.00         5.62 o
   4  11   3         10.11          0.68         2.65 o
   5  11   3         88.96         86.06         7.93 o
   6  11   3          1.84         -0.44         3.82 o
   7  11   3        159.11        172.04        10.21 o
  -7  12   3         71.76         69.36         9.65 o
  -6  12   3        276.49        291.64        13.25 o
  -5  12   3         60.83         61.36         6.34 o
  -4  12   3         93.98        113.79         7.08 o
  -3  12   3        510.67        526.22        23.54 o
  -2  12   3        572.32        495.96        15.65 o
  -1  12   3        386.82        377.29         9.09 o
   0  12   3          5.61          5.09         1.97 o
   1  12   3       1547.78       1460.41        46.68 o
   2  12   3         42.68         29.86         3.81 o
   3  12   3         64.79         62.11         5.43 o
   4  12   3         53.38         52.96         6.33 o
   5  12   3          0.48         -0.13         3.33 o
   6  12   3        111.80        104.99         9.24 o
   7  12   3         33.18         27.79         5.41 o
  -7  13   3         17.52         26.56         7.20 o
  -6  13   3         63.32         68.70         6.65 o
  -5  13   3         12.40         18.22         4.29 o
  -4  13   3         99.03         87.72         6.52 o
  -3  13   3        890.45        856.27        25.64 o
  -2  13   3        623.38        645.36        20.59 o
  -1  13   3          5.18          5.67         2.14 o
   0  13   3       2702.50       2557.98        64.94 o
   1  13   3        124.65        112.59         6.82 o
   2  13   3        503.25        466.77        21.11 o
   3  13   3         28.63         23.39         4.60 o
   4  13   3         41.79         18.43         5.49 o
   5  13   3         88.92         71.27        10.56 o
   6  13   3          8.57         11.53         5.24 o
   7  13   3         24.57         19.94         6.80 o
  -6  14   3        291.55        301.37        21.51 o
  -5  14   3         38.15         33.44         5.34 o
  -4  14   3          0.52          1.70         3.26 o
  -3  14   3         76.33         62.10         6.19 o
  -2  14   3         44.58         37.56         5.22 o
  -1  14   3         96.33        103.32         5.72 o
   0  14   3        336.69        359.98        16.64 o
   1  14   3        178.57        182.52        11.03 o
   2  14   3        647.10        655.08        22.96 o
   3  14   3        121.53        136.71         8.73 o
   4  14   3         30.05         30.30        14.65 o
   5  14   3         34.04         37.58        12.74 o
   6  14   3        149.95        171.35        15.14 o
  -6  15   3          7.45          4.24         5.04 o
  -5  15   3        100.31         91.20         7.83 o
  -4  15   3         24.94         36.50         7.34 o
  -3  15   3        398.19        385.03        22.30 o
  -2  15   3         39.75         46.54         6.44 o
  -1  15   3         43.56         50.95         5.03 o
   0  15   3          7.67          6.22         3.21 o
   1  15   3        158.72        154.71         9.75 o
   2  15   3        264.43        225.09        10.37 o
   3  15   3         26.38         29.58         5.10 o
   4  15   3         91.35        129.29        22.29 o
   5  15   3          2.24        -10.83        10.83 o
   6  15   3         36.99         35.88         9.63 o
  -5  16   3          9.91          2.81         7.96 o
  -4  16   3        371.16        382.01        23.10 o
  -3  16   3          5.09          7.97        10.51 o
  -2  16   3        484.09        499.71        27.71 o
  -1  16   3         25.22         27.56         4.54 o
   0  16   3        188.00        196.54        10.82 o
   1  16   3         35.90         21.70         4.98 o
   2  16   3         73.45         65.81        11.81 o
   3  16   3        123.95        146.14        12.53 o
   4  16   3          0.63          0.00        11.46 o
   5  16   3          0.05          0.64        12.10 o
  -5  17   3          8.68          4.60         5.97 o
  -4  17   3          1.59          4.95         5.97 o
  -3  17   3        147.10        142.03        18.47 o
  -2  17   3          8.74          8.53         5.91 o
  -1  17   3         14.41         25.13         4.02 o
   0  17   3         36.03         33.37         5.76 o
   1  17   3         27.36         21.97         5.93 o
   2  17   3         88.16         92.99         8.83 o
   3  17   3          5.64         18.19         6.41 o
   4  17   3        116.11         73.24        21.02 o
  -4  18   3        240.32        263.04        26.75 o
  -3  18   3         24.73         31.21        10.19 o
  -2  18   3         54.06         52.96         6.33 o
  -1  18   3         77.73         87.12         7.21 o
   0  18   3        137.15        157.48        11.15 o
   1  18   3        253.84        243.99        19.20 o
   2  18   3          7.68          2.57         5.56 o
   3  18   3        105.51         97.29        11.14 o
  -2  19   3          0.01         -4.16         4.16 o
  -1  19   3        103.74        109.48         8.25 o
   0  19   3          0.00         -0.52         3.63 o
   1  19   3         41.12         55.20         8.32 o
   2  19   3        190.82        188.56        14.57 o
  -8   0   4        159.36        159.59        10.92 o
  -6   0   4         75.73         69.37         5.54 o
  -4   0   4        105.88         65.61         4.82 o
  -2   0   4       1058.16       1147.17        31.61 o
   0   0   4       5377.93       5665.12       249.93 o
   2   0   4          2.70         11.17         2.70 o
   4   0   4         69.85         59.85         6.71 o
   6   0   4         97.42         90.77         8.50 o
   8   0   4        523.63        475.77        38.85 o
  -9   1   4         67.80         50.59         5.85 o
  -8   1   4         38.69         34.08         3.73 o
  -7   1   4         90.25         83.02         5.05 o
  -6   1   4         13.13         13.76         2.23 o
  -5   1   4          9.44          7.11         1.67 o
  -4   1   4       4910.89       5230.05       114.69 o
  -3   1   4          0.75          3.74         1.87 o
  -2   1   4       1806.49       1838.35        39.09 o
  -1   1   4         16.42         23.34         1.34 o
   0   1   4      66637.11      60369.68      1874.46 o
   1   1   4        617.34        600.81        17.12 o
   2   1   4         37.55         44.05         2.93 o
   3   1   4         43.58         51.27         3.84 o
   4   1   4          1.85          1.72         1.21 o
   5   1   4         12.09         13.59         2.37 o
   6   1   4        133.84        145.25        13.18 o
   7   1   4        184.76        153.12         9.64 o
   8   1   4        111.05        129.74        14.86 o
   9   1   4         36.72         72.70        13.96 o
  -9   2   4         36.17         51.75         5.98 o
  -8   2   4         40.67         41.53         4.38 o
  -7   2   4          0.97          1.17         2.26 o
  -6   2   4          2.45          2.56         2.08 o
  -5   2   4       1331.53       1338.39        29.73 o
  -4   2   4        129.99        107.75         4.18 o
  -3   2   4        311.13        285.64         7.36 o
  -2   2   4       1617.98       1625.16        37.36 o
  -1   2   4        453.83        445.31        12.05 o
   0   2   4         41.89         51.43         2.90 o
   1   2   4       4061.26       3804.29       186.03 o
   2   2   4        569.31        542.03        20.37 o
   3   2   4       3141.23       3321.62        82.12 o
   4   2   4         15.93         16.45         2.20 o
   5   2   4          6.21          8.24         2.48 o
   6   2   4        432.80        402.67        13.65 o
   7   2   4        523.61        501.79        23.81 o
   8   2   4          0.02          7.75         6.97 o
   9   2   4         13.94         13.98        10.13 o
  -9   3   4        231.66        235.55        21.36 o
  -8   3   4          1.74          1.35         2.87 o
  -7   3   4          0.78          4.26         2.37 o
  -6   3   4         12.24          7.21         2.26 o
  -5   3   4         66.69         61.72         3.68 o
  -4   3   4          0.19          1.61         1.13 o
  -3   3   4         25.10         44.35         2.64 o
  -2   3   4        472.88        498.97        11.44 o
  -1   3   4         52.31         69.74         2.57 o
   0   3   4        152.33        159.78         4.61 o
   1   3   4        152.81        141.19         6.44 o
   2   3   4          6.65         12.81         2.02 o
   3   3   4         24.99         19.74         2.76 o
   4   3   4        318.52        365.89        11.21 o
   5   3   4        116.53        124.29         7.21 o
   6   3   4        536.95        550.70        18.60 o
   7   3   4       1204.86       1119.52        36.62 o
   8   3   4         26.26         25.10         6.41 o
   9   3   4         42.16         36.72        11.68 o
  -9   4   4         21.23         21.89         8.50 o
  -8   4   4          6.48          7.46         4.19 o
  -7   4   4        232.08        248.86         9.84 o
  -6   4   4        126.33        137.16         6.74 o
  -5   4   4        175.53        183.87         6.16 o
  -4   4   4        240.77        237.53         6.78 o
  -3   4   4         32.86         26.87         1.78 o
  -2   4   4        106.66         85.60         2.87 o
  -1   4   4         54.93         73.23         3.94 o
   0   4   4         71.10         70.99         2.31 o
   1   4   4         28.20         28.59         2.05 o
   2   4   4        772.94        841.34        21.53 o
   3   4   4        482.77        500.45        15.71 o
   4   4   4        222.29        218.50         8.68 o
   5   4   4          0.37         -1.11         2.08 o
   6   4   4         87.14         81.44         6.40 o
   7   4   4        169.60        170.99        11.16 o
   8   4   4        174.78        149.87        12.74 o
   9   4   4         14.40         14.92        10.13 o
  -9   5   4          2.98          2.87         6.00 o
  -8   5   4         93.70        118.60        12.19 o
  -7   5   4        186.90        194.15        10.79 o
  -6   5   4         17.61         20.58         4.05 o
  -5   5   4          1.64          2.50         1.64 o
  -4   5   4       2004.76       2001.53        37.34 o
  -3   5   4        310.35        304.09         7.91 o
  -2   5   4        351.89        360.92         7.50 o
  -1   5   4       1209.43       1216.63        23.70 o
   0   5   4        819.46        805.97        15.83 o
   1   5   4        472.95        526.76        13.96 o
   2   5   4        310.73        349.11         9.18 o
   3   5   4         56.81         68.54         4.58 o
   4   5   4       1634.08       1619.66        45.64 o
   5   5   4         82.57         77.34         5.85 o
   6   5   4         90.39         84.24         6.47 o
   7   5   4        153.32        172.72        14.14 o
   8   5   4          5.44         14.11         6.63 o
   9   5   4         17.26         22.87         8.27 o
  -9   6   4         10.60         13.52         7.19 o
  -8   6   4         44.25         42.44         7.84 o
  -7   6   4         28.55         29.62         4.86 o
  -6   6   4        212.01        214.35        11.42 o
  -5   6   4       2210.14       2164.83        55.36 o
  -4   6   4        352.48        303.92         8.83 o
  -3   6   4          4.87          3.87         1.49 o
  -2   6   4        222.33        229.01         5.32 o
  -1   6   4          2.27          6.03         1.11 o
   0   6   4        244.53        202.00         4.73 o
   1   6   4        105.01        116.82         4.79 o
   2   6   4        669.28        654.95        16.37 o
   3   6   4        126.70        121.56         6.37 o
   4   6   4        255.75        241.69         9.57 o
   5   6   4          0.09          0.67         2.42 o
   6   6   4          5.78          6.51         3.08 o
   7   6   4         59.62         70.12         8.54 o
   8   6   4         39.68         43.32         7.96 o
  -9   7   4         69.21         81.46        11.21 o
  -8   7   4         16.42          8.16         5.98 o
  -7   7   4         18.67         10.67         4.84 o
  -6   7   4        247.04        247.87        11.17 o
  -5   7   4          9.22         15.17         3.93 o
  -4   7   4        121.36        138.54         6.96 o
  -3   7   4          0.13          1.46         1.70 o
  -2   7   4        345.68        374.89         7.75 o
  -1   7   4       1020.16        964.57        18.91 o
   0   7   4          4.63          0.68         0.90 o
   1   7   4          6.80          7.25         1.45 o
   2   7   4         19.81         20.49         2.10 o
   3   7   4        725.54        695.06        18.56 o
   4   7   4          0.03         -1.87         1.87 o
   5   7   4        364.65        345.80        13.06 o
   6   7   4         16.72         14.14         3.74 o
   7   7   4        423.21        374.28        31.28 o
   8   7   4         79.09        108.94        13.51 o
  -8   8   4         32.14         30.04         7.56 o
  -7   8   4         96.00        110.01        12.87 o
  -6   8   4         39.82         33.80         5.42 o
  -5   8   4       2716.79       2734.30        66.69 o
  -4   8   4         68.71         79.97         4.80 o
  -3   8   4         22.15         26.19         2.52 o
  -2   8   4          8.20         10.30         1.82 o
  -1   8   4          0.01          1.20         1.17 o
   0   8   4          8.48          7.76         1.30 o
   1   8   4          0.07         -0.22         1.07 o
   2   8   4        735.65        773.34        20.36 o
   3   8   4          7.92          8.76         2.61 o
   4   8   4        206.42        194.25        11.58 o
   5   8   4         33.79         20.68         3.78 o
   6   8   4         83.42         74.29         6.50 o
   7   8   4        153.03        184.43        17.30 o
   8   8   4         10.41          5.12         6.88 o
  -8   9   4        336.32        400.68        21.78 o
  -7   9   4         58.68         58.06         8.30 o
  -6   9   4       1215.93       1173.65        39.72 o
  -5   9   4        177.08        183.40         7.95 o
  -4   9   4        272.71        296.97        10.73 o
  -3   9   4         47.45         41.96         3.69 o
  -2   9   4        112.28        107.57         4.03 o
  -1   9   4        266.70        256.68         6.29 o
   0   9   4          2.30          0.58         1.12 o
   1   9   4          2.39          1.63         1.30 o
   2   9   4        224.62        217.72         7.24 o
   3   9   4        360.73        326.00        13.78 o
   4   9   4          8.82          8.82         2.97 o
   5   9   4        206.09        163.22        10.63 o
   6   9   4        171.99        187.49        12.48 o
   7   9   4        112.90        119.82        13.94 o
   8   9   4        156.61        198.80        19.14 o
  -8  10   4         60.59         58.30         9.38 o
  -7  10   4          0.69          2.30         5.04 o
  -6  10   4          2.58         10.67         4.75 o
  -5  10   4         45.98         47.00         4.46 o
  -4  10   4          2.19          2.77         2.11 o
  -3  10   4         48.22         52.32         4.15 o
  -2  10   4        484.29        487.00        12.70 o
  -1  10   4          1.84          3.09         1.42 o
   0  10   4       1253.96       1194.04        26.38 o
   1  10   4        101.51        101.67         4.71 o
   2  10   4          8.23          7.06         1.82 o
   3  10   4        209.38        200.80        11.03 o
   4  10   4        513.02        471.96        18.75 o
   5  10   4        191.97        184.39        11.60 o
   6  10   4          7.80          5.59         5.65 o
   7  10   4        149.98        203.10        18.69 o
   8  10   4        137.99        134.10        23.57 o
  -8  11   4         88.63         77.98        11.00 o
  -7  11   4         99.36        122.93        15.46 o
  -6  11   4         81.81         87.87         6.42 o
  -5  11   4        152.50        121.07        10.26 o
  -4  11   4        540.69        509.97        15.56 o
  -3  11   4        183.20        184.06         9.00 o
  -2  11   4          2.70         -1.60         1.60 o
  -1  11   4       1481.49       1506.05        32.27 o
   0  11   4        361.37        346.16         8.67 o
   1  11   4       1083.89       1062.16        25.62 o
   2  11   4        101.91        102.98         6.73 o
   3  11   4         17.91         18.64         2.93 o
   4  11   4        246.91        182.62        11.12 o
   5  11   4          6.97          6.40         3.68 o
   6  11   4        211.35        225.88        21.02 o
   7  11   4         32.31         28.03         6.75 o
  -7  12   4        135.84        123.64        17.43 o
  -6  12   4          3.08          6.23         3.69 o
  -5  12   4        205.56        213.66        11.26 o
  -4  12   4         21.34         18.75         3.51 o
  -3  12   4        234.79        214.64         8.78 o
  -2  12   4       1058.79        948.22        24.45 o
  -1  12   4        151.53        170.43         7.26 o
   0  12   4        185.73        183.40         6.54 o
   1  12   4        254.03        232.71         9.58 o
   2  12   4        134.52        144.89        10.48 o
   3  12   4        169.35        161.86        10.41 o
   4  12   4          0.41          0.88         3.78 o
   5  12   4         94.59        101.66        13.75 o
   6  12   4          0.00         -0.10         5.80 o
   7  12   4         10.82         12.00         5.09 o
  -7  13   4          5.22          5.05         6.11 o
  -6  13   4         39.70         28.45         5.06 o
  -5  13   4         75.16         71.74         9.56 o
  -4  13   4          3.14          6.23         4.32 o
  -3  13   4        139.30        139.67         8.06 o
  -2  13   4        379.68        369.39        16.49 o
  -1  13   4       3150.69       3045.29        68.21 o
   0  13   4         86.81         87.98         5.71 o
   1  13   4        374.03        374.97        14.93 o
   2  13   4        370.97        318.58        17.15 o
   3  13   4          1.20         -2.69         2.69 o
   4  13   4          6.77         -0.09         4.23 o
   5  13   4          4.08         -3.82         8.92 o
   6  13   4         40.52         22.98        10.51 o
  -6  14   4        154.60        182.15        16.09 o
  -5  14   4         43.77         35.84         5.55 o
  -4  14   4         79.21         89.19         7.34 o
  -3  14   4        100.35         91.06        10.75 o
  -2  14   4          6.30          6.24         4.66 o
  -1  14   4        263.38        247.08         8.70 o
   0  14   4         24.61         26.20         3.30 o
   1  14   4        192.47        193.77        10.94 o
   2  14   4        224.93        202.35        12.37 o
   3  14   4          5.40         -2.47         2.82 o
   4  14   4         10.49          6.41         6.94 o
   5  14   4         77.71         59.23        17.20 o
   6  14   4         20.16          8.28        13.37 o
  -6  15   4          1.52          1.00         4.83 o
  -5  15   4          1.02         -3.35         3.44 o
  -4  15   4        204.97        199.04        11.33 o
  -3  15   4         79.96         64.11         8.77 o
  -2  15   4         35.98         34.11         4.69 o
  -1  15   4          2.68          1.07         2.87 o
   0  15   4          7.36          6.37         2.49 o
   1  15   4          1.77          0.95         3.07 o
   2  15   4        164.10        127.47        10.64 o
   3  15   4          0.65         -3.06         4.18 o
   4  15   4         60.96         42.67        15.29 o
   5  15   4          0.45         11.46        12.74 o
  -5  16   4         29.29         30.69         7.18 o
  -4  16   4         53.24         49.39         8.32 o
  -3  16   4        142.70        168.78        19.74 o
  -2  16   4          5.32         -2.32         3.14 o
  -1  16   4         33.20         33.54         4.46 o
   0  16   4         49.75         40.59         4.45 o
   1  16   4        204.84        195.93        12.53 o
   2  16   4        243.19        226.09        13.74 o
   3  16   4        268.85        286.39        18.23 o
   4  16   4          1.55         -1.91        14.65 o
   5  16   4          2.13          3.18        14.65 o
  -4  17   4         11.19         20.38         8.92 o
  -3  17   4         43.66         60.51        12.74 o
  -2  17   4         41.09         40.33         5.53 o
  -1  17   4        202.01        202.63        10.79 o
   0  17   4          2.93          1.06         2.87 o
   1  17   4        111.10        113.53         8.15 o
   2  17   4         31.07         23.65         5.79 o
   3  17   4         39.37         21.54        11.15 o
   4  17   4         16.65         -1.91        15.29 o
  -3  18   4         22.77         26.75        10.83 o
  -2  18   4        214.27        213.88        12.46 o
  -1  18   4        122.69        130.63         8.82 o
   0  18   4          3.67          0.44         3.42 o
   1  18   4         69.98         60.11         6.31 o
   2  18   4          2.69         -1.86         9.90 o
   3  18   4        146.94        184.44        15.32 o
  -2  19   4          0.01          4.04         6.10 o
  -1  19   4         10.51          9.71         6.52 o
   0  19   4         15.06         16.15         4.60 o
   1  19   4         29.60         26.75         5.33 o
   2  19   4        140.21        157.27        14.05 o
  -9   0   5         71.32         55.38        11.42 o
  -7   0   5          1.10          3.12         3.33 o
  -5   0   5        140.08        138.06        10.20 o
  -3   0   5       3593.76       3290.27       128.06 o
  -1   0   5       3292.49       3390.81        91.77 o
   1   0   5        696.51        719.73        26.74 o
   3   0   5        446.49        517.50        20.86 o
   5   0   5        786.11        785.87        31.53 o
   7   0   5        192.20        195.53        24.20 o
   9   0   5        247.31        279.60        35.67 o
  -9   1   5         16.19         27.26         5.05 o
  -8   1   5          3.74          0.64         2.90 o
  -7   1   5         49.67         55.07         4.08 o
  -6   1   5          5.55          4.78         1.99 o
  -5   1   5         11.07          3.60         1.92 o
  -4   1   5         13.57         20.19         2.42 o
  -3   1   5         93.17         90.81         4.18 o
  -2   1   5        681.49        654.40        14.57 o
  -1   1   5          4.45          0.73         0.74 o
   0   1   5       1363.74       1394.48        25.35 o
   1   1   5       4041.05       3619.22       103.58 o
   2   1   5        196.26        263.28        11.06 o
   3   1   5         39.91         54.55         4.07 o
   4   1   5        154.69        147.07         6.42 o
   5   1   5         15.88         20.03         2.99 o
   6   1   5       1067.58       1027.94        31.52 o
   7   1   5          2.32          3.96         5.16 o
   8   1   5        134.99        145.85        21.65 o
   9   1   5         29.58         36.38        11.88 o
  -9   2   5         13.32         14.70         4.55 o
  -8   2   5         21.92         21.35         4.29 o
  -7   2   5        163.98        183.57         7.99 o
  -6   2   5         34.97         42.54         3.66 o
  -5   2   5        100.26        109.53         5.02 o
  -4   2   5        451.71        464.53        12.32 o
  -3   2   5        820.36        850.48        18.02 o
  -2   2   5        235.52        214.31         5.10 o
  -1   2   5        242.44        260.24         6.44 o
   0   2   5       2580.56       2571.86        51.57 o
   1   2   5        110.62        113.50         3.66 o
   2   2   5        593.78        572.10        15.64 o
   3   2   5       1232.86       1282.56        33.01 o
   4   2   5         33.69         46.89         3.73 o
   5   2   5          3.21          2.86         2.54 o
   6   2   5         11.90         17.95         3.87 o
   7   2   5          4.76          4.17         3.58 o
   8   2   5        145.64        143.53        15.53 o
   9   2   5          5.46          6.87        20.70 o
  -9   3   5          0.92         -4.57         5.03 o
  -8   3   5        210.17        183.94        14.37 o
  -7   3   5        907.89        894.17        21.79 o
  -6   3   5       1622.36       1609.98        38.14 o
  -5   3   5          0.04          1.02         1.44 o
  -4   3   5        214.91        192.45         6.06 o
  -3   3   5         51.00         61.93         2.42 o
  -2   3   5         34.11         55.99         3.52 o
  -1   3   5        480.69        428.58         9.93 o
   0   3   5         54.16         70.22         2.42 o
   1   3   5        163.29        170.83         4.98 o
   2   3   5        501.84        523.66        14.14 o
   3   3   5         26.02         25.59         2.49 o
   4   3   5         17.08         15.39         2.71 o
   5   3   5        328.68        317.14        12.05 o
   6   3   5       1417.03       1363.35        37.32 o
   7   3   5          2.74         10.27         7.34 o
   8   3   5        181.65        202.44        18.69 o
   9   3   5          8.17         10.49        10.07 o
  -9   4   5          1.21         -5.59         5.59 o
  -8   4   5          1.92          4.60         3.78 o
  -7   4   5        128.14        130.85         8.69 o
  -6   4   5          1.58          3.90         2.12 o
  -5   4   5         34.11         28.66         2.67 o
  -4   4   5         57.37         56.47         3.17 o
  -3   4   5       1069.91       1022.89        19.23 o
  -2   4   5         79.80         93.46         3.48 o
  -1   4   5        778.43        913.71        20.00 o
   0   4   5        265.75        249.64         5.40 o
   1   4   5         47.42         55.09         2.65 o
   2   4   5       2110.10       2007.60        41.95 o
   3   4   5        254.65        257.09         9.50 o
   4   4   5        221.93        200.25         8.37 o
   5   4   5       1954.04       1921.46        54.31 o
   6   4   5        185.78        168.79         9.54 o
   7   4   5        489.79        471.58        21.78 o
   8   4   5         38.77         46.06         7.61 o
  -9   5   5         23.10         20.23         7.75 o
  -8   5   5         52.40         46.98         7.18 o
  -7   5   5        586.23        569.79        20.11 o
  -6   5   5       1635.40       1685.03        48.67 o
  -5   5   5        180.57        207.99         9.33 o
  -4   5   5          0.49          0.24         0.91 o
  -3   5   5        139.86        152.72         6.59 o
  -2   5   5         17.02         17.14         1.58 o
  -1   5   5        517.24        528.68        12.06 o
   0   5   5         45.92         31.39         1.68 o
   1   5   5       3294.37       3363.22        69.48 o
   2   5   5       3566.88       3694.77        81.05 o
   3   5   5        545.38        546.05        17.13 o
   4   5   5          0.24         -0.07         1.99 o
   5   5   5         60.31         55.55         5.19 o
   6   5   5         38.99         28.38         4.33 o
   7   5   5         18.65         23.19         6.54 o
   8   5   5         32.33         36.84         7.44 o
  -9   6   5          0.51         -1.76         6.05 o
  -8   6   5        166.76        177.26        14.70 o
  -7   6   5         15.39         12.28         4.00 o
  -6   6   5        753.20        762.60        24.75 o
  -5   6   5        814.57        894.73        27.29 o
  -4   6   5        120.56        102.96         5.08 o
  -3   6   5       1912.45       1922.45        44.35 o
  -2   6   5       1208.38       1123.73        26.10 o
  -1   6   5        554.09        612.10        13.00 o
   0   6   5        633.97        701.68        14.67 o
   1   6   5        273.95        313.99         7.02 o
   2   6   5        835.50        816.41        19.47 o
   3   6   5          1.01         -0.66         1.83 o
   4   6   5         42.82         47.46         5.00 o
   5   6   5        415.49        419.81        15.04 o
   6   6   5          4.05          7.53         3.54 o
   7   6   5        136.35        134.47        11.64 o
   8   6   5          3.83          8.40         5.42 o
  -8   7   5         66.03         63.53         9.35 o
  -7   7   5        107.97        117.76         9.59 o
  -6   7   5        332.53        321.32        14.74 o
  -5   7   5       1193.20       1279.62        37.67 o
  -4   7   5        517.39        498.09        14.46 o
  -3   7   5        573.73        596.27        16.62 o
  -2   7   5        243.33        274.79         6.76 o
  -1   7   5        105.52         95.78         3.46 o
   0   7   5        700.71        712.14        13.88 o
   1   7   5       2480.53       2548.50        47.19 o
   2   7   5        506.44        508.99        13.03 o
   3   7   5          0.12          2.04         1.58 o
   4   7   5       1001.10        927.13        27.95 o
   5   7   5        126.31        117.44         7.53 o
   6   7   5        354.86        346.03        16.92 o
   7   7   5         60.89         62.98         8.34 o
   8   7   5         62.30         51.56         8.54 o
  -8   8   5        167.17        199.18        27.36 o
  -7   8   5         15.65         22.16         6.27 o
  -6   8   5         57.18         53.94         5.83 o
  -5   8   5         37.11         37.81         3.89 o
  -4   8   5          7.36          3.48         2.24 o
  -3   8   5         61.41         63.25         4.87 o
  -2   8   5        549.57        528.18        12.58 o
  -1   8   5          6.30          8.53         1.44 o
   0   8   5          3.24          0.94         1.06 o
   1   8   5          0.43         -0.22         1.06 o
   2   8   5        382.58        393.31        10.69 o
   3   8   5         31.73         39.84         4.37 o
   4   8   5       1948.94       1970.86        56.27 o
   5   8   5        242.24        236.86        10.54 o
   6   8   5         90.80         76.98         7.91 o
   7   8   5        127.75        109.71        13.04 o
   8   8   5         63.50         62.61        13.69 o
  -8   9   5         36.96         62.42        11.41 o
  -7   9   5        374.22        396.94        20.81 o
  -6   9   5        381.61        394.55        17.23 o
  -5   9   5        365.52        379.11        12.24 o
  -4   9   5         89.35         96.11         5.59 o
  -3   9   5         17.73         16.88         2.96 o
  -2   9   5          3.63          4.46         1.47 o
  -1   9   5        536.06        531.34        11.93 o
   0   9   5          6.71          5.70         1.51 o
   1   9   5          6.05          1.53         1.54 o
   2   9   5         63.91         54.43         3.64 o
   3   9   5        279.41        265.91         9.02 o
   4   9   5        131.07        125.53         9.18 o
   5   9   5        455.78        409.14        20.87 o
   6   9   5          3.38          6.56         6.07 o
   7   9   5         19.39         35.06         8.56 o
   8   9   5         17.92         20.14         8.97 o
  -8  10   5         14.20         24.14         7.93 o
  -7  10   5          0.73         -4.74         4.74 o
  -6  10   5         97.92         96.95        10.28 o
  -5  10   5        330.40        317.06        19.18 o
  -4  10   5        136.33        132.92         7.26 o
  -3  10   5        285.15        258.76        11.22 o
  -2  10   5        192.32        197.08         9.20 o
  -1  10   5          2.51          0.17         1.61 o
   0  10   5          5.95          4.22         1.42 o
   1  10   5        119.19        111.61         5.62 o
   2  10   5        394.26        380.42        18.85 o
   3  10   5        234.25        200.38        11.12 o
   4  10   5        275.43        297.99        13.77 o
   5  10   5         11.95         13.22         4.32 o
   6  10   5          4.21         -0.41         5.51 o
   7  10   5        319.51        349.30        16.19 o
  -7  11   5         25.02         13.92         6.70 o
  -6  11   5         67.74         84.42        15.09 o
  -5  11   5          0.13          2.74         4.96 o
  -4  11   5         65.47         63.71         4.93 o
  -3  11   5          2.47          3.99         3.63 o
  -2  11   5        302.72        317.51        13.77 o
  -1  11   5         50.59         47.74         3.05 o
   0  11   5         58.01         69.10         5.66 o
   1  11   5         71.30         64.20         4.06 o
   2  11   5         19.04         15.41         3.02 o
   3  11   5         91.64        102.95         7.34 o
   4  11   5         36.98         39.43         5.50 o
   5  11   5        146.62        141.33        11.78 o
   6  11   5        299.34        285.19        20.03 o
   7  11   5          0.00          1.08         4.81 o
  -7  12   5          0.86          1.63         6.23 o
  -6  12   5         39.01         34.40         5.02 o
  -5  12   5          0.19          3.02         3.37 o
  -4  12   5        271.37        257.94        11.63 o
  -3  12   5          0.00          1.11         3.54 o
  -2  12   5        754.66        747.61        27.34 o
  -1  12   5        201.51        204.05         7.91 o
   0  12   5        747.23        719.83        18.27 o
   1  12   5        517.01        541.77        29.23 o
   2  12   5         59.01         54.43         5.36 o
   3  12   5         37.91         29.01         4.20 o
   4  12   5        216.27        227.49        15.46 o
   5  12   5          3.32         -1.20         4.66 o
   6  12   5          4.14          0.47         6.71 o
   7  12   5         16.95         26.75         6.41 o
  -7  13   5          9.81         13.70         9.24 o
  -6  13   5         50.24         44.61         5.83 o
  -5  13   5         22.32         21.22         4.52 o
  -4  13   5        215.10        219.55        11.26 o
  -3  13   5          0.77         -3.06         3.31 o
  -2  13   5          0.59          2.74         2.61 o
  -1  13   5        504.00        471.64        13.02 o
   0  13   5          0.13         -1.92         1.92 o
   1  13   5        455.61        419.74        14.57 o
   2  13   5        279.77        289.19        12.91 o
   3  13   5          8.11          3.28         8.58 o
   4  13   5         67.74         71.86        11.15 o
   5  13   5        133.63        142.67        22.93 o
   6  13   5         63.72         75.91        12.69 o
  -6  14   5          0.07          1.20         4.27 o
  -5  14   5        164.97        174.17        10.87 o
  -4  14   5        127.98        127.44         8.90 o
  -3  14   5        139.21        157.18        19.78 o
  -2  14   5         14.15          5.55         2.83 o
  -1  14   5        233.17        235.03         8.13 o
   0  14   5         61.52         56.94         5.07 o
   1  14   5         15.75         22.16         5.36 o
   2  14   5        107.33         86.39         7.15 o
   3  14   5        257.10        263.29        16.96 o
   4  14   5        122.92         83.43        19.74 o
   5  14   5        162.05        147.76        25.48 o
   6  14   5         15.52          7.01        12.74 o
  -6  15   5         27.60         23.18         5.97 o
  -5  15   5         11.69          5.86         4.70 o
  -4  15   5          1.46          2.32         4.11 o
  -3  15   5          1.37         -5.10         6.37 o
  -2  15   5        520.36        537.31        40.59 o
  -1  15   5        110.13        105.08         7.31 o
   0  15   5          7.40          7.24         2.85 o
   1  15   5        162.59        137.61         8.55 o
   2  15   5          0.04         -1.59         4.58 o
   3  15   5        234.79        303.21        19.39 o
   4  15   5          6.20         -7.64        12.10 o
   5  15   5         82.03         71.97        21.02 o
  -5  16   5        108.91        127.24        11.19 o
  -4  16   5         21.67         21.19         7.34 o
  -3  16   5          1.45          1.91         7.01 o
  -2  16   5        110.18        101.27         9.30 o
  -1  16   5          0.60          1.01         2.34 o
   0  16   5         65.05         62.35         5.31 o
   1  16   5          1.20          2.56         3.22 o
   2  16   5        335.42        332.57        16.53 o
   3  16   5         19.15         17.01         6.71 o
   4  16   5          2.50          0.64        15.29 o
  -4  17   5        294.64        356.03        29.30 o
  -3  17   5         13.12          9.55         7.64 o
  -2  17   5         41.88         41.56         7.04 o
  -1  17   5         54.72         58.96         6.69 o
   0  17   5         41.05         29.73         4.12 o
   1  17   5          9.72          7.27         3.62 o
   2  17   5         39.83         49.24         6.65 o
   3  17   5        172.89        221.36        16.69 o
   4  17   5        143.50        194.26        32.48 o
  -3  18   5         19.83         28.66        10.19 o
  -2  18   5         23.95         26.03         6.18 o
  -1  18   5         25.91         29.41         8.28 o
   0  18   5         13.08          6.59         3.31 o
   1  18   5         27.91         31.53         5.13 o
   2  18   5        202.26        229.42        12.74 o
   3  18   5         62.33         71.33        12.10 o
  -1  19   5          6.80          7.88         6.07 o
   0  19   5          1.24          5.15         3.84 o
   1  19   5        121.81        116.93        28.02 o
  -8   0   6          1.10          1.06         4.39 o
  -6   0   6        126.66        143.38        14.64 o
  -4   0   6       2165.06       2185.45        66.24 o
  -2   0   6        386.98        465.29        13.80 o
   0   0   6        274.61        278.28         8.06 o
   2   0   6       4415.15       4609.43       205.78 o
   4   0   6        242.80        251.38        12.65 o
   6   0   6        106.60        103.62        12.23 o
   8   0   6        236.02        299.34        33.76 o
  -9   1   6          5.04          6.18         4.04 o
  -8   1   6        187.50        171.30        12.20 o
  -7   1   6        144.00        141.65         7.05 o
  -6   1   6        493.02        477.92        12.85 o
  -5   1   6        230.43        267.77         7.91 o
  -4   1   6        818.44        951.08        22.37 o
  -3   1   6        251.63        261.36         7.82 o
  -2   1   6        827.23        780.22        15.42 o
  -1   1   6        352.62        408.23         8.23 o
   0   1   6        403.27        396.96         8.48 o
   1   1   6       2007.98       2096.97        37.46 o
   2   1   6        336.46        375.54        10.11 o
   3   1   6          9.87          9.15         2.05 o
   4   1   6        162.39        158.87         7.09 o
   5   1   6        216.87        230.42         9.96 o
   6   1   6        432.60        397.28        18.43 o
   7   1   6         36.99         48.92        14.97 o
   8   1   6         85.86         93.22        19.11 o
  -9   2   6        100.39         99.43         8.06 o
  -8   2   6         24.64         25.03         4.43 o
  -7   2   6         50.72         45.06         4.58 o
  -6   2   6         47.56         41.92         3.61 o
  -5   2   6        118.24         84.90         4.43 o
  -4   2   6          0.01          0.11         1.42 o
  -3   2   6        363.10        314.53         7.22 o
  -2   2   6          3.86          0.00         0.83 o
  -1   2   6         43.96         64.97         2.62 o
   0   2   6          0.03         -1.02         1.02 o
   1   2   6        409.28        413.33         8.34 o
   2   2   6       1079.87       1111.58        24.54 o
   3   2   6        238.14        247.70         9.28 o
   4   2   6          2.05          0.18         2.16 o
   5   2   6        529.09        546.26        18.39 o
   6   2   6        441.44        397.24        22.02 o
   7   2   6         91.59         99.80        12.16 o
   8   2   6          0.25         -2.97         7.42 o
  -9   3   6         91.54         91.62         9.86 o
  -8   3   6         94.72         96.09         9.13 o
  -7   3   6         85.16         92.13         6.00 o
  -6   3   6          9.28         15.49         3.33 o
  -5   3   6        274.94        291.39         8.60 o
  -4   3   6         43.09         45.56         3.61 o
  -3   3   6         98.61        104.06         3.88 o
  -2   3   6       1039.64       1047.72        24.01 o
  -1   3   6         44.11         42.93         2.24 o
   0   3   6          1.37         -0.32         0.81 o
   1   3   6       1542.00       1522.36        27.51 o
   2   3   6        159.05        160.95         4.66 o
   3   3   6       1025.24       1081.03        28.61 o
   4   3   6         29.56         25.06         3.61 o
   5   3   6        812.25        777.56        24.46 o
   6   3   6        126.68        118.20         8.05 o
   7   3   6         32.17         30.20         7.42 o
   8   3   6         17.87         20.35         8.97 o
  -9   4   6         47.37         34.42         8.04 o
  -8   4   6         30.51         36.71         5.58 o
  -7   4   6        141.40        141.35         9.25 o
  -6   4   6        463.71        486.58        15.51 o
  -5   4   6        106.12        102.83         5.85 o
  -4   4   6        197.99        216.49         6.70 o
  -3   4   6        436.95        459.15        11.03 o
  -2   4   6         40.87         39.82         2.24 o
  -1   4   6        177.90        214.91         5.16 o
   0   4   6        203.77        189.74         4.36 o
   1   4   6        879.47        910.40        17.05 o
   2   4   6       2831.48       2874.09        59.69 o
   3   4   6        445.94        427.93        12.91 o
   4   4   6        560.58        558.23        18.50 o
   5   4   6       2143.21       2157.88        66.91 o
   6   4   6        219.39        191.02        18.27 o
   7   4   6         12.66         15.56         5.26 o
   8   4   6        158.90        167.08        17.55 o
  -9   5   6         55.74         65.21        13.75 o
  -8   5   6        126.95        136.17         9.85 o
  -7   5   6         22.48         21.36         4.54 o
  -6   5   6        748.89        813.70        25.97 o
  -5   5   6          9.66         14.87         3.95 o
  -4   5   6        572.97        521.31        13.58 o
  -3   5   6          4.34          3.36         2.52 o
  -2   5   6         31.75         18.66         2.00 o
  -1   5   6        814.18        948.40        20.69 o
   0   5   6        824.92        846.28        15.26 o
   1   5   6        258.05        261.74         5.93 o
   2   5   6          2.09          1.91         1.36 o
   3   5   6         10.76          4.09         2.05 o
   4   5   6          0.05         -1.86         2.13 o
   5   5   6         17.72         19.54         3.75 o
   6   5   6        137.41        123.66         8.31 o
   7   5   6         35.19         39.26         7.02 o
   8   5   6        113.89        121.48        12.03 o
  -8   6   6         47.06         35.88         6.58 o
  -7   6   6         47.49         40.89         5.50 o
  -6   6   6        818.05        818.59        26.28 o
  -5   6   6        177.93        207.42        15.77 o
  -4   6   6         32.59         32.36         2.95 o
  -3   6   6       3091.15       3062.17        74.40 o
  -2   6   6       1895.13       1913.77        40.93 o
  -1   6   6        277.41        316.60         7.70 o
   0   6   6        101.17        108.83         3.15 o
   1   6   6        429.79        425.01         9.19 o
   2   6   6       3235.26       3287.78        64.64 o
   3   6   6         59.69         67.98         5.12 o
   4   6   6         81.59         71.05         5.64 o
   5   6   6          7.48          8.33         3.42 o
   6   6   6         12.95         17.95         4.04 o
   7   6   6         31.27         38.30        11.09 o
   8   6   6         59.10         79.70        15.63 o
  -8   7   6          7.51          6.55         6.56 o
  -7   7   6         63.63         76.80         7.91 o
  -6   7   6         11.03         11.16         3.72 o
  -5   7   6        165.70        179.12        11.90 o
  -4   7   6        101.44        120.23         5.86 o
  -3   7   6        113.16        101.32         5.74 o
  -2   7   6        113.88        142.56         5.30 o
  -1   7   6         29.87         23.34         2.80 o
   0   7   6         25.53         30.32         1.91 o
   1   7   6       2550.99       2491.76        46.31 o
   2   7   6         27.68         23.38         2.47 o
   3   7   6       1906.21       1922.41        47.94 o
   4   7   6        102.59        121.90         7.64 o
   5   7   6        280.50        275.12        11.71 o
   6   7   6         68.80         79.28         7.38 o
   7   7   6          1.61          3.18         5.15 o
   8   7   6         17.81         22.07         7.28 o
  -8   8   6         55.37         47.10         8.91 o
  -7   8   6          4.39         10.84         5.61 o
  -6   8   6         93.45         81.82         7.06 o
  -5   8   6        846.16        853.93        23.31 o
  -4   8   6         46.65         51.85         3.98 o
  -3   8   6        416.86        373.66        11.67 o
  -2   8   6        159.75        209.08         9.43 o
  -1   8   6         29.45         32.56         2.63 o
   0   8   6         49.10         51.73         2.63 o
   1   8   6       1988.82       1969.66        37.17 o
   2   8   6         62.66         57.27         4.51 o
   3   8   6          5.13          4.45         2.07 o
   4   8   6       2602.62       2616.04        72.31 o
   5   8   6        269.23        267.88        11.67 o
   6   8   6          8.40          9.12         4.74 o
   7   8   6          0.38          4.33         5.53 o
   8   8   6          0.00         -2.49         7.77 o
  -8   9   6         15.93         14.34         7.44 o
  -7   9   6          1.45         -4.84         4.84 o
  -6   9   6         10.42          5.77         4.04 o
  -5   9   6        281.11        302.25        10.57 o
  -4   9   6        518.92        498.67        15.14 o
  -3   9   6        689.01        653.94        20.44 o
  -2   9   6        170.31        168.96         6.24 o
  -1   9   6        239.19        219.54         6.79 o
   0   9   6        395.79        389.48         9.96 o
   1   9   6        320.25        324.67         9.34 o
   2   9   6        228.86        239.10         7.14 o
   3   9   6         65.88         62.17         5.60 o
   4   9   6        115.53        134.34        10.44 o
   5   9   6          0.25          1.00         3.05 o
   6   9   6        201.33        186.36        14.13 o
   7   9   6          4.74          1.62         4.08 o
  -8  10   6          0.25         -6.28         6.28 o
  -7  10   6         16.46         16.06         6.97 o
  -6  10   6         22.99         11.02         5.49 o
  -5  10   6         89.09         87.86         7.21 o
  -4  10   6         52.04         41.94         4.00 o
  -3  10   6         14.63         14.60         4.32 o
  -2  10   6          0.03          1.38         1.57 o
  -1  10   6        127.85        124.73         4.74 o
   0  10   6        260.71        244.09         7.23 o
   1  10   6         56.12         58.82         4.10 o
   2  10   6        576.15        571.12        16.06 o
   3  10   6         62.72         59.80         4.49 o
   4  10   6       1797.89       1754.55        94.02 o
   5  10   6         49.78         46.62         7.47 o
   6  10   6         18.51         16.27         7.18 o
   7  10   6         13.89         17.09        10.83 o
  -7  11   6        191.34        226.79        22.23 o
  -6  11   6          0.33         -3.67         4.74 o
  -5  11   6         23.55         26.42         3.76 o
  -4  11   6         73.74         72.42         5.77 o
  -3  11   6         17.18         16.37         3.60 o
  -2  11   6        207.89        212.13         7.53 o
  -1  11   6         47.03         42.41         3.06 o
   0  11   6        706.01        673.44        15.98 o
   1  11   6       1964.73       1983.41        45.74 o
   2  11   6          8.74          3.19         2.18 o
   3  11   6        110.84        105.76         7.49 o
   4  11   6         82.34         77.95         8.55 o
   5  11   6        252.52        252.72        15.60 o
   6  11   6         25.31         22.53         8.24 o
   7  11   6        192.00        194.03        13.24 o
  -7  12   6          0.00          6.04         7.87 o
  -6  12   6          0.05          3.83         3.68 o
  -5  12   6         53.21         56.80         9.47 o
  -4  12   6         52.41         54.51         4.88 o
  -3  12   6        173.82        166.01        18.85 o
  -2  12   6        765.97        733.74        20.29 o
  -1  12   6        528.36        520.64        13.04 o
   0  12   6          1.96          4.52         2.62 o
   1  12   6        323.73        304.99        11.57 o
   2  12   6         21.42         13.80         3.29 o
   3  12   6         51.72         41.88         6.27 o
   4  12   6        178.76        154.13        24.84 o
   5  12   6         13.79         -1.72         8.60 o
   6  12   6          9.83         19.95         8.24 o
  -6  13   6          7.91          2.07         4.22 o
  -5  13   6          0.04          4.70         4.00 o
  -4  13   6        108.15        117.89        10.49 o
  -3  13   6        536.81        497.48        17.48 o
  -2  13   6          0.72         -1.14         2.19 o
  -1  13   6        399.44        385.81        12.25 o
   0  13   6         17.98         15.21         2.76 o
   1  13   6        269.21        249.60        10.83 o
   2  13   6          0.01         -1.11         2.66 o
   3  13   6          5.06          4.36         4.16 o
   4  13   6         73.29         66.24        18.47 o
   5  13   6        123.36        135.66        23.57 o
   6  13   6         60.27         49.04        17.83 o
  -6  14   6          5.62          8.00         4.74 o
  -5  14   6        123.32        164.97        10.72 o
  -4  14   6        214.67        221.24        13.82 o
  -3  14   6         20.69         17.77         4.89 o
  -2  14   6        157.14        151.35         9.54 o
  -1  14   6         36.47         40.81         3.45 o
   0  14   6        338.76        344.57        18.18 o
   1  14   6        409.55        421.50        16.17 o
   2  14   6        180.00        168.66         9.62 o
   3  14   6         44.38         44.04         9.24 o
   4  14   6        162.35        135.66        24.20 o
   5  14   6          2.60        -12.10        12.74 o
  -5  15   6         35.81         44.74         7.77 o
  -4  15   6         55.49         47.18         7.00 o
  -3  15   6         30.94         19.33         6.71 o
  -2  15   6         10.55         16.82         4.01 o
  -1  15   6         38.64         39.79         3.75 o
   0  15   6        389.61        403.19        14.26 o
   1  15   6        151.01        146.18        12.13 o
   2  15   6         34.96         36.42         5.05 o
   3  15   6         25.88         18.76         6.45 o
   4  15   6         63.84         77.07        20.38 o
   5  15   6         48.79         55.41        20.38 o
  -5  16   6          0.83          5.53         6.24 o
  -4  16   6          0.86          7.64         7.01 o
  -3  16   6        176.04        219.09        23.57 o
  -2  16   6         17.63         23.07         5.65 o
  -1  16   6        160.84        174.00         7.83 o
   0  16   6          1.39          1.67         2.76 o
   1  16   6          3.58          4.79         3.59 o
   2  16   6         52.77         58.12         6.41 o
   3  16   6          1.43         -4.60         4.60 o
   4  16   6          6.20          9.55        15.92 o
  -4  17   6         20.59         13.37         8.92 o
  -3  17   6          8.08         10.19         8.92 o
  -2  17   6          0.32          0.23         4.89 o
  -1  17   6         24.02         26.68         4.06 o
   0  17   6        172.43        185.09         9.40 o
   1  17   6         23.57         20.14         4.48 o
   2  17   6        110.51        120.32         9.03 o
   3  17   6         62.27         61.25         7.92 o
  -2  18   6         12.48         17.44         6.43 o
  -1  18   6         22.59         12.60         6.07 o
   0  18   6          2.23          3.99         3.35 o
   1  18   6        211.14        188.47        10.90 o
   2  18   6         12.53         13.06         5.06 o
  -9   0   7         33.66         32.26         8.23 o
  -7   0   7         65.12         51.70         6.45 o
  -5   0   7        272.78        325.53        14.95 o
  -3   0   7         57.31         69.42         3.95 o
  -1   0   7      42586.34      45130.19      1450.89 o
   1   0   7         42.69         53.04         3.52 o
   3   0   7        521.46        445.72        19.16 o
   5   0   7        689.47        676.44        34.46 o
   7   0   7          0.25         -4.46         7.64 o
  -9   1   7          0.54          0.86         4.10 o
  -8   1   7         10.83          9.85         3.66 o
  -7   1   7        178.47        188.12         8.86 o
  -6   1   7          1.58          2.98         2.35 o
  -5   1   7        223.84        193.36         8.70 o
  -4   1   7        353.78        350.96        10.02 o
  -3   1   7        444.30        473.61        11.18 o
  -2   1   7         39.85         38.02         1.99 o
  -1   1   7        175.25        183.46         8.90 o
   0   1   7       4483.06       4436.01        73.69 o
   1   1   7          1.80          0.03         0.94 o
   2   1   7       1227.50       1285.79        30.39 o
   3   1   7        280.90        263.14         8.97 o
   4   1   7         13.49          8.03         2.57 o
   5   1   7         86.50         97.28         6.98 o
   6   1   7        105.60         97.62         8.67 o
   7   1   7        131.07        119.83        13.69 o
   8   1   7          0.03         13.03         9.22 o
  -9   2   7          0.11          1.83         5.06 o
  -8   2   7        258.10        252.25        11.11 o
  -7   2   7        133.68        120.06         8.25 o
  -6   2   7         26.42         21.42         2.99 o
  -5   2   7          7.47         10.75         2.72 o
  -4   2   7       1001.83       1037.81        27.34 o
  -3   2   7          0.86          1.07         1.25 o
  -2   2   7        184.48        165.13         4.26 o
  -1   2   7       3867.51       3939.84        69.89 o
   0   2   7        158.93        176.29         4.32 o
   1   2   7         56.37         51.32         2.39 o
   2   2   7        551.52        572.05        12.13 o
   3   2   7         48.62         70.55         4.02 o
   4   2   7         28.70         21.37         3.60 o
   5   2   7          7.08          1.95         3.07 o
   6   2   7        131.59        129.46         8.60 o
   7   2   7          1.40          0.66         7.96 o
   8   2   7        111.51        126.11        22.93 o
  -9   3   7          3.71          6.04         5.59 o
  -8   3   7          0.57          6.25         4.09 o
  -7   3   7         21.37         15.00         4.27 o
  -6   3   7          4.53          2.81         2.18 o
  -5   3   7        179.61        190.76         7.32 o
  -4   3   7        483.09        482.35        14.28 o
  -3   3   7        476.01        502.85        16.38 o
  -2   3   7          0.16          0.39         1.06 o
  -1   3   7         79.91         81.82         3.23 o
   0   3   7       3453.65       3525.35        59.61 o
   1   3   7        231.77        240.76         5.62 o
   2   3   7       2549.96       2632.04        47.01 o
   3   3   7         82.68         71.28         4.67 o
   4   3   7        260.31        253.00        10.36 o
   5   3   7         39.50         42.89         5.20 o
   6   3   7          4.14          9.29         3.76 o
   7   3   7        171.45        166.21        16.19 o
   8   3   7         17.33          1.24         7.30 o
  -9   4   7         94.56        116.70        17.10 o
  -8   4   7         79.11         88.26         8.16 o
  -7   4   7        238.33        232.25        12.18 o
  -6   4   7         68.25         84.27         6.80 o
  -5   4   7          5.72          2.39         2.26 o
  -4   4   7        319.40        310.45         9.52 o
  -3   4   7         19.53         12.59         2.28 o
  -2   4   7         77.84         85.83         4.30 o
  -1   4   7       1043.82       1053.37        20.30 o
   0   4   7          0.10          1.23         1.07 o
   1   4   7        668.77        647.48        12.70 o
   2   4   7         38.37         48.72         2.79 o
   3   4   7       1699.58       1718.70        44.20 o
   4   4   7         12.34          6.84         2.88 o
   5   4   7         69.18         63.96         5.81 o
   6   4   7        157.92        137.21         9.97 o
   7   4   7          0.07         -3.37         4.77 o
   8   4   7          0.14          2.14         7.30 o
  -8   5   7          0.52         -0.01         4.64 o
  -7   5   7          4.98          2.20         3.60 o
  -6   5   7         10.43         14.50         3.79 o
  -5   5   7       1300.12       1252.45        37.08 o
  -4   5   7         20.91         15.95         2.37 o
  -3   5   7         31.97         36.00         3.02 o
  -2   5   7        137.98        137.18         4.86 o
  -1   5   7         16.72         10.79         1.48 o
   0   5   7        761.69        817.49        16.32 o
   1   5   7         17.92         17.71         1.87 o
   2   5   7         29.29         33.28         2.51 o
   3   5   7        900.45        884.69        24.22 o
   4   5   7         31.41         27.57         3.93 o
   5   5   7         30.01         27.11         4.49 o
   6   5   7         55.74         60.01         9.74 o
   7   5   7        144.98        153.28        13.23 o
   8   5   7          1.61         -3.86         7.62 o
  -8   6   7         48.47         34.17         8.83 o
  -7   6   7          7.61          5.43         4.03 o
  -6   6   7        214.17        221.53        11.36 o
  -5   6   7        276.08        275.48        11.59 o
  -4   6   7         35.30         30.11         3.35 o
  -3   6   7        115.87        133.43         6.26 o
  -2   6   7        123.61        125.94         4.83 o
  -1   6   7          2.49          0.48         1.22 o
   0   6   7        133.19        125.13         3.88 o
   1   6   7        402.92        383.96         8.65 o
   2   6   7         90.37         87.40         3.89 o
   3   6   7        456.68        447.43        13.85 o
   4   6   7        281.94        312.56        12.19 o
   5   6   7          0.99          2.99         3.20 o
   6   6   7        195.48        205.61        11.44 o
   7   6   7          3.87          9.76         5.86 o
   8   6   7         42.59         39.73         8.64 o
  -8   7   7         26.36         26.29         7.98 o
  -7   7   7         69.97         72.09         8.16 o
  -6   7   7        205.31        211.81        11.73 o
  -5   7   7          0.09          5.39         3.09 o
  -4   7   7         65.78         60.79         5.36 o
  -3   7   7        264.54        282.73        10.62 o
  -2   7   7         12.72         10.73         1.96 o
  -1   7   7         11.40         11.35         1.68 o
   0   7   7        616.67        608.67        12.13 o
   1   7   7        298.84        314.02         7.51 o
   2   7   7       1471.82       1402.34        30.43 o
   3   7   7         13.01         12.34         2.26 o
   4   7   7         15.96         19.01         4.98 o
   5   7   7        115.10        120.46         8.27 o
   6   7   7          0.01          5.31         5.15 o
   7   7   7          0.01         -1.17         5.42 o
  -8   8   7         22.38         32.74         9.25 o
  -7   8   7         13.35          3.79         4.71 o
  -6   8   7         18.21         11.83         4.07 o
  -5   8   7        143.45        156.40         7.21 o
  -4   8   7        279.27        263.30         9.96 o
  -3   8   7        241.02        236.97         9.70 o
  -2   8   7        488.54        454.04        12.26 o
  -1   8   7         44.83         46.83         2.83 o
   0   8   7        379.52        376.16        10.22 o
   1   8   7        766.09        718.02        18.21 o
   2   8   7         29.21         32.46         2.83 o
   3   8   7        234.83        218.27         7.71 o
   4   8   7        196.92        183.40         9.80 o
   5   8   7        170.07        160.58         9.77 o
   6   8   7        234.39        224.03        15.51 o
   7   8   7         17.70         17.21         6.82 o
  -8   9   7          3.31          9.40         7.39 o
  -7   9   7        109.23        119.37        15.85 o
  -6   9   7         83.15         95.12         8.66 o
  -5   9   7        290.31        288.38        10.27 o
  -4   9   7         15.38         13.98         3.37 o
  -3   9   7          6.91          3.18         2.67 o
  -2   9   7         18.88         20.56         2.61 o
  -1   9   7        371.78        368.99         9.73 o
   0   9   7         30.68         30.91         2.78 o
   1   9   7        177.83        160.34         8.24 o
   2   9   7        549.21        541.78        14.29 o
   3   9   7        292.90        282.48         9.23 o
   4   9   7        245.59        237.36        11.00 o
   5   9   7        340.12        337.68        21.42 o
   6   9   7          3.85         -1.14         5.04 o
   7   9   7        116.41        124.10        16.19 o
  -7  10   7          5.67         13.76         6.93 o
  -6  10   7          8.16          4.91         4.40 o
  -5  10   7         65.21         65.76         5.89 o
  -4  10   7         40.98         41.26         4.49 o
  -3  10   7          0.02         -2.52         2.52 o
  -2  10   7          2.12          2.52         2.03 o
  -1  10   7        239.56        232.87         8.10 o
   0  10   7         43.47         46.09         3.24 o
   1  10   7       1183.66       1236.88        29.57 o
   2  10   7         65.51         59.07         4.42 o
   3  10   7         44.89         44.21         4.15 o
   4  10   7         68.43         79.72        10.94 o
   5  10   7          2.57          0.85         3.52 o
   6  10   7          0.12         -5.88         5.88 o
   7  10   7        128.86        149.42        29.93 o
  -7  11   7         16.75          9.24         6.73 o
  -6  11   7          7.21          7.54         5.79 o
  -5  11   7        160.05        164.96        11.08 o
  -4  11   7         10.02          9.60         3.67 o
  -3  11   7       1140.53       1103.64        36.27 o
  -2  11   7        121.80        109.99         5.49 o
  -1  11   7         38.22         36.99         2.97 o
   0  11   7        419.09        403.53        10.85 o
   1  11   7       1219.16       1212.51        29.37 o
   2  11   7        164.34        149.63         7.45 o
   3  11   7          2.12         -1.81         3.17 o
   4  11   7         68.99         54.77        16.56 o
   5  11   7         34.95         22.41         8.00 o
   6  11   7          1.03         -1.09        12.42 o
  -7  12   7          4.40          6.99         6.82 o
  -6  12   7          0.80          1.90         3.75 o
  -5  12   7          0.17         -2.14         3.08 o
  -4  12   7        428.46        423.59        30.89 o
  -3  12   7         33.75         33.89         4.71 o
  -2  12   7       1864.75       1864.59        49.87 o
  -1  12   7          1.88          1.64         1.94 o
   0  12   7       1573.63       1585.48        34.41 o
   1  12   7         35.93         34.76         3.54 o
   2  12   7        102.11         88.46         5.78 o
   3  12   7         49.27         33.15         6.60 o
   4  12   7         12.60         29.30        15.92 o
   5  12   7          5.82        -11.46        11.46 o
   6  12   7         77.71         70.01        12.85 o
  -6  13   7        162.16        160.50        15.17 o
  -5  13   7          1.43          6.03         4.77 o
  -4  13   7          2.37         -0.47         3.51 o
  -3  13   7        188.17        195.03        12.83 o
  -2  13   7         10.05         10.24         3.19 o
  -1  13   7        193.93        202.09         7.21 o
   0  13   7        141.53        123.51         6.33 o
   1  13   7         42.94         37.63         5.16 o
   2  13   7        531.20        529.13        19.52 o
   3  13   7         61.93         65.99         7.30 o
   4  13   7         58.10         46.23        10.01 o
   5  13   7         23.01         20.38        16.56 o
  -6  14   7         24.31         16.61         5.59 o
  -5  14   7          7.93          9.20         5.63 o
  -4  14   7         53.61         38.13         6.81 o
  -3  14   7        358.26        357.13        17.76 o
  -2  14   7       1002.26       1002.37        36.07 o
  -1  14   7         68.24         62.50         4.27 o
   0  14   7        469.48        477.82        16.18 o
   1  14   7        481.97        472.33        17.82 o
   2  14   7        148.46        147.42         9.48 o
   3  14   7        133.89        133.49        12.10 o
   4  14   7         48.58         33.98         9.90 o
   5  14   7        103.21        113.37        24.20 o
  -5  15   7        186.16        168.48        19.74 o
  -4  15   7          0.24         -1.75         5.49 o
  -3  15   7         36.13         36.89         6.43 o
  -2  15   7        366.95        370.77        21.26 o
  -1  15   7        113.36        103.09         7.31 o
   0  15   7        289.54        309.85        15.70 o
   1  15   7          5.00          0.72         4.48 o
   2  15   7         73.16         70.78         6.78 o
   3  15   7         96.09         93.18         9.04 o
   4  15   7          1.26         -7.28         7.28 o
  -4  16   7         29.18         40.69         8.77 o
  -3  16   7         42.54         36.30        11.46 o
  -2  16   7         59.86         68.88        10.53 o
  -1  16   7          0.48         -0.68         2.48 o
   0  16   7         11.12          6.63         3.12 o
   1  16   7        156.64        149.33         9.56 o
   2  16   7         14.89          8.55         4.02 o
   3  16   7         24.85         25.06         6.29 o
  -3  17   7          2.63          1.91         7.64 o
  -2  17   7        346.86        356.60        19.57 o
  -1  17   7         16.36         17.57         5.42 o
   0  17   7        455.70        501.88        17.27 o
   1  17   7         54.77         44.22         5.70 o
   2  17   7        206.77        218.46        12.36 o
   3  17   7          0.70         -0.64         7.64 o
  -1  18   7        102.57        103.27         9.92 o
   0  18   7         74.48         70.96         7.67 o
   1  18   7        105.30         96.85         8.34 o
  -8   0   8          7.61         12.83         5.04 o
  -6   0   8         41.07         24.54         5.32 o
  -4   0   8       4203.49       4220.13       177.09 o
  -2   0   8       1979.45       1964.47        52.67 o
   0   0   8       2391.23       2676.43        64.25 o
   2   0   8        127.77        136.82         6.32 o
   4   0   8          1.47          2.43         4.68 o
   6   0   8          3.47         10.43         7.01 o
   8   0   8        209.25        182.15        28.02 o
  -9   1   8          6.49          1.91         6.31 o
  -8   1   8        132.53        133.95         8.34 o
  -7   1   8         12.56         10.04         3.25 o
  -6   1   8          9.63         13.31         3.10 o
  -5   1   8        116.22        117.86         8.54 o
  -4   1   8        128.08        140.10         7.34 o
  -3   1   8        754.25        716.87        15.58 o
  -2   1   8        298.94        290.40         6.80 o
  -1   1   8        497.32        483.41         9.44 o
   0   1   8       1724.71       1796.46        30.92 o
   1   1   8         14.86         18.32         1.67 o
   2   1   8        117.30        117.14         4.33 o
   3   1   8         34.63         55.56         4.13 o
   4   1   8        176.50        162.47         8.70 o
   5   1   8         11.94          8.79         3.89 o
   6   1   8         40.75         44.90         7.54 o
   7   1   8        133.20        117.33        14.18 o
   8   1   8          0.93         -3.82        11.46 o
  -8   2   8         59.47         55.93         5.53 o
  -7   2   8          0.08          1.70         2.65 o
  -6   2   8          3.75          1.87         2.51 o
  -5   2   8         17.96         19.70         3.23 o
  -4   2   8        817.12        832.34        24.91 o
  -3   2   8        445.79        455.09        13.10 o
  -2   2   8         44.49         45.76         2.68 o
  -1   2   8        342.77        372.54         7.93 o
   0   2   8       1010.64       1117.13        20.84 o
   1   2   8        360.16        381.88         8.22 o
   2   2   8         65.68         55.65         2.87 o
   3   2   8        238.38        214.64         8.20 o
   4   2   8         52.87         51.26         4.93 o
   5   2   8       1488.98       1464.40        43.17 o
   6   2   8          2.02          2.23         4.10 o
   7   2   8          0.95          0.64         6.43 o
   8   2   8         28.88         18.81        11.68 o
  -8   3   8         10.82         17.99         5.65 o
  -7   3   8          4.16          5.16         3.97 o
  -6   3   8          1.44          0.99         2.31 o
  -5   3   8        667.28        636.56        18.69 o
  -4   3   8          0.43          1.84         2.43 o
  -3   3   8        681.38        642.75        17.55 o
  -2   3   8        166.27        155.59         5.37 o
  -1   3   8       1125.05       1126.69        21.89 o
   0   3   8         67.99         73.17         3.02 o
   1   3   8        193.05        169.45         4.66 o
   2   3   8        535.23        543.10        13.57 o
   3   3   8        100.60        110.97         6.02 o
   4   3   8         51.29         57.88         5.39 o
   5   3   8         32.30         29.80         6.13 o
   6   3   8        572.33        538.19        24.82 o
   7   3   8        348.49        444.01        34.39 o
   8   3   8          0.31          2.56         7.89 o
  -8   4   8         72.54         82.56        12.82 o
  -7   4   8        781.05        800.15        29.55 o
  -6   4   8          0.04          3.62         2.91 o
  -5   4   8          6.18          6.81         2.78 o
  -4   4   8       1117.47       1140.05        29.49 o
  -3   4   8          0.02         -1.55         1.88 o
  -2   4   8       1392.67       1283.06        27.75 o
  -1   4   8        499.99        513.35        10.90 o
   0   4   8        132.38        130.33         4.05 o
   1   4   8        103.11        126.06         4.19 o
   2   4   8       1078.95       1121.68        23.68 o
   3   4   8        398.13        384.56        12.53 o
   4   4   8        355.07        394.00        14.56 o
   5   4   8        200.64        200.91        12.65 o
   6   4   8         55.51         61.72         8.37 o
   7   4   8        138.58        123.87        15.08 o
   8   4   8          0.52         -4.00         7.64 o
  -8   5   8          5.48          8.04         5.23 o
  -7   5   8         99.16         91.82         9.38 o
  -6   5   8        209.86        203.85        11.24 o
  -5   5   8        255.41        246.90         9.99 o
  -4   5   8        184.10        194.91         9.93 o
  -3   5   8          3.48          3.66         2.10 o
  -2   5   8          2.96          1.63         1.39 o
  -1   5   8          0.01          3.67         2.31 o
   0   5   8         56.43         50.59         2.65 o
   1   5   8          0.47          1.83         1.36 o
   2   5   8        979.88        957.05        20.38 o
   3   5   8         26.11         28.69         3.49 o
   4   5   8        543.72        527.48        18.24 o
   5   5   8          1.17         -0.97         3.29 o
   6   5   8        305.20        302.76        16.86 o
   7   5   8         10.67          8.07         6.62 o
  -8   6   8          2.83          6.46         4.89 o
  -7   6   8         95.45         95.29        13.88 o
  -6   6   8        227.10        247.68        11.81 o
  -5   6   8        132.38        132.71        10.21 o
  -4   6   8       1467.88       1469.20        38.38 o
  -3   6   8         42.95         45.53         3.99 o
  -2   6   8        582.65        600.56        16.32 o
  -1   6   8        209.95        205.63         5.85 o
   0   6   8        255.67        246.38         6.29 o
   1   6   8       1055.46       1096.73        22.66 o
   2   6   8        359.19        333.31         8.57 o
   3   6   8        376.06        350.75        12.93 o
   4   6   8         22.00         23.68         4.28 o
   5   6   8         57.60         49.47         5.75 o
   6   6   8          0.52         -4.40         4.40 o
   7   6   8         89.37         86.47        10.76 o
  -8   7   8          0.03         -0.30         4.98 o
  -7   7   8          0.36          8.13         4.88 o
  -6   7   8        196.46        201.76        11.43 o
  -5   7   8       2252.79       2237.84        63.51 o
  -4   7   8         44.22         44.91         4.45 o
  -3   7   8        368.67        334.96        12.32 o
  -2   7   8         61.86         63.51         3.78 o
  -1   7   8        227.29        230.27         6.92 o
   0   7   8         25.66         22.77         2.12 o
   1   7   8        827.38        809.77        17.43 o
   2   7   8          2.36          4.33         1.94 o
   3   7   8        348.82        340.98        12.62 o
   4   7   8          0.18         -2.67         2.67 o
   5   7   8          0.03         -1.72         4.48 o
   6   7   8          0.20         -4.04         5.18 o
   7   7   8         79.75         86.32        13.28 o
  -8   8   8          0.72          2.65         6.73 o
  -7   8   8         14.46         24.44         5.94 o
  -6   8   8        822.68        824.01        27.38 o
  -5   8   8        484.85        488.83        15.13 o
  -4   8   8          4.95          3.52         2.50 o
  -3   8   8         36.24         36.69         4.62 o
  -2   8   8        215.55        206.54         7.58 o
  -1   8   8         58.74         58.78         3.23 o
   0   8   8          3.23          6.07         4.11 o
   1   8   8        216.39        215.73         7.51 o
   2   8   8        375.06        385.27        11.06 o
   3   8   8       1488.66       1506.65        38.54 o
   4   8   8         32.27         35.14         5.59 o
   5   8   8         16.31          9.28         4.53 o
   6   8   8        136.33        138.47        12.47 o
   7   8   8          7.44         -1.57         6.68 o
  -7   9   8         45.01         33.43         6.73 o
  -6   9   8         52.80         57.18         7.31 o
  -5   9   8         58.87         56.49         4.63 o
  -4   9   8         82.80         92.60         6.61 o
  -3   9   8        101.67        112.86         7.21 o
  -2   9   8          3.66          5.64         2.13 o
  -1   9   8         10.12         10.33         1.95 o
   0   9   8        333.46        332.90         9.76 o
   1   9   8         21.06         21.15         2.74 o
   2   9   8        676.36        650.28        18.43 o
   3   9   8        665.65        665.98        20.40 o
   4   9   8          2.31         -1.67         3.59 o
   5   9   8         19.65         18.15         5.92 o
   6   9   8        209.58        211.01        15.74 o
   7   9   8        205.02        260.43        55.73 o
  -7  10   8         50.96         39.80         8.81 o
  -6  10   8        434.06        411.08        18.59 o
  -5  10   8          0.03         -2.87         2.87 o
  -4  10   8        387.27        381.70        14.22 o
  -3  10   8         10.24          4.58         3.10 o
  -2  10   8        684.47        656.58        22.07 o
  -1  10   8         12.85         12.59         2.20 o
   0  10   8        121.97        118.33         5.34 o
   1  10   8        187.17        189.03         7.41 o
   2  10   8         52.60         55.70         5.17 o
   3  10   8          0.02          1.75         5.27 o
   4  10   8        593.31        561.51        24.30 o
   5  10   8        149.14        138.68        12.72 o
   6  10   8        110.22        142.38        16.78 o
  -7  11   8          1.14          1.23         6.36 o
  -6  11   8         25.15         23.21         6.34 o
  -5  11   8        143.48        157.98         9.93 o
  -4  11   8        192.26        197.04        11.04 o
  -3  11   8        615.57        621.24        20.68 o
  -2  11   8        118.10        115.75         6.26 o
  -1  11   8        578.28        585.85        14.54 o
   0  11   8        947.38        952.52        21.95 o
   1  11   8        285.78        278.91        11.59 o
   2  11   8        108.02         99.25         6.08 o
   3  11   8          1.86         -3.34         6.34 o
   4  11   8         26.04         19.58        14.65 o
   5  11   8         30.01         20.14         8.71 o
   6  11   8         63.54         73.31        16.24 o
  -6  12   8          2.18          3.00         8.28 o
  -5  12   8        431.73        420.82        26.62 o
  -4  12   8         78.83         93.11        10.54 o
  -3  12   8          5.26         -1.10         5.56 o
  -2  12   8        156.18        165.18         7.82 o
  -1  12   8        701.29        733.73        17.63 o
   0  12   8        251.26        251.50         8.20 o
   1  12   8         10.49          9.22         2.73 o
   2  12   8         29.75         30.44         5.36 o
   3  12   8        265.75        270.45        17.36 o
   4  12   8         34.39         19.36         8.48 o
   5  12   8         83.90         71.33        21.02 o
   6  12   8         16.35         16.56        18.47 o
  -6  13   8        177.21        186.23        12.62 o
  -5  13   8          0.03          5.10         5.26 o
  -4  13   8          3.33         -0.87         3.62 o
  -3  13   8        230.19        255.39        14.97 o
  -2  13   8        302.28        289.02        11.12 o
  -1  13   8        730.46        748.93        18.93 o
   0  13   8         25.56         18.35         3.16 o
   1  13   8         65.76         58.65         7.71 o
   2  13   8        176.92        187.86        16.55 o
   3  13   8         70.41         70.00         7.93 o
   4  13   8         27.80         24.56        16.56 o
   5  13   8          0.02        -12.74        12.74 o
  -5  14   8         54.12         50.24         9.59 o
  -4  14   8         61.41         56.67         7.99 o
  -3  14   8         71.55         59.32         7.61 o
  -2  14   8        659.01        661.59        22.75 o
  -1  14   8        172.72        175.77         7.39 o
   0  14   8        332.74        322.88        11.48 o
   1  14   8         59.78         54.12         5.69 o
   2  14   8          5.13          5.62         4.04 o
   3  14   8          8.05          7.64         5.16 o
   4  14   8         72.65         62.96        11.48 o
  -4  15   8          1.27         -5.73         5.73 o
  -3  15   8        155.61        158.10        17.68 o
  -2  15   8          7.66          6.60         3.70 o
  -1  15   8          4.92          5.43         2.77 o
   0  15   8         41.24         33.41         4.29 o
   1  15   8        187.94        183.84        10.55 o
   2  15   8        471.40        468.58        18.32 o
   3  15   8         61.43         51.63        11.42 o
   4  15   8        206.17        237.93        65.60 o
  -4  16   8         68.21         78.99        16.88 o
  -3  16   8         46.96         71.33        13.37 o
  -2  16   8         15.93         15.96         5.85 o
  -1  16   8         92.13         85.18         7.55 o
   0  16   8          7.85         10.69         3.48 o
   1  16   8         50.11         40.68         5.48 o
   2  16   8         96.17        109.81         8.44 o
   3  16   8        134.87        131.55        10.02 o
  -2  17   8         40.81         44.57         6.39 o
  -1  17   8         38.71         30.44         5.72 o
   0  17   8         20.80         18.16         3.81 o
   1  17   8         58.99         69.66         6.86 o
   2  17   8         21.63         14.56         9.55 o
  -7   0   9        195.64        208.15        14.79 o
  -5   0   9          0.37         -2.51         3.81 o
  -3   0   9       1720.45       1699.85        58.22 o
  -1   0   9        512.15        464.93        18.28 o
   1   0   9       2097.65       2103.95        57.10 o
   3   0   9         82.93         79.39         7.47 o
   5   0   9         14.39         10.33         6.07 o
   7   0   9         45.12         45.22        15.92 o
  -8   1   9         14.05         10.01         3.94 o
  -7   1   9         58.03         58.28         5.26 o
  -6   1   9         85.79         73.12         6.36 o
  -5   1   9          7.88         11.11         3.63 o
  -4   1   9        422.09        414.02        16.09 o
  -3   1   9       1037.32       1006.51        25.31 o
  -2   1   9        267.84        264.33         6.80 o
  -1   1   9        315.44        337.48         7.93 o
   0   1   9        117.02        127.60         3.95 o
   1   1   9        576.71        563.59        11.60 o
   2   1   9          1.91          0.75         1.37 o
   3   1   9        836.71        862.35        25.82 o
   4   1   9          0.15         -0.91         2.70 o
   5   1   9        104.97         90.52         7.96 o
   6   1   9         40.65         40.83         8.32 o
   7   1   9          1.66          8.52         8.32 o
  -8   2   9        293.00        283.79        16.95 o
  -7   2   9          0.18          1.21         2.86 o
  -6   2   9         22.22         25.20         9.09 o
  -5   2   9         25.02         23.37         4.29 o
  -4   2   9          6.67          8.66         2.86 o
  -3   2   9         21.57         19.51         3.07 o
  -2   2   9        118.17        127.02         6.79 o
  -1   2   9        269.05        265.64         6.91 o
   0   2   9        116.59        122.47         4.09 o
   1   2   9        309.48        319.43         8.82 o
   2   2   9        741.58        767.26        16.87 o
   3   2   9         21.08         22.93         3.27 o
   4   2   9        975.67        994.23        30.41 o
   5   2   9        200.53        202.74        10.98 o
   6   2   9        274.12        256.08        20.46 o
   7   2   9          4.24          6.84         7.50 o
  -8   3   9         13.04         20.62         5.95 o
  -7   3   9        131.74        165.58        10.93 o
  -6   3   9        246.42        232.15        10.70 o
  -5   3   9        100.24        110.88         8.27 o
  -4   3   9        535.55        511.12        18.32 o
  -3   3   9          0.65         -1.31         1.31 o
  -2   3   9        296.94        288.31         8.33 o
  -1   3   9          4.24          1.17         1.37 o
   0   3   9         32.65         30.48         2.21 o
   1   3   9        329.06        348.49         7.87 o
   2   3   9        156.70        148.67         5.96 o
   3   3   9         15.07         16.35         3.04 o
   4   3   9        413.63        409.28        15.26 o
   5   3   9        377.25        380.56        16.72 o
   6   3   9         10.70         15.24         6.97 o
   7   3   9          0.09         -0.79         6.24 o
  -8   4   9        108.55        105.52        10.57 o
  -7   4   9        723.67        751.68        28.48 o
  -6   4   9        469.92        474.54        17.56 o
  -5   4   9        316.70        283.94        15.94 o
  -4   4   9        106.65        105.35         5.36 o
  -3   4   9       1128.99       1127.67        29.38 o
  -2   4   9         54.50         55.18         3.16 o
  -1   4   9         11.83          9.30         1.67 o
   0   4   9          3.39          2.04         1.31 o
   1   4   9        207.89        237.13         7.26 o
   2   4   9       1861.39       1922.81        41.13 o
   3   4   9          0.52          0.38         2.27 o
   4   4   9        141.94        139.86         8.59 o
   5   4   9         11.14          1.91         4.27 o
   6   4   9          2.95          0.58         5.72 o
   7   4   9         58.23         84.96        13.28 o
  -8   5   9          2.75          6.33         5.08 o
  -7   5   9        353.30        366.63        17.41 o
  -6   5   9        183.86        189.59        13.61 o
  -5   5   9        114.03         96.35         7.32 o
  -4   5   9        215.92        210.61         8.91 o
  -3   5   9       1217.48       1231.52        46.87 o
  -2   5   9        157.16        143.11         5.19 o
  -1   5   9         10.15          9.42         1.74 o
   0   5   9         80.31         81.76         3.59 o
   1   5   9       2199.48       2210.44        43.65 o
   2   5   9          7.34         11.03         2.19 o
   3   5   9        644.64        641.38        20.71 o
   4   5   9        246.47        245.48        11.12 o
   5   5   9         96.02        108.03         8.91 o
   6   5   9         64.64         55.13        11.32 o
   7   5   9         28.47          6.91         7.64 o
  -8   6   9         29.23         30.46         6.74 o
  -7   6   9        151.45        160.46        12.23 o
  -6   6   9         68.67         90.79        12.05 o
  -5   6   9       1001.09       1022.28        36.25 o
  -4   6   9         87.88         91.97         5.39 o
  -3   6   9         23.34         24.09         3.70 o
  -2   6   9         27.87         32.01         2.97 o
  -1   6   9        219.96        220.96         6.40 o
   0   6   9        851.90        821.75        17.69 o
   1   6   9        306.60        330.38         8.58 o
   2   6   9         76.23         76.47         4.22 o
   3   6   9         58.10         47.67         4.86 o
   4   6   9         11.21          7.75         3.59 o
   5   6   9         50.06         47.79         8.74 o
   6   6   9         75.26         65.69        15.14 o
   7   6   9          4.79         -5.28        17.31 o
  -7   7   9        146.93        156.07        13.15 o
  -6   7   9        838.90        779.09        26.09 o
  -5   7   9        103.42        114.24         9.44 o
  -4   7   9        899.10        880.60        26.89 o
  -3   7   9        823.98        865.77        24.26 o
  -2   7   9         12.55         14.47         2.36 o
  -1   7   9         31.51         36.28         2.78 o
   0   7   9       1115.59       1138.20        25.26 o
   1   7   9        162.67        175.01         5.98 o
   2   7   9         97.09        102.58         5.40 o
   3   7   9          9.39         12.77         3.50 o
   4   7   9        340.33        339.73        32.08 o
   5   7   9          4.41         -1.30         4.85 o
   6   7   9          1.09         -5.62         5.62 o
   7   7   9          4.67         -4.25        12.11 o
  -7   8   9        290.00        300.09        18.85 o
  -6   8   9        381.71        400.53        18.21 o
  -5   8   9         41.67         51.05         7.00 o
  -4   8   9          0.77          1.43         2.75 o
  -3   8   9        424.91        453.58        15.88 o
  -2   8   9        110.65        117.89         5.66 o
  -1   8   9          4.44          7.05         2.13 o
   0   8   9        889.08        898.37        20.65 o
   1   8   9        427.50        419.64        12.15 o
   2   8   9        207.13        207.56         7.70 o
   3   8   9          2.57         -2.40         2.40 o
   4   8   9         41.38         38.63         9.66 o
   5   8   9        135.53        119.01        15.89 o
   6   8   9          0.39         -3.22         5.74 o
  -7   9   9          2.59          8.39         5.54 o
  -6   9   9         14.71         20.87         6.75 o
  -5   9   9         74.34         73.34         6.04 o
  -4   9   9        267.27        256.99        10.94 o
  -3   9   9         35.40         32.99         4.70 o
  -2   9   9          7.09          8.33         2.37 o
  -1   9   9        103.67         99.12         4.79 o
   0   9   9         91.72         96.48         4.86 o
   1   9   9        521.19        510.84        14.53 o
   2   9   9          5.83          5.59         2.51 o
   3   9   9        865.80        863.28        23.97 o
   4   9   9        532.37        569.88        24.73 o
   5   9   9          0.05         -5.71         5.71 o
   6   9   9          0.74         -3.12         6.02 o
  -7  10   9        146.76        147.74        12.36 o
  -6  10   9         16.28         12.07         6.18 o
  -5  10   9        320.70        317.09        14.12 o
  -4  10   9          6.56          4.65         3.21 o
  -3  10   9        378.98        377.71        14.31 o
  -2  10   9         18.01         12.47         2.77 o
  -1  10   9         91.90         92.27         4.76 o
   0  10   9        305.60        283.29         8.70 o
   1  10   9         73.95         71.18         4.88 o
   2  10   9         51.07         53.71         4.67 o
   3  10   9         13.70          7.99         3.59 o
   4  10   9         66.04         67.03         8.44 o
   5  10   9        260.45        265.37        16.63 o
   6  10   9          1.47          0.65         7.66 o
  -6  11   9        169.43        146.05        22.27 o
  -5  11   9         45.84         48.93         7.63 o
  -4  11   9        239.35        266.47        19.47 o
  -3  11   9          0.79         -2.68         2.69 o
  -2  11   9         55.72         53.43         4.52 o
  -1  11   9         75.65         72.79         4.30 o
   0  11   9          3.77          0.79         2.07 o
   1  11   9          0.05          1.16         2.34 o
   2  11   9         70.72         69.81         5.76 o
   3  11   9         45.50         48.57         5.75 o
   4  11   9         30.12         17.58         8.02 o
   5  11   9         15.97         -1.91        15.29 o
  -6  12   9         32.64         21.76        10.01 o
  -5  12   9         14.21         18.26         5.06 o
  -4  12   9          7.55         11.55         4.50 o
  -3  12   9         16.42         17.50         5.63 o
  -2  12   9        425.94        426.14        14.61 o
  -1  12   9         43.14         41.90         3.65 o
   0  12   9        836.87        869.47        21.71 o
   1  12   9          4.71          4.00         2.73 o
   2  12   9         12.02          4.07         3.19 o
   3  12   9         12.21         14.42         4.46 o
   4  12   9        145.27        137.62        21.02 o
   5  12   9          0.03        -13.37        13.37 o
  -5  13   9          0.81          1.12         5.04 o
  -4  13   9        549.02        561.28        24.74 o
  -3  13   9        237.58        242.56        14.61 o
  -2  13   9         15.53         19.06         3.58 o
  -1  13   9        329.17        332.26        10.49 o
   0  13   9         48.09         48.25         5.79 o
   1  13   9        367.17        391.39        13.20 o
   2  13   9          6.75          4.12         3.66 o
   3  13   9         51.03         53.50         7.28 o
   4  13   9        118.86        129.67        15.13 o
  -5  14   9        151.44        165.39        18.66 o
  -4  14   9          3.81          1.18         4.81 o
  -3  14   9        203.69        221.53        15.16 o
  -2  14   9         67.08         67.26         6.22 o
  -1  14   9         38.26         43.67         4.05 o
   0  14   9          1.18          1.63         2.89 o
   1  14   9         10.10          4.91         3.69 o
   2  14   9         12.88          8.18         4.14 o
   3  14   9         35.48         35.13         6.56 o
   4  14   9          3.55         -5.85         7.34 o
  -4  15   9         18.40         15.61         6.50 o
  -3  15   9         15.29         17.68         9.04 o
  -2  15   9         73.60         73.04         7.02 o
  -1  15   9        288.31        311.44        10.44 o
   0  15   9          0.11         -2.72         2.72 o
   1  15   9         68.73         70.43         6.93 o
   2  15   9         79.69         89.19        12.32 o
   3  15   9         16.09         14.13         4.93 o
  -3  16   9         18.05         19.07         6.78 o
  -2  16   9        292.64        326.77        16.81 o
  -1  16   9         20.06         17.35         4.46 o
   0  16   9         16.30          7.94         3.67 o
   1  16   9          7.06          4.18         4.04 o
   2  16   9         85.38         72.33         7.34 o
  -8   0  10        476.89        459.56        20.72 o
  -6   0  10          0.67          1.91         5.40 o
  -4   0  10       1684.31       1691.09        75.71 o
  -2   0  10         20.23         27.72         3.73 o
   0   0  10         13.74         11.29         2.40 o
   2   0  10         31.94         25.54         3.41 o
   4   0  10        338.05        307.46        20.13 o
   6   0  10         37.48         26.75        12.74 o
  -8   1  10         54.28         50.00         5.87 o
  -7   1  10         67.28         67.99         7.54 o
  -6   1  10         31.11         25.06         5.28 o
  -5   1  10         42.77         44.94         6.44 o
  -4   1  10        598.45        547.63        20.54 o
  -3   1  10         48.71         45.88         3.89 o
  -2   1  10       3746.08       3683.55        75.84 o
  -1   1  10        217.97        215.80         6.25 o
   0   1  10         68.75         61.92         3.20 o
   1   1  10        236.29        241.61         7.82 o
   2   1  10         88.78        102.09         4.33 o
   3   1  10         22.61         22.44         3.43 o
   4   1  10        128.97        130.07         9.29 o
   5   1  10          8.63         11.30         4.59 o
   6   1  10         81.59         51.05        14.01 o
   7   1  10          6.70         10.78         8.70 o
  -8   2  10        190.80        194.33        14.19 o
  -7   2  10         47.72         45.40         6.10 o
  -6   2  10         62.16         56.43         6.62 o
  -5   2  10        530.72        547.92        20.96 o
  -4   2  10         43.86         50.53         5.57 o
  -3   2  10        604.09        581.68        15.83 o
  -2   2  10        216.64        211.62         6.42 o
  -1   2  10       2635.93       2643.19        52.12 o
   0   2  10          1.89          2.14         1.51 o
   1   2  10          5.04          5.43         1.61 o
   2   2  10        150.83        144.57         6.44 o
   3   2  10         37.95         25.91         4.11 o
   4   2  10         12.59          9.63         3.50 o
   5   2  10         12.54         25.13        10.29 o
   6   2  10         61.45         55.67        11.23 o
   7   2  10         34.21         35.45         9.95 o
  -8   3  10        117.63        117.11        11.26 o
  -7   3  10          2.98          5.58         4.64 o
  -6   3  10          0.19         -1.17         4.17 o
  -5   3  10        101.16        105.34         8.45 o
  -4   3  10        186.24        185.73         7.91 o
  -3   3  10        177.89        188.99         7.05 o
  -2   3  10         88.01         86.82         4.54 o
  -1   3  10        465.07        453.75        10.78 o
   0   3  10         54.59         55.43         3.12 o
   1   3  10        396.15        419.38        13.97 o
   2   3  10        119.55        108.28         5.50 o
   3   3  10        560.42        594.23        28.29 o
   4   3  10          2.21          4.03         3.31 o
   5   3  10        130.46        138.10        15.54 o
   6   3  10         86.88        102.55        13.69 o
   7   3  10          0.00         -2.14         7.30 o
  -8   4  10         77.72         72.26         9.22 o
  -7   4  10         16.33          4.93         5.53 o
  -6   4  10        168.51        171.78        12.17 o
  -5   4  10        231.11        227.55        14.67 o
  -4   4  10         53.37         55.21         4.90 o
  -3   4  10        149.51        156.98         6.22 o
  -2   4  10         22.45         18.63         2.48 o
  -1   4  10          7.80          8.11         2.11 o
   0   4  10         14.85         13.90         2.30 o
   1   4  10         91.39         88.25         4.89 o
   2   4  10         33.26         37.74         4.72 o
   3   4  10         11.25          6.00         3.03 o
   4   4  10         33.93         32.10         5.71 o
   5   4  10        190.91        183.33        18.27 o
   6   4  10         34.87         63.73        11.15 o
   7   4  10         15.99          5.52         8.37 o
  -7   5  10        232.00        251.87        18.54 o
  -6   5  10        522.18        530.92        22.26 o
  -5   5  10          8.12          4.37         3.87 o
  -4   5  10        244.10        242.14        16.36 o
  -3   5  10        303.38        309.10         9.73 o
  -2   5  10         78.18         78.61         4.78 o
  -1   5  10         12.19         21.65         7.64 o
   0   5  10        521.97        529.02        11.74 o
   1   5  10         83.16         81.37         7.58 o
   2   5  10         76.94         84.90         4.61 o
   3   5  10         21.22         18.38         3.85 o
   4   5  10         25.89         28.84         5.30 o
   5   5  10        155.20        189.64        14.45 o
   6   5  10         15.61         12.78         6.84 o
   7   5  10          0.45         -5.87         7.62 o
  -7   6  10         23.42         23.48         8.39 o
  -6   6  10          1.40         -1.78         5.02 o
  -5   6  10          6.59          1.96         3.80 o
  -4   6  10          0.63          1.71         2.27 o
  -3   6  10        317.41        311.33        12.79 o
  -2   6  10        125.91        136.28         5.82 o
  -1   6  10        836.63        901.08        20.91 o
   0   6  10        109.86        121.26         4.98 o
   1   6  10         11.98          7.07         1.96 o
   2   6  10        416.31        415.57        11.37 o
   3   6  10         36.02         35.33         4.54 o
   4   6  10          0.05          1.50         7.24 o
   5   6  10         36.06         55.00        23.47 o
   6   6  10         13.98          7.51         6.65 o
  -7   7  10        264.69        276.26        19.62 o
  -6   7  10        238.38        221.35        17.05 o
  -5   7  10          9.67          8.92         5.36 o
  -4   7  10          7.04          8.72         2.78 o
  -3   7  10         53.45         52.02         4.71 o
  -2   7  10         98.02        108.64         6.63 o
  -1   7  10         46.20         52.68         3.68 o
   0   7  10        194.76        181.23         6.56 o
   1   7  10        277.58        278.71         7.97 o
   2   7  10         79.28         89.35         5.19 o
   3   7  10        356.54        343.41        13.51 o
   4   7  10        159.03        142.18        11.62 o
   5   7  10         50.72         36.51         7.61 o
   6   7  10          6.82         -3.67         6.41 o
  -7   8  10         25.32         23.80         7.75 o
  -6   8  10        122.55        120.23        12.46 o
  -5   8  10          0.77         -2.82         2.82 o
  -4   8  10         19.62         17.56         4.28 o
  -3   8  10        500.25        502.80        18.50 o
  -2   8  10         14.46         15.44         2.51 o
  -1   8  10         41.36         39.12         3.34 o
   0   8  10          3.34          1.74         1.97 o
   1   8  10         44.47         41.54         3.85 o
   2   8  10         25.30         20.89         3.07 o
   3   8  10        218.00        236.45        11.17 o
   4   8  10        174.36        182.15        17.27 o
   5   8  10         24.95         31.00         7.10 o
   6   8  10          9.81          2.13         7.02 o
  -7   9  10         10.78         22.93        17.20 o
  -6   9  10         34.36         31.39        10.10 o
  -5   9  10         97.33         89.10         7.15 o
  -4   9  10         65.66         70.28         9.13 o
  -3   9  10         42.43         46.21         5.07 o
  -2   9  10        229.46        239.46         9.06 o
  -1   9  10         22.42         24.94         3.04 o
   0   9  10        726.41        720.78        19.80 o
   1   9  10        557.61        556.51        17.78 o
   2   9  10         12.83          9.43         2.93 o
   3   9  10         28.92         30.56         4.43 o
   4   9  10        824.94        824.44        33.50 o
   5   9  10          0.07          4.95         6.19 o
   6   9  10          6.88         16.34        14.61 o
  -6  10  10         92.79         94.65        12.67 o
  -5  10  10          3.15          3.41         4.71 o
  -4  10  10         39.65         34.32         5.44 o
  -3  10  10          2.16          3.66         3.08 o
  -2  10  10         30.61         28.45         3.91 o
  -1  10  10        189.33        193.59         7.63 o
   0  10  10        598.83        633.60        16.04 o
   1  10  10         31.30         25.41         3.78 o
   2  10  10         98.43         97.50         6.83 o
   3  10  10         64.20         57.30         6.18 o
   4  10  10        406.27        419.34        40.32 o
   5  10  10         28.44         24.61         7.48 o
  -6  11  10          4.61          3.96         6.53 o
  -5  11  10        157.11        173.95        11.24 o
  -4  11  10         17.76          9.99         4.51 o
  -3  11  10         46.55         43.06         7.71 o
  -2  11  10        326.89        350.61        19.52 o
  -1  11  10        244.72        242.66         8.78 o
   0  11  10         37.63         42.08         3.86 o
   1  11  10         46.73         41.71         4.89 o
   2  11  10         21.92         16.38         4.25 o
   3  11  10          0.75         -3.25         3.25 o
   4  11  10         24.22         33.98         7.56 o
   5  11  10         47.93         39.41        11.15 o
  -5  12  10          5.69          7.69         5.29 o
  -4  12  10         29.42         16.41         5.26 o
  -3  12  10        515.76        545.71        24.13 o
  -2  12  10          6.38          6.10         3.66 o
  -1  12  10         59.43         56.94         4.27 o
   0  12  10        160.28        154.54         7.17 o
   1  12  10          0.08          0.25         2.62 o
   2  12  10          0.00          1.59         3.20 o
   3  12  10         13.80          7.58         4.07 o
   4  12  10         47.62         28.66         9.55 o
  -5  13  10          8.77         15.47         5.89 o
  -4  13  10        267.75        262.13        15.80 o
  -3  13  10        310.15        322.63        17.79 o
  -2  13  10         22.83         21.81         4.00 o
  -1  13  10        185.45        161.71         7.22 o
   0  13  10         40.10         42.27         4.55 o
   1  13  10        321.92        325.64        12.32 o
   2  13  10         48.47         37.78         5.00 o
   3  13  10          6.54         10.28         5.23 o
   4  13  10         27.08         24.24        11.15 o
  -4  14  10         13.35         10.44         6.19 o
  -3  14  10         64.71         66.18         8.93 o
  -2  14  10        122.32        115.41         7.60 o
  -1  14  10         20.79         20.63         3.45 o
   0  14  10        117.16        118.71         7.75 o
   1  14  10         90.29         82.44         6.15 o
   2  14  10         43.67         31.78         5.11 o
   3  14  10          0.01         -3.82         3.82 o
  -3  15  10         21.75         14.49         6.34 o
  -2  15  10         25.93         27.20         5.52 o
  -1  15  10          5.87          5.71         3.92 o
   0  15  10        100.37         94.25         8.34 o
   1  15  10         66.07         61.00         8.64 o
   2  15  10         12.85         11.68         4.59 o
  -1  16  10         82.77         86.36         7.48 o
   0  16  10          2.47          0.36         3.46 o
  -7   0  11          1.41         -2.23         5.40 o
  -5   0  11          6.67          5.29         5.80 o
  -3   0  11          2.72         -2.51         2.56 o
  -1   0  11       1007.73       1044.50        33.20 o
   1   0  11         35.52         32.93         5.37 o
   3   0  11          5.78          6.25         4.89 o
   5   0  11         65.96         47.13        13.37 o
  -7   1  11          6.22          6.32         4.58 o
  -6   1  11         22.38         21.13         5.18 o
  -5   1  11        945.84        938.42        32.63 o
  -4   1  11         30.89         29.19         4.81 o
  -3   1  11        673.62        656.81        17.92 o
  -2   1  11        105.71         99.99         5.48 o
  -1   1  11       3147.62       3223.69        66.82 o
   0   1  11        108.26        114.00         4.89 o
   1   1  11          7.24          4.81         1.90 o
   2   1  11          0.98         -0.11         2.02 o
   3   1  11         95.25        107.22         6.68 o
   4   1  11        112.84         92.79         8.50 o
   5   1  11         47.72         35.58         7.19 o
   6   1  11          0.26         -6.18         6.94 o
  -7   2  11          2.15          4.92         4.55 o
  -6   2  11        127.94        128.96        10.01 o
  -5   2  11          3.39          3.63         4.60 o
  -4   2  11        321.84        327.64        19.49 o
  -3   2  11         33.15         33.83         3.20 o
  -2   2  11        818.68        830.29        19.02 o
  -1   2  11         84.03         89.63         4.43 o
   0   2  11        594.50        624.59        13.62 o
   1   2  11         14.74         13.75         2.15 o
   2   2  11        539.67        597.32        16.21 o
   3   2  11         10.52          6.81         3.52 o
   4   2  11         41.48         40.60         7.23 o
   5   2  11         76.51         76.92         9.65 o
   6   2  11        157.09        180.69        28.02 o
  -7   3  11         33.18         14.59         5.45 o
  -6   3  11         25.36         25.16         6.45 o
  -5   3  11         35.73         41.75         7.30 o
  -4   3  11         47.89         50.71         4.20 o
  -3   3  11         98.47         95.59         5.07 o
  -2   3  11         14.06         19.25         3.89 o
  -1   3  11        231.62        244.31         8.89 o
   0   3  11        100.04        106.91         4.53 o
   1   3  11          1.76          1.46         1.82 o
   2   3  11         27.39         28.36         3.43 o
   3   3  11        292.00        361.44        13.81 o
   4   3  11        214.19        205.21        12.05 o
   5   3  11         33.98         46.76         9.43 o
   6   3  11        111.53        139.50        16.14 o
  -7   4  11         70.52         78.30         9.66 o
  -6   4  11          0.06          3.52         4.35 o
  -5   4  11         83.89         78.38         9.07 o
  -4   4  11          8.43          8.43         3.03 o
  -3   4  11         87.42         87.18         4.86 o
  -2   4  11        430.28        426.63        12.75 o
  -1   4  11         15.16         16.83         2.65 o
   0   4  11          2.10          3.97         1.80 o
   1   4  11        116.39        109.65         4.91 o
   2   4  11        363.47        383.45        11.71 o
   3   4  11         21.99         19.83         4.16 o
   4   4  11         13.25          9.65         6.28 o
   5   4  11        269.41        299.32        17.92 o
   6   4  11         26.88         12.90         8.77 o
  -7   5  11         58.30         48.12         9.08 o
  -6   5  11          3.63          4.05         5.08 o
  -5   5  11        478.89        480.55        23.38 o
  -4   5  11         39.01         31.02         6.71 o
  -3   5  11        663.48        676.49        20.16 o
  -2   5  11        213.85        208.19         7.36 o
  -1   5  11         91.93         84.77         4.51 o
   0   5  11         29.51         28.24         2.66 o
   1   5  11         20.47         15.39         2.42 o
   2   5  11          0.68          2.11         2.23 o
   3   5  11        840.09        865.72        27.08 o
   4   5  11          2.57          2.11         4.84 o
   5   5  11          1.08         -3.40         5.42 o
   6   5  11         85.81         89.17        19.74 o
  -7   6  11        243.05        259.10        19.11 o
  -6   6  11        478.32        492.53        25.18 o
  -5   6  11         14.52          4.18         4.33 o
  -4   6  11         79.41         74.32         6.52 o
  -3   6  11         29.33         23.06         2.83 o
  -2   6  11        206.84        206.72         7.45 o
  -1   6  11          9.16          6.31         2.49 o
   0   6  11          4.81          1.28         1.94 o
   1   6  11          0.05         -0.84         1.91 o
   2   6  11          0.70         -2.02         2.02 o
   3   6  11          1.06          2.60         3.32 o
   4   6  11          8.40          1.23         5.02 o
   5   6  11         56.45         59.04         9.01 o
   6   6  11         21.38         23.86        11.19 o
  -7   7  11        115.88        121.29        13.16 o
  -6   7  11         89.72         85.78        10.51 o
  -5   7  11         22.97         16.76         6.54 o
  -4   7  11          8.23          9.12         3.17 o
  -3   7  11        230.48        242.33         8.59 o
  -2   7  11        177.62        197.64         7.63 o
  -1   7  11          3.79          0.26         2.03 o
   0   7  11          6.51          5.86         2.38 o
   1   7  11         11.21         10.10         2.43 o
   2   7  11        323.32        326.80         9.86 o
   3   7  11          0.03          3.98         5.06 o
   4   7  11         38.03         55.10        18.54 o
   5   7  11          0.46         -0.04         5.62 o
   6   7  11         24.55          8.04         8.91 o
  -6   8  11        366.30        376.94        22.49 o
  -5   8  11          0.28          0.14         3.42 o
  -4   8  11         52.90         53.21         5.79 o
  -3   8  11         23.57         29.59         4.02 o
  -2   8  11        338.46        324.36        11.03 o
  -1   8  11         83.81         66.20         6.72 o
   0   8  11         93.70         88.77         5.02 o
   1   8  11        123.77        136.69         6.77 o
   2   8  11        124.11        119.01         6.94 o
   3   8  11         12.41         12.48         4.22 o
   4   8  11          8.92          3.92         6.13 o
   5   8  11         12.60         15.14         6.60 o
  -6   9  11        118.78        139.31        17.22 o
  -5   9  11        299.52        300.39        14.17 o
  -4   9  11         27.36         30.36         4.99 o
  -3   9  11        278.24        263.32        11.70 o
  -2   9  11        117.31        119.56         6.67 o
  -1   9  11        116.01        120.25         6.14 o
   0   9  11          1.04          3.57         2.30 o
   1   9  11         76.16         73.79         5.26 o
   2   9  11         48.59         57.83         5.42 o
   3   9  11          0.14          7.00         4.84 o
   4   9  11         30.77         23.34         5.67 o
   5   9  11         24.08         21.04         7.47 o
  -6  10  11         38.97         35.43         8.71 o
  -5  10  11         16.83         17.57         5.06 o
  -4  10  11         48.93         43.53         5.94 o
  -3  10  11        141.79        148.37        11.39 o
  -2  10  11          2.32          2.62         2.77 o
  -1  10  11        578.44        611.60        16.57 o
   0  10  11          1.13         -2.77         2.77 o
   1  10  11         43.48         42.12         4.61 o
   2  10  11          0.00          0.87         3.02 o
   3  10  11          7.46          6.42         5.98 o
   4  10  11         93.46         85.99        10.09 o
   5  10  11          4.47          7.94         8.70 o
  -5  11  11         42.88         41.91         7.81 o
  -4  11  11         38.70         50.84         7.32 o
  -3  11  11        157.54        151.93        16.74 o
  -2  11  11        160.66        169.23         8.96 o
  -1  11  11          9.84         10.58         2.99 o
   0  11  11        226.20        229.15        14.22 o
   1  11  11        114.61        111.32         7.01 o
   2  11  11         97.68        109.50         7.56 o
   3  11  11         41.89         28.89         5.57 o
   4  11  11          3.02          6.47         5.90 o
  -5  12  11         12.33         12.19         5.53 o
  -4  12  11        225.21        232.36        16.64 o
  -3  12  11        585.64        590.89        26.01 o
  -2  12  11        328.13        320.25        12.80 o
  -1  12  11         19.75         15.76         3.46 o
   0  12  11          9.50          6.35         2.78 o
   1  12  11         65.09         62.52         5.53 o
   2  12  11         76.70         68.20         6.36 o
   3  12  11          0.75          3.93         5.06 o
   4  12  11         12.52         13.51         6.34 o
  -4  13  11         74.48         63.65        12.92 o
  -3  13  11         80.20         87.54        12.83 o
  -2  13  11       1119.72       1160.68        35.50 o
  -1  13  11         45.95         36.89         4.89 o
   0  13  11        157.74        153.93         8.77 o
   1  13  11         14.44          8.82         3.55 o
   2  13  11          2.10         -0.43         3.38 o
   3  13  11          0.03         -1.80         4.78 o
  -3  14  11         45.47         25.96        12.05 o
  -2  14  11        225.20        227.15        10.95 o
  -1  14  11        102.27        102.93        11.43 o
   0  14  11         28.69         25.35         4.75 o
   1  14  11        135.02        139.74         8.83 o
   2  14  11         56.04         58.41         6.57 o
  -1  15  11         66.34         67.08         7.06 o
   0  15  11         43.06         34.20         4.67 o
  -6   0  12          2.40          6.39         6.26 o
  -4   0  12        430.38        397.61        24.21 o
  -2   0  12         86.44         84.28         6.20 o
   0   0  12         60.51         51.55         5.35 o
   2   0  12          4.65          4.14         3.79 o
   4   0  12          0.49         -7.01         7.64 o
   6   0  12        105.06         79.61        17.20 o
  -7   1  12         28.62         18.28         5.65 o
  -6   1  12         45.16         48.25        11.22 o
  -5   1  12          0.02         -3.52         3.52 o
  -4   1  12         95.49         91.30         8.33 o
  -3   1  12        229.61        220.15         8.37 o
  -2   1  12          0.02         -0.11         2.07 o
  -1   1  12         37.43         36.50         3.09 o
   0   1  12          6.21          8.00         2.35 o
   1   1  12          4.89         -0.81         2.00 o
   2   1  12         19.10         21.69         3.53 o
   3   1  12         15.20         18.09         5.64 o
   4   1  12         29.86         19.19         6.12 o
   5   1  12        399.33        389.81        24.84 o
   6   1  12         19.13         15.36         9.03 o
  -7   2  12        204.13        205.14        16.25 o
  -6   2  12         22.24         11.85         5.73 o
  -5   2  12         25.65         22.15         6.30 o
  -4   2  12        147.94        136.36         7.08 o
  -3   2  12          0.08         -1.40         1.97 o
  -2   2  12         30.54         33.12         9.55 o
  -1   2  12        273.77        302.17         8.81 o
   0   2  12         40.62         41.98         3.42 o
   1   2  12         22.98         23.36         3.10 o
   2   2  12        168.41        163.50         7.95 o
   3   2  12         23.44         20.27         4.31 o
   4   2  12         13.28         15.91         5.96 o
   5   2  12         64.16         68.20        11.68 o
   6   2  12          9.32          5.42         8.28 o
  -7   3  12         53.02         48.42         7.83 o
  -6   3  12         26.70         12.85         5.86 o
  -5   3  12          4.46          0.78         4.75 o
  -4   3  12         55.09         46.05         5.18 o
  -3   3  12        264.68        282.20         9.59 o
  -2   3  12         48.57         44.84         3.92 o
  -1   3  12         97.27         84.91         5.30 o
   0   3  12         93.13         95.04         4.98 o
   1   3  12        240.89        234.74         7.86 o
   2   3  12         77.58         72.52         5.09 o
   3   3  12          9.54          7.29         3.74 o
   4   3  12        133.31        145.52        15.08 o
   5   3  12        414.26        462.06        27.91 o
   6   3  12         21.23         20.82        10.33 o
  -7   4  12          5.64         10.50         6.07 o
  -6   4  12         19.29         14.79         5.54 o
  -5   4  12          3.56          2.41         4.75 o
  -4   4  12        178.76        166.49         9.36 o
  -3   4  12          4.91          2.75         2.43 o
  -2   4  12         20.48         20.95         3.11 o
   0   4  12        116.09        121.10         5.54 o
   1   4  12        101.60        105.11         6.26 o
   2   4  12         59.17         68.29         5.02 o
   3   4  12         27.17         29.84         4.91 o
   4   4  12        237.06        270.42        17.03 o
   5   4  12          1.88         -3.44         7.96 o
   6   4  12        301.89        297.68        24.09 o
  -6   5  12        505.55        476.12        21.37 o
  -5   5  12         41.32         32.91         6.92 o
  -4   5  12         41.82         33.18         4.94 o
  -3   5  12         10.40          9.75         2.58 o
  -2   5  12         78.91         74.85         5.41 o
  -1   5  12         72.80         66.89         4.47 o
   0   5  12         38.10         44.34         3.40 o
   1   5  12        277.77        283.57         9.65 o
   2   5  12        370.09        410.81        19.23 o
   3   5  12          0.91          0.86         3.44 o
   4   5  12          9.23          8.98         5.86 o
   5   5  12         15.88         11.81         9.98 o
  -6   6  12         96.81         88.11        10.88 o
  -5   6  12         58.78         71.99         9.65 o
  -4   6  12        450.37        430.05        17.22 o
  -3   6  12          0.29         -1.90         1.96 o
  -2   6  12         82.74         80.12         5.23 o
  -1   6  12         48.69         48.00         5.22 o
   0   6  12        151.85        142.06         5.99 o
   1   6  12        181.79        188.93         7.15 o
   2   6  12          0.09         -1.70         2.32 o
   3   6  12         79.37         70.29         7.52 o
   4   6  12         77.35         89.14        11.55 o
   5   6  12          5.29         -7.16         7.16 o
  -6   7  12        464.84        459.98        24.82 o
  -5   7  12        174.95        184.48        15.42 o
  -4   7  12        289.72        287.62        12.39 o
  -3   7  12        143.55        143.83         8.21 o
  -2   7  12          6.40          0.79         2.72 o
  -1   7  12        186.89        200.67         7.88 o
   0   7  12         63.75         58.45         4.20 o
   1   7  12         12.49         19.97         3.39 o
   2   7  12          0.02          2.07         2.51 o
   3   7  12        184.02        198.35        12.21 o
   4   7  12          1.31          1.21         5.24 o
   5   7  12         10.92         10.65         6.71 o
  -6   8  12          4.43         -2.33         5.86 o
  -5   8  12          1.88          4.06         3.61 o
  -4   8  12          1.24         -3.52         3.77 o
  -3   8  12          8.26          6.23         3.58 o
  -2   8  12          5.76          6.81         2.91 o
  -1   8  12         42.16         32.71         3.63 o
   0   8  12          0.70         -0.09         2.28 o
   1   8  12         53.16         59.25         4.80 o
   2   8  12          4.73          7.35         3.23 o
   3   8  12        729.70        787.85        28.24 o
   4   8  12          2.88         -0.81         4.71 o
   5   8  12         13.50          1.06         6.10 o
  -5   9  12         26.27         23.21         5.11 o
  -4   9  12         42.27         40.44         7.81 o
  -3   9  12        186.41        167.31        12.29 o
  -2   9  12         27.07         30.55         4.03 o
  -1   9  12         18.66         21.94         3.32 o
   0   9  12         27.68         18.11         3.28 o
   1   9  12         80.75         96.67         6.56 o
   2   9  12        200.20        220.79        11.21 o
   3   9  12         89.01         86.18        15.36 o
   4   9  12        255.78        237.98        16.83 o
  -5  10  12          0.08          6.59         4.76 o
  -4  10  12        120.38        122.29        10.88 o
  -3  10  12          7.76         11.14         5.20 o
  -2  10  12        162.78        154.54         8.55 o
  -1  10  12         71.89         68.74         5.88 o
   0  10  12         24.37         23.05         3.63 o
   1  10  12         95.68         99.73         6.71 o
   2  10  12         28.09         22.00         4.37 o
   3  10  12        244.50        260.53        22.98 o
   4  10  12         21.56         21.41         7.18 o
  -4  11  12          3.62         -5.36         5.36 o
  -3  11  12         86.43         76.98         8.87 o
  -2  11  12          0.02          1.18         5.04 o
  -1  11  12         42.25         36.80         4.34 o
   0  11  12         16.09         17.91         3.54 o
   1  11  12         82.73         84.64         6.34 o
   2  11  12         24.15         20.37         4.78 o
   3  11  12          0.48          6.34         6.12 o
  -4  12  12         17.19         21.15         7.11 o
  -3  12  12         44.95         44.87         7.93 o
  -2  12  12         16.03          9.53         4.16 o
  -1  12  12        111.47        117.23         6.76 o
   0  12  12        307.04        311.78        10.98 o
   1  12  12          6.39          0.47         4.01 o
   2  12  12         12.82          7.43         4.16 o
   3  12  12         45.17         43.77         6.56 o
  -3  13  12         16.94         14.57         6.77 o
  -2  13  12         64.61         74.76         6.54 o
  -1  13  12          5.95          6.99         4.29 o
   0  13  12         76.54         79.24         6.14 o
   1  13  12         21.12         18.98         4.30 o
   2  13  12          7.75          8.61         4.17 o
  -1  14  12          3.29         -0.44         4.44 o
   0  14  12         33.80         34.89         4.64 o
  -5   0  13         82.20         84.12        12.13 o
  -3   0  13         35.06         27.88         4.94 o
  -1   0  13        425.42        431.23        16.69 o
   1   0  13        247.18        261.15        12.19 o
   3   0  13        202.55        193.27        16.88 o
   5   0  13        345.91        294.89        33.12 o
  -6   1  13          3.39         12.53         5.23 o
  -5   1  13        211.63        221.98        13.75 o
  -4   1  13         27.14         28.06         5.69 o
  -3   1  13        311.29        342.89        11.22 o
  -2   1  13        235.60        214.81         9.26 o
  -1   1  13         90.59         91.81         4.94 o
   0   1  13          6.75         11.79         2.66 o
   1   1  13        132.36        124.24         6.13 o
   2   1  13         55.80         60.77         5.17 o
   3   1  13         76.98         81.97         8.91 o
   4   1  13        159.42        154.33        15.74 o
   5   1  13         54.44         73.22        12.42 o
  -6   2  13          6.45          9.45         6.00 o
  -5   2  13         33.39         22.51         5.54 o
  -4   2  13         22.12         20.00         3.57 o
  -3   2  13          0.24          2.16         2.43 o
  -2   2  13         64.07         70.94         4.65 o
  -1   2  13         58.46         56.81         3.96 o
   0   2  13         49.62         55.50         4.12 o
   1   2  13         34.07         31.21         3.72 o
   2   2  13          5.41          4.98         3.13 o
   3   2  13         32.88         38.72         6.81 o
   4   2  13         38.19         40.37         8.97 o
   5   2  13        262.18        264.97        55.09 o
  -6   3  13          3.66          3.46         8.19 o
  -5   3  13         11.09         15.79         5.97 o
  -4   3  13         18.09         14.49         3.92 o
  -3   3  13        262.84        243.85         9.40 o
  -2   3  13         77.83         71.57         4.67 o
  -1   3  13         65.53         51.90         3.96 o
   0   3  13         22.81         17.31         3.14 o
   1   3  13          0.01         -0.33         2.29 o
   2   3  13        509.62        563.74        17.37 o
   3   3  13          4.80         -4.09         4.09 o
   4   3  13        577.95        566.70        31.49 o
   5   3  13         29.44         27.10         9.79 o
  -6   4  13         16.80         12.76         6.60 o
  -5   4  13         42.27         38.24         7.65 o
  -4   4  13          0.11          1.60         3.40 o
  -3   4  13          0.95         -2.02         2.66 o
  -2   4  13         24.29         32.32         3.54 o
  -1   4  13        151.76        141.79         7.46 o
   0   4  13         68.46         65.19         4.72 o
   1   4  13        409.81        432.14        12.06 o
   2   4  13         39.97         34.28         4.43 o
   3   4  13        164.50        184.57        11.97 o
   4   4  13        250.42        275.93        26.75 o
   5   4  13         13.84          2.64         8.87 o
  -6   5  13          6.66         -0.43         5.02 o
  -5   5  13         70.15         74.63         9.60 o
  -4   5  13         10.66          8.78         3.97 o
  -3   5  13        164.31        174.37         7.54 o
  -2   5  13        170.27        160.86         8.02 o
  -1   5  13        110.09        108.39         6.58 o
   0   5  13         65.65         65.40         4.86 o
   1   5  13          3.92          1.59         2.59 o
   2   5  13         26.75         20.66         3.85 o
   3   5  13         13.87         11.72         4.95 o
   4   5  13         14.14         15.32         6.56 o
   5   5  13          4.82          5.08         8.00 o
  -6   6  13         35.59         42.39         8.00 o
  -5   6  13         14.73          3.18         5.15 o
  -4   6  13        325.30        327.26        15.01 o
  -3   6  13        169.96        154.50         6.81 o
  -2   6  13         23.01         22.46         3.77 o
  -1   6  13         65.64         55.82         4.49 o
   0   6  13        137.63        141.59         7.49 o
   1   6  13        392.42        437.56        12.32 o
   2   6  13         24.80         25.41         3.95 o
   3   6  13        147.29        152.18        15.08 o
   4   6  13         12.06         20.06         6.93 o
  -5   7  13         87.90         86.75        11.71 o
  -4   7  13         72.47         87.54         7.18 o
  -3   7  13          9.12          3.82         2.43 o
  -2   7  13         41.99         38.86         4.66 o
  -1   7  13         69.80         68.17         5.13 o
   0   7  13         67.88         81.29         5.37 o
   1   7  13          6.96          8.94         3.11 o
   2   7  13        315.99        327.24        11.33 o
   3   7  13         16.70         26.39         7.17 o
   4   7  13        238.69        260.76        17.48 o
  -5   8  13          0.47          0.07         3.92 o
  -4   8  13        217.61        213.49        11.58 o
  -3   8  13        180.02        166.20        13.37 o
  -2   8  13          2.90          1.79         3.25 o
  -1   8  13         59.63         59.43         4.87 o
   0   8  13        549.93        561.66        15.03 o
   1   8  13         33.47         32.82         5.56 o
   2   8  13         21.65         25.56         4.48 o
   3   8  13        370.08        425.28        22.02 o
   4   8  13         22.10         19.68         6.10 o
  -5   9  13         11.64          8.72         6.41 o
  -4   9  13         44.68         51.01         7.09 o
  -3   9  13         73.90         83.86        10.16 o
  -2   9  13          8.28         10.01         3.70 o
  -1   9  13         68.14         80.20         7.64 o
   0   9  13          0.19         -0.72         2.76 o
   1   9  13        236.85        218.95        10.03 o
   2   9  13         56.14         54.40         5.70 o
   3   9  13         86.68         79.74        10.00 o
  -4  10  13          1.70          1.05         9.96 o
  -3  10  13         79.03         82.09        10.49 o
  -2  10  13         15.78         14.56         4.28 o
  -1  10  13          7.33          7.58         3.23 o
   0  10  13         23.03         24.40         4.04 o
   1  10  13         63.37         74.79         6.72 o
   2  10  13          8.47          7.38         3.82 o
   3  10  13        544.85        601.27        28.73 o
  -3  11  13         53.11         59.90        10.22 o
  -2  11  13          2.68          5.79         3.85 o
  -1  11  13        167.54        168.30         8.34 o
   0  11  13        277.94        290.79        17.11 o
   1  11  13         16.92         20.55         4.25 o
   2  11  13          4.10          4.64         4.25 o
  -2  12  13         53.15         54.22         6.04 o
  -1  12  13          1.66          1.66         4.29 o
   0  12  13        164.59        178.78         8.61 o
   1  12  13         18.48          9.10         6.19 o
  -6   0  14        126.90        142.21        16.66 o
  -4   0  14         10.73          5.83         6.88 o
  -2   0  14       2784.23       2707.17        81.29 o
   0   0  14         37.80         41.65         5.78 o
   2   0  14         89.89        112.20        12.97 o
   4   0  14        416.46        537.55        43.31 o
  -6   1  14         23.09         20.91         6.50 o
  -5   1  14          0.06         -1.21         4.59 o
  -4   1  14        134.00        152.22        11.31 o
  -3   1  14          5.49          4.49         3.06 o
  -2   1  14        293.05        307.51         9.59 o
  -1   1  14        501.33        515.04        13.67 o
   0   1  14         67.64         71.62         4.81 o
   1   1  14         68.27         74.70         6.16 o
   2   1  14         52.14         57.29         6.93 o
   3   1  14         75.82         69.94         7.78 o
   4   1  14         44.83         36.62         9.46 o
  -5   2  14         25.12         29.63         7.70 o
  -4   2  14          1.58          3.03         3.41 o
  -3   2  14        147.98        167.52         7.97 o
  -2   2  14        510.62        531.72        13.89 o
  -1   2  14        584.65        591.62        15.23 o
   0   2  14          0.22         -2.67         2.67 o
   1   2  14         67.55         63.65         4.95 o
   2   2  14          8.50          3.17         3.65 o
   3   2  14         24.29         20.78         6.33 o
   4   2  14         27.30         39.43         9.88 o
  -5   3  14         13.56         13.31         6.47 o
  -4   3  14         30.46         26.00         4.90 o
  -3   3  14          9.91         13.57         3.46 o
  -2   3  14         24.34         14.07         5.20 o
  -1   3  14        470.48        476.70        13.03 o
   0   3  14          7.85          4.98         2.96 o
   1   3  14        201.83        227.64         9.27 o
   2   3  14         22.00         22.20         5.79 o
   3   3  14        214.48        248.96        16.27 o
   4   3  14         14.38         19.27         8.95 o
  -5   4  14          0.24          2.04         5.58 o
  -4   4  14          6.22          5.63         4.13 o
  -3   4  14         37.73         38.27         5.54 o
  -2   4  14          6.00          4.51         2.96 o
  -1   4  14        188.75        197.14         8.09 o
   0   4  14        163.36        185.57         8.46 o
   1   4  14         32.97         28.10         3.88 o
   2   4  14        317.89        353.01        12.91 o
   3   4  14         69.88         76.19         8.09 o
   4   4  14         26.98         19.52         9.49 o
  -5   5  14         93.32         90.21        15.26 o
  -4   5  14         23.41         23.31         9.74 o
  -3   5  14          3.26         -3.70         5.27 o
  -2   5  14         64.88         79.02         7.90 o
  -1   5  14        124.47        108.65         6.48 o
   0   5  14         24.41         27.48         3.78 o
   1   5  14         12.84          7.65         3.01 o
   2   5  14         93.87         98.00         6.99 o
   3   5  14          1.15          0.98         5.24 o
   4   5  14          1.26         -7.96         7.96 o
  -5   6  14          3.12          4.83         5.22 o
  -4   6  14          2.56          0.35         4.05 o
  -3   6  14          6.56          0.92         3.27 o
  -2   6  14          1.06         -1.48         3.14 o
  -1   6  14          7.56          7.69         2.97 o
   0   6  14         18.29         14.47         3.71 o
   1   6  14         10.68          7.19         3.11 o
   2   6  14         45.61         47.71         5.52 o
   3   6  14         30.18         29.92         6.68 o
  -4   7  14         23.30         19.97         6.58 o
  -3   7  14         14.98         11.08         3.44 o
  -2   7  14         13.75          7.54         3.69 o
  -1   7  14         72.11         63.98         5.08 o
   0   7  14         33.11         28.14         4.36 o
   1   7  14        190.81        208.46        10.09 o
   2   7  14          9.65          6.66         4.30 o
   3   7  14         19.79         10.27         9.77 o
  -4   8  14          0.00          6.44         4.92 o
  -3   8  14         45.11         36.70         6.70 o
  -2   8  14          0.29          3.60         4.76 o
  -1   8  14         76.93         76.54         5.62 o
   0   8  14        336.87        348.58        12.79 o
   1   8  14         23.54         17.98         4.21 o
   2   8  14         69.58         63.53         6.18 o
   3   8  14        162.11        170.54        27.71 o
  -3   9  14          7.38          9.27         5.68 o
  -2   9  14        159.81        159.69         9.12 o
  -1   9  14         26.73         21.05         3.84 o
   0   9  14         39.39         34.92         4.42 o
   1   9  14         98.71         91.81         6.90 o
   2   9  14         16.32         13.95         4.24 o
  -3  10  14         14.43         14.23         6.40 o
  -2  10  14         40.27         43.87         7.06 o
  -1  10  14         73.45         66.57         5.50 o
   0  10  14        314.91        352.00        16.03 o
   1  10  14         31.40         26.01         4.62 o
  -1  11  14         49.62         54.66         6.82 o
   0  11  14        115.72        106.57         6.84 o
  -5   0  15        408.44        411.01        27.56 o
  -3   0  15        408.62        432.88        20.10 o
  -1   0  15         34.82         22.69         4.70 o
   1   0  15         48.17         52.77         7.74 o
   3   0  15          3.57         -0.89         8.60 o
  -5   1  15         25.77         20.13         6.35 o
  -4   1  15         94.67        110.46        10.15 o
  -3   1  15         32.29         34.80         4.51 o
  -2   1  15        278.98        281.55         9.19 o
  -1   1  15        174.65        174.00        11.62 o
   0   1  15          0.73         -2.64         2.64 o
   1   1  15          0.98          0.04         3.09 o
   2   1  15          0.13         -1.62         4.51 o
   3   1  15         17.37         24.47         5.99 o
  -5   2  15         91.18        121.65        21.65 o
  -4   2  15         14.16          6.93         3.77 o
  -3   2  15         30.82         26.73         4.20 o
  -2   2  15         15.77         10.71         3.20 o
  -1   2  15        195.28        163.61         7.17 o
   0   2  15          2.20          3.77         3.10 o
   1   2  15          2.39          3.80         3.18 o
   2   2  15         39.79         27.31         5.19 o
   3   2  15         21.20         19.75         5.97 o
  -4   3  15         77.33         81.84         7.35 o
  -3   3  15          5.27          1.80         4.02 o
  -2   3  15        768.39        790.49        20.75 o
  -1   3  15          1.27         -2.72         2.72 o
   0   3  15         14.71         22.45         3.83 o
   1   3  15         69.42         66.01         5.32 o
   2   3  15         20.12         11.78         4.07 o
   3   3  15         34.25         28.23         6.97 o
  -4   4  15          1.49         -0.56         4.38 o
  -3   4  15        281.22        293.76        12.37 o
  -2   4  15        158.67        154.92         8.63 o
  -1   4  15        288.19        313.03        10.76 o
   0   4  15         16.72          9.41         3.37 o
   1   4  15        203.46        194.40         9.01 o
   2   4  15         30.22         24.05         4.66 o
   3   4  15        111.56        113.98        12.06 o
  -4   5  15          0.61         -0.64         4.63 o
  -3   5  15          0.46          1.86         3.62 o
  -2   5  15          9.30          4.93         3.52 o
  -1   5  15         23.82         21.53         3.84 o
   0   5  15          8.42          6.77         3.56 o
   1   5  15         13.18         16.47         3.86 o
   2   5  15         71.54         68.42         6.38 o
   3   5  15        192.26        191.79        13.24 o
  -4   6  15         11.61          6.56         6.58 o
  -3   6  15        271.16        271.86        14.43 o
  -2   6  15         40.51         34.17         4.75 o
  -1   6  15         80.04         88.97         6.10 o
   0   6  15         48.64         44.45         5.32 o
   1   6  15         60.72         62.11         5.44 o
   2   6  15         68.89         66.67         6.56 o
  -3   7  15          0.02          1.35         5.70 o
  -2   7  15        247.51        276.68        14.30 o
  -1   7  15         37.87         28.62         4.18 o
   0   7  15        221.02        232.28        10.49 o
   1   7  15         11.20         16.90         4.27 o
   2   7  15         81.59         90.78         8.24 o
  -2   8  15          0.23          0.44         3.91 o
  -1   8  15         21.64         17.42         3.80 o
   0   8  15          5.06          3.00         3.58 o
   1   8  15         78.45         86.99         6.94 o
  -1   9  15         80.18         77.14         6.01 o
   0   9  15          7.78          6.33         4.86 o
  -2   0  16        116.48        146.40        11.58 o
   0   0  16         15.82          7.30         5.21 o
   2   0  16         12.80         -4.54        13.06 o
  -3   1  16         75.42         67.14         5.92 o
  -2   1  16          0.65          0.22         3.01 o
  -1   1  16          1.64          1.18         2.83 o
   0   1  16         17.84         19.69         3.92 o
   1   1  16          2.79          6.06         4.27 o
   2   1  16        145.51        176.20        15.81 o
  -3   2  16         38.35         39.74         5.09 o
  -2   2  16         73.23         70.87         5.27 o
  -1   2  16          8.83          6.26         3.17 o
   0   2  16          1.23         -3.07         3.07 o
   1   2  16        274.98        289.22        11.32 o
   2   2  16         10.73          5.58         4.48 o
  -3   3  16        103.87        107.29         7.52 o
  -2   3  16          0.33         -1.64         3.21 o
  -1   3  16         21.76         35.38         4.14 o
   0   3  16         82.15         74.36         5.65 o
   1   3  16          5.01         -0.32         3.50 o
   2   3  16          1.85          3.82         9.55 o
  -3   4  16         83.72         77.16         6.74 o
  -2   4  16          2.87          7.35         3.96 o
  -1   4  16         11.80          8.66         3.55 o
   0   4  16          6.26         13.65         3.68 o
   1   4  16        297.45        308.40        11.76 o
  -2   5  16         22.76         25.46         4.78 o
  -1   5  16          5.24          5.64         3.67 o
   0   5  16        325.59        355.59        17.23 o
   1   5  16          1.75         -1.15         3.58 o
  -1   6  16         31.78         29.46         4.31 o
   0   6  16         20.43         10.19         3.87 o
                                                
