# Supplementary material for: Crystal structure of N′-[(1E)-1-(6-methyl-2,4-dioxo-3,4-di­hydro-2H-pyran-3-yl­idene)eth­yl]benzene­sulfono­hydrazide
Source: Acta Crystallogr Sect E Struct Rep Online. 2014 Oct 24;70(Pt 11):o1179–80. doi: 10.1107/S1600536814022648 (PMC4257349; doi:10.1107/S1600536814022648)
Supplement: Supplementary file 3 [file e-70-o1179-Isup3.mol]

  ACD/Labs06131413322D

  0  0  0  0  0  0  0  0  0  0999 V3000
M  V30 BEGIN CTAB
M  V30 COUNTS 22 23 0 0 0
M  V30 BEGIN ATOM
M  V30 1 C 27.9752 -11.9136 0 0
M  V30 2 C 27.9752 -13.2436 0 0
M  V30 3 C 26.8233 -11.2486 0 0
M  V30 4 O 26.8233 -13.9086 0 0
M  V30 5 C 25.6716 -11.9136 0 0
M  V30 6 C 25.6716 -13.2436 0 0
M  V30 7 O 26.8233 -9.9186 0 0
M  V30 8 O 29.127 -13.9087 0 0
M  V30 9 C 29.127 -11.2486 0 0
M  V30 10 N 29.127 -9.8385 0 0
M  V30 11 N 30.5192 -8.9331 0 0
M  V30 12 S 30.5192 -7.2827 0 0
M  V30 13 O 31.671 -6.6177 0 0
M  V30 14 C 29.3674 -6.6177 0 0
M  V30 15 C 28.2156 -7.2826 0 0
M  V30 16 C 29.3673 -5.2876 0 0
M  V30 17 C 27.0637 -6.6176 0 0
M  V30 18 C 28.2156 -4.6226 0 0
M  V30 19 C 27.0637 -5.2876 0 0
M  V30 20 O 29.3674 -7.9477 0 0
M  V30 21 C 30.2789 -11.9136 0 0
M  V30 22 C 24.5197 -13.9086 0 0
M  V30 END ATOM
M  V30 BEGIN BOND
M  V30 1 1 2 1
M  V30 2 1 3 1
M  V30 3 1 4 2
M  V30 4 1 5 3
M  V30 5 1 6 4
M  V30 6 2 6 5
M  V30 7 2 3 7
M  V30 8 2 2 8
M  V30 9 2 1 9
M  V30 10 1 9 10
M  V30 11 1 10 11
M  V30 12 1 11 12
M  V30 13 2 12 13
M  V30 14 1 15 14
M  V30 15 2 16 14
M  V30 16 2 17 15
M  V30 17 1 18 16
M  V30 18 1 19 17
M  V30 19 2 19 18
M  V30 20 1 12 14
M  V30 21 2 12 20
M  V30 22 1 9 21
M  V30 23 1 6 22
M  V30 END BOND
M  V30 END CTAB
M  END
