# Supplementary material for: Crystal structure of N′-[(1E)-1-(6-methyl-2,4-dioxo-3,4-di­hydro-2H-pyran-3-yl­idene)eth­yl]benzene­sulfono­hydrazide
Source: Acta Crystallogr Sect E Struct Rep Online. 2014 Oct 24;70(Pt 11):o1179–80. doi: 10.1107/S1600536814022648 (PMC4257349; doi:10.1107/S1600536814022648)
Supplement: Supplementary file 4 [file e-70-o1179-Isup4.cml]

<?xml version="1.0" ?>
<cml>
<molecule title="N&#39;-[(1E)-1-(6-Methyl-2,4-dioxo-3,4-dihydro-2H-pyran-3-ylidene)ethyl]benzenesulfonohydrazide" id="m1">
  <atomArray>
    <atom id="a1" elementType="C" />
    <atom id="a2" elementType="C" />
    <atom id="a3" elementType="N" />
    <atom id="a4" elementType="N" />
    <atom id="a5" elementType="S" />
    <atom id="a6" elementType="O" />
    <atom id="a7" elementType="O" />
    <atom id="a8" elementType="C" />
    <atom id="a9" elementType="C" />
    <atom id="a10" elementType="C" />
    <atom id="a11" elementType="C" />
    <atom id="a12" elementType="C" />
    <atom id="a13" elementType="C" />
    <atom id="a14" elementType="C" />
    <atom id="a15" elementType="C" />
    <atom id="a16" elementType="O" />
    <atom id="a17" elementType="O" />
    <atom id="a18" elementType="C" />
    <atom id="a19" elementType="C" />
    <atom id="a20" elementType="C" />
    <atom id="a21" elementType="C" />
    <atom id="a22" elementType="O" />
  </atomArray>
  <bondArray>
    <bond atomRefs2="a1 a2" order="1" />
    <bond atomRefs2="a2 a3" order="1" />
    <bond atomRefs2="a3 a4" order="1" />
    <bond atomRefs2="a4 a5" order="1" />
    <bond atomRefs2="a5 a6" order="2" />
    <bond atomRefs2="a5 a7" order="2" />
    <bond atomRefs2="a5 a8" order="1" />
    <bond atomRefs2="a8 a9" order="2">
      <bondStereo>T</bondStereo>
    </bond>
    <bond atomRefs2="a9 a10" order="1" />
    <bond atomRefs2="a10 a11" order="2">
      <bondStereo>C</bondStereo>
    </bond>
    <bond atomRefs2="a11 a12" order="1" />
    <bond atomRefs2="a12 a13" order="2">
      <bondStereo>C</bondStereo>
    </bond>
    <bond atomRefs2="a8 a13" order="1" />
    <bond atomRefs2="a2 a14" order="2">
      <bondStereo>C</bondStereo>
    </bond>
    <bond atomRefs2="a14 a15" order="1" />
    <bond atomRefs2="a15 a16" order="2" />
    <bond atomRefs2="a15 a17" order="1" />
    <bond atomRefs2="a17 a18" order="1" />
    <bond atomRefs2="a18 a19" order="1" />
    <bond atomRefs2="a18 a20" order="2">
      <bondStereo>C</bondStereo>
    </bond>
    <bond atomRefs2="a20 a21" order="1" />
    <bond atomRefs2="a14 a21" order="1" />
    <bond atomRefs2="a21 a22" order="2" />
  </bondArray>
</molecule>
</cml>
